# Supplementary material for: LC3A-mediated autophagy elicits PERK-eIF2α-ATF4 axis activation and mitochondrial dysfunction: Exposing vulnerability in aggresome-positive cancer cells
Source: J Biol Chem. 2024 May 20;300(6):107398. doi: 10.1016/j.jbc.2024.107398 (PMC11227016; doi:10.1016/j.jbc.2024.107398)
Supplement: Supplemental Table S1 [file mmc5.xlsx]

## Sheet: Co-localization analysis
Table S1; Co-localization analysis
Region::Region	ScatterQuadrant::Scatter Quadrant	NPixels::Pixel Count!!I	Area::Area(µm²)!!R	RelativeArea::Relative Area (%)!!R	Pearson::Pearson	Manders::Manders	ColocCoeff1::: Coloc Coeff 1:ACE1	ColocCoeff2::: Coloc Coeff 2:ACE2	WColocCoeff1::: W Coloc Coeff 1:ACE1	WColocCoeff2::: W Coloc Coeff 2ACE2	MeanIntensity1::: Mean Intensity 1:ACE1!!R	MeanIntensity2::: Mean Intensity 2:ACE2!!R	StdDev1::: Std Dev 1:ACE1!!R	StdDev2::: Std Dev 2:ACE2!!R	IndexZ::Index Z!!I	IndexT::Index T!!I	FocusPosition::Focus Position!!R
EntireImage	ACE1	1993233	3801.01	12.0211	--	--	--	--	--	--	22728	8563.75	2684.76	990.943	1	1	-60.037
EntireImage	ACE2	10499	20.0211	0.06332	--	--	--	--	--	--	18893	16795.9	2589.03	7204.21	1	1	-60.037
EntireImage	Colocalization	671117	1279.79	4.04746	0.13387	0.97235	0.25189	0.9846	0.2718	0.98237	25195	14641.7	4183.09	2864.3	1	1	-60.037
EntireImage	Background	13906335	26518.8	83.8682	--	--	--	--	--	--	20021.6	7484.38	83.9452	147.092	1	1	-60.037
EntireImage	Global	16581184	31619.6	100	0.58429	0.98637	1	1	1	1	20555.6	7909.72	1806.73	1608.9	1	1	-60.037

## Sheet: GFP-LC3A counts 
	Table S1; Puncta counts of GFPLC3A
GFP-LC3A (01)	GFP-LC3A (02)	GFP-LC3A (03)	GFP-LC3A (04)	GFP-LC3A (05)	GFP-LC3A (06)	GFP-LC3A (07)	GFP-LC3A (08)	GFP-LC3A (09)	GFP-LC3A (10)
0.322276	0.0991617	0.146836	0.139208	0.307144	1.10499	0.0523222	0.168178	0.144509	0.139208
0.392833	0.577808	0.343252	1.75631	0.707011	0.0971698	0.473391	0.0323899	0.109627	1.75631
0.0553017	1.20901	0.337531	0.202137	0.254988	0.0112119	0.459688	0.0398645	0.303967	0.202137
0.0114417	0.661714	0.0743713	0.0686504	0.66065	0.229221	0.0560595	0.249153	0.275314	0.0686504
0.0724643	0.327996	0.225021	2.36844	3.13519	0.530696	0.190602	0.0847121	0.0809748	2.36844
0.0190696	0.478646	0.207858	0.6579	2.08626	0.7649	0.30895	0.130805	0.11461	0.6579
0.715109	0.173533	0.0400461	0.223114	0.278168	0.113365	0.637832	0.123331	0.336357	0.223114
0.122045	1.03357	0.299392	0.0762783	1.28653	0.0946782	0.478374	0.279052	0.17067	0.0762783
0.272695	0.928688	0.289857	0.0991617	0.666445	0.294001	0.255382	0.107136	0.122085	0.0991617
0.787573	1.05836	0.0495809	2.111	0.121699	0.230467	0.271577	0.252891	0.165687	2.111
0.385205	0.284136	0.280323	1.17469	0.173855	1.12368	0.183128	0.0710087	0.533188	1.17469
0.503436	0.0209765	0.137301	0.705574	0.695421	0.0909409	0.0759917	0.0510764	0.392416	0.705574
0.184975	0.0800922	0.0915339	0.333717	1.57629	0.224238	0.10589	0.165687	0.140772	0.333717
2.07286	0.509157	0.0686504	0.0400461	0.544746	1.16105	0.117102	0.0510764	0.143263	0.0400461
0.493902	1.50077	0.141115	0.514878	0.376686	0.176899	0.037373	0.095924	0.171916	0.514878
0.718923	1.3444	0.54539	0.158277	2.49772	0.0946782	0.0996613	0.706349	0.074746	0.158277
0.00190696	0.0629296	0.743713	0.0839061	1.67481	0.195585	0.262857	0.0635341	0.053568	0.0839061
1.3711	0.204044	0.0495809	0.0915339	0.318735	0.0523222	0.190602	0.0398645	0.11461	0.0915339
0.0343252	0.819991	0.488181	0.240276	0.585313	0.804765	0.0261611	0.153229	0.107136	0.240276
0.10679	0.188789	0.133487	0.446228	0.0289759	0.0510764	0.107136	0.209289	0.0884494	0.446228
0.45767	0.234556	0.085813	0.28795	0.747577	0.0896952	0.163195	0.119594	0.12956	0.28795
1.65905	2.60109	0.379484	0.491995	0.272373	0.137034	0.328882	0.10589	0.0884494	0.491995
0.110603	0.615947	0.493902	0.90199	0.243397	0.0597968	0.189356	0.139526	0.260365	0.90199
0.345159	0.0190696	0.478646	1.31961	1.28073	0.0473391	0.0323899	0.0074746	0.778604	1.31961
0.0915339	0.404275	0.0743713	0.600691	0.0869276	0.627866	0.196831	0.204306	0.0448476	0.600691
0.356601	1.28529	0.247904	0.785666	0.330325	0.0834663	0.0560595	0.118348	0.0473391	0.785666
0.799015	2.04044	0.0781852	0.0114417	0.724397	0.290264	0.0685171	0.120839	0.156967	0.0114417
0.280323	0.45767	0.217393	0.0152557	1.2054	0.0323899	0.0398645	0.037373	0.23545	0.0152557
0.286043	0.26316		0.129673	1.7965	0.296492	0.297738	0.00124577	0.274069	0.129673
0.499623	0.152557		1.11366	1.22278	3.00105	0.0872036	0.0074746	0.180636	1.11366
0.612133	0.46339		0.368043	0.034771	0.0722544	0.189356	0.00249153	0.77985	0.368043
0.455763	0.728457			0.208626	0.697629	0.199323	0.0934325	0.117102
0.0400461	0.0495809			0.863481	0.346323	0.181882	0.0809748	0.280297
2.62206	0.2193			0.562132	0.949274	0.133297	0.813485	0.171916
0.0724643	0.144929			0.643264	0.584264	0.053568	0.509518	0.403628
0.141115	0.129673			4.57819	0.0398645	0.452213	0.559349	0.074746
0.30702	0.110603			0.463614	0.616654	0.109627	0.0074746	0.0934325
0.00381391	0.0400461			3.08303	0.229221	0.058551	0.0784833	0.827189
0.234556	0.108697			1.50675	0.204306	0.0485849	0.0261611	0.0872036
0.204044	0.0171626			1.0837	0.353798	0.168178	0.188111	0.241679
0.909618	1.2872			0.115903	0.266594	0.310196	0.189356	0.118348
0.341345	0.143022			0.0521566	1.1922	0.336357	0.0896952	0.123331
0.383298				0.341915	0.543154	0.00872036	0.119594	1.20715
0.184975				3.43654	0.802273	0.0174407	0.0685171	0.799782
0.202137				0.231807	0.0772375	0.158212	0.132051	0.216763
0.512971				1.87764	0.198077	0.145755	0.478374	0.123331
0.846689				0.811324	0.28528	0.12956	0.0685171	1.6768
0.631203				2.79907	0.0473391	0.0597968	0.113365	0.0510764
1.73914				0.486795	0.0485849	0.0323899	0.0236696	1.45007
0.30702				0.278168	0.0149492	0.173162	0.515747	0.0772375
0.757062				2.2833	1.49492	0.230467	0.113365	1.5597
0.310834				0.0173855	0.144509	0.147	0.037373	0.302721
0.0648365				0.0173855	0.0311442	0.107136	0.0473391	0.505781
0.11251				0.318735	0.180636	0.0074746	0.20306	0.571807
0.715109				0.591108	0.0037373	0.074746	0.0436018	0.124577
0.0724643				0.805529	0.0523222	0.173162	0.0485849	0.423561
0.154463				0.643264	0.171916	0.249153	0.0784833	0.0037373
0.274602				0.0579517	0.0647798	0.34134	0.328882	0.134543
0.236463				0.567927	0.236696	0.149492	0.154475	0.135789
0.676969				1.33869	0.108382	0.0398645	0.0722544	0.165687
0.646458				0.0811324	0.284035	0.165687	0.115856	0.0722544
1.3711				0.533156	0.0423561	0.109627	0.462179	0.749951
0.102976				2.0399	0.830926	0.0323899	0.0622883	0.16195
0.409996				0.0811324	0.43851	0.0411103	0.118348	0.0261611
0.00953478				1.06631	0.214272	0.256628	0.104644	0.250399
0.518692				3.1178	0.219255	0.0037373	0.0847121	0.360026
0.209765				0.0695421	0.0523222	0.037373	0.0510764	0.143263
0.85813				0.0289759	0.0834663	0.191848	0.148246	0.184373
0.0400461				1.05472	0.137034	0.0448476	0.00498307	0.231713
0.133487				0.0869276	0.0660256	0.12956	0.0498307	0.0909409
0.15065				1.05472	0.185619	1.50613	0.0822206	0.0473391
0.0495809				0.00579517	0.0685171	0.0448476	0.0896952	0.0697629
0.0114417				2.31807	0.0398645	0.0822206	0.00872036	0.0423561
0.125859				0.0289759	0.934325	0.0573052	0.468408	0.135789
2.13579				2.67158	0.0573052	0.0635341	0.0348815	0.408611
0.0572087				0.185446	0.301475	0.0323899	0.0759917	0.20306
0.125859				0.127494	0.0398645	0.037373	0.214272	0.119594
0.493902				0.0231807	0.058551	0.0323899	0.158212	0.0323899
0.270788				4.89113	0.0485849	0.0697629	0.037373	0.0261611
0.476739				1.72696	0.169424	0.336357	0.120839	0.173162
0.104883				1.70958	0.0672714	0.0398645	0.168178	0.210535
0.0533948				1.8023	0.163195	0.0759917	0.249153	0.0473391
0.0572087				2.48033	0.0971698	0.037373	0.0896952	0.270331
0.0896269				0.376686	0.257874	0.0398645	0.102153	0.0560595
0.713202				1.59947	0.0772375	0.160704	0.282789	0.229221
0.257439				0.185446	0.130805	0.12956	0.0448476	0.145755
0.415716				0.707011	0.0510764	0.021178	0.249153	0.160704
0.160184				0.341915	0.0597968	0.0411103	0.100907	0.442247
0.0610226				0.0695421	0.0548137	0.0573052	0.0772375	0.205551
0.0400461				0.307144	0.153229	0.296492	0.193094	0.127068
0.08772				0.318735	0.0847121	0.330128	0.125822	0.0448476
0.804736				2.00513	0.0672714	0.459688	0.102153	0.289018
1.90696				0.423048	0.147	0.0996613	0.103399	0.166933
0.959199				4.67671	0.17067	0.803519	0.169424	0.282789
0.0972548				1.0779	0.0635341	0.150738	0.726282	0.0510764
0.289857				2.02252	0.508273	0.0984155	0.949274	0.183128
0.409996				0.359301	0.115856	0.0548137	0.0336357	0.108382
0.539669				0.260783	0.232958	0.0448476	0.0037373	0.104644
0.129673				0.394072	0.985401	0.037373	0.184373	0.215518
0.0533948				0.898252	0.196831	0.122085	0.0286526	0.444739
0.00762783				0.139084	0.234204	0.021178	0.00249153	0.296492
1.19375				0.208626	0.857087	0.227975	0.0784833	0.0236696
0.0114417				0.208626	0.195585	0.103399	0.0423561	0.250399
0.276509				0.846095	0.340094	0.037373	0.0174407	0.00498307
0.0648365				1.924	1.24078	0.0423561	0.0174407	0.0834663
2.17393				0.376686	1.31677	0.0323899	0.0909409	0.502044
0.0915339				0.150675	0.103399	0.675205	0.467162	0.6179
0.537762				0.0637469	0.0124577	0.074746	0.224238	0.153229
0.08772				0.0115903	0.119594	0.0423561	0.20306	0.188111
0.0572087				1.63424	0.127068	0.0597968	0.115856	0.0436018
0.573994				0.440433	1.18348	0.125822	0.0834663	0.289018
0.793294				0.423048	0.720053	0.0261611	0.0523222	0.0249153
0.871479				4.79261	0.0386188	0.0323899	0.016195	0.0984155
0.04386				0.562132	0.888231	0.113365	0.0186865	0.571807
1.1785				2.63101	0.391171	0.10589	1.00035	0.11461
0.192603				0.446228	0.0685171	0.00124577	1.6768	0.10589
1.46836				0.098518	0.540663	0.037373	0.0485849	0.130805
2.87378				0.249192	0.823452	0.0398645	0.0261611	0.224238
0.890549				3.16417	0.326391	0.150738	0.195585	0.398645
0.59497				0.463614	3.46323	0.104644	0.271577	0.135789
0.160184				0.990975	0.204306	0.0323899	0.294001	0.0398645
0.825712				1.72696	0.0124577	0.0473391	0.646553	0.119594
0.856223				0.173855	0.0896952	0.0647798	0.174407	0.139526
0.163998				0.562132	3.8407	0.0722544	0.137034	0.260365
0.486274				0.904047	0.403628	0.037373	0.127068	0.175653
0.85813				0.521566	1.55222	0.037373	0.0448476	0.0697629
1.22999				0.50418	0.0298984	0.0597968	0.31767	0.145755
0.0991617				0.295554	0.0934325	0.0323899	0.0710087	0.171916
0.0572087				0.0173855	0.528205	0.0398645	0.117102	0.163195
0.184975				0.121699	0.0323899	0.037373	0.0859579	0.331374
0.333717				0.0695421	1.75404	0.037373	0.407366	0.569315
0.406182				0.266578	0.102153	0.0597968	0.153229	0.292755
0.358508				0.567927	0.342586	0.0523222	0.204306	0.0672714
0.490088				0.764963		1.1324	0.0261611	0.037373
0.423344				0.788144		0.21178	0.0622883	0.143263
0.352787				1.35028		0.0323899	0.153229	0.264102
0.0972548				0.208626		0.074746	0.11461	0.184373
0.177347				2.59624		0.0834663	0.0934325	0.0473391
0.23837				0.150675		0.0784833	0.0261611
				0.359301		0.19434	0.053568
				0.446228		0.0510764	0.0622883
				0.446228		0.0261611	0.16195
				0.121699		0.0423561	0.0323899
				0.811324		0.156967	0.0398645
				2.37023		0.0647798	0.181882
				0.243397		0.436018	0.165687
				0.417253		0.0909409	0.0834663
				0.486795		0.0510764	0.0473391
				2.57885		0.287772	0.0485849
				1.16483			0.201814
				0.382482			0.108382
				0.353506			0.0971698
							0.24417
							0.053568
							0.353798

## Sheet: myc-LC3A counts
Table S1; Count of positive myc-LC3A
LC3A antibody	LC3Av1-positive puncta			Localized with aggresomes
D50G8	40	30	65	60	70	35
ab52768	65	45	60	35	55	40
ab244210	55	40	50	45	60	50
AP1805a	50	25	60	50	75	40

## Sheet: CTV for cell proliferation
	CCHE-45 (Control)				CCHE-45 (GFP)				CCHE-45 (GFP- LC3A)
% of CTV positive cells at Day 0	96.99	95.49	97		97.72	97.22	98.3		95.49	96.73	97
% of CTV positive cells at 48 hours	44.33	42.24	41		39.65	38.06	37.89		43.75	42.6	44
% of CTV positive cells at 1 week	5.6	4.02	6		3.22	2.89	4.5		83.75	84.87	78.75
	CCHE-45 (Control)				CCHE-45 (GFP)				CCHE-45 (GFP- LC3A)
% of CTV negative cells at Day 0	3.01	4.51	3		2.28	2.78	1.7		4.51	3.27	3
% of CTV negative cells at 48 hours	55.67	57.76	59		60.35	61.94	62.11		56.25	57.4	56
% of CTV negative cells at 1 week	94.4	95.98	94		96.78	97.11	95.5		16.25	15.13	21.25
