# Supplementary material for: LC3A-mediated autophagy elicits PERK-eIF2α-ATF4 axis activation and mitochondrial dysfunction: Exposing vulnerability in aggresome-positive cancer cells
Source: J Biol Chem. 2024 May 20;300(6):107398. doi: 10.1016/j.jbc.2024.107398 (PMC11227016; doi:10.1016/j.jbc.2024.107398)
Supplement: Supplemental Table S2 [file mmc6.xlsx]

## Sheet: Silac_results_myc_lc3A_48hr
Differentially expressed proteins in myc-LC3A (48 hours)
Protein	avg log2 L/H	P-value adjusted L/H	b1t1 Ratio counts	b2t1 Ratio counts	b3t1 Ratio counts	Ratio counts total	A	Coef	t	P-value	F	F P-value	H 1	H 2	H 3	L 1	L 2	L 3	N	sd log2 L/H	N log2 L/H	log2 L/H 1	log2 L/H 2	log2 L/H 3
CON__A2I7N1|: NA	3.61371	0.281539	NA	1	1	2	21.1015	3.61371	1.9566	0.123696	3.82828	0.123696	NA	19.53	19.0593	NA	20.4258	25.391	4	3.84375	2	NA	0.895765	6.33165
CON__ENSEMBL:ENSBTAP00000007350;CON__P01030;sp|P0C0L4-2|CO4A_HUMAN;sp|P0C0L5|CO4B_HUMAN;sp|P0C0L4|CO4A_HUMAN|: NA	4.1902	0.0407211	2	2	1	5	22.3904	4.1902	4.27063	0.00544728	18.2383	0.00544728	19.5052	22.3215	19.0593	25.4446	24.019	23.993	6	2.21656	3	5.93943	1.69747	4.9337
CON__ENSEMBL:ENSBTAP00000016046;sp|P23142|FBLN1_HUMAN|: NA	3.50626	0.164798	1	4	1	6	22.0006	3.50626	2.42115	0.052417	5.86197	0.052417	18.7413	22.9419	19.0593	23.5213	25.6963	22.0437	6	1.109	3	4.77993	2.75446	2.9844
CON__ENSEMBL:ENSBTAP00000024146;sp|P20742|PZP_HUMAN;sp|P20742-2|PZP_HUMAN;sp|P01023|A2MG_HUMAN|: NA	6.64655	0.00493803	15	13	12	40	25.4095	6.64655	8.67783	0.000140563	75.3048	0.000140563	20.6985	23.4833	22.077	29.1505	28.2361	28.8118	6	1.85114	3	8.452	4.75287	6.73477
CON__ENSEMBL:ENSBTAP00000024466;CON__ENSEMBL:ENSBTAP00000024462|: NA	3.82545	0.0407211	1	1	NA	2	21.0484	3.82545	5.54349	0.00554372	30.7303	0.00554372	18.7413	19.53	NA	23.5339	22.3884	NA	4	1.36772	2	4.79258	2.85833	NA
CON__ENSEMBL:ENSBTAP00000034412|: NA	5.88032	0.00629761	3	1	2	6	23.0795	5.88032	8.06448	0.00021044	65.0358	0.00021044	19.761	19.53	21.1269	27.1314	24.9768	25.9507	6	1.32749	3	7.37039	5.44676	4.82382
CON__H-INV:HIT000292931|: NA	0.152863	0.901954	9	9	9	27	30.645	0.152863	0.219213	0.833861	0.0480545	0.833861	30.1903	31.9482	29.5672	30.7932	31.109	30.2621	6	0.860346	3	0.602825	-0.839155	0.694919
CON__P00735;sp|P00734|THRB_HUMAN|: NA	2.96049	0.305979	1	3	1	5	22.0049	2.96049	1.68035	0.144659	2.82359	0.144659	18.7413	23.7734	19.0593	23.3504	25.8661	21.239	6	1.42837	3	4.60906	2.09272	2.17969
CON__P00978|: NA	5.27781	0.0256136	2	3	2	7	23.7661	5.27781	5.19803	0.00211537	27.0196	0.00211537	19.5052	22.7494	21.1269	26.2673	27.6886	25.259	6	1.34735	3	6.76217	4.93919	4.13208
CON__P01044-1;CON__P01045-1|: NA	4.97223	0.0298423	2	2	1	5	22.7814	4.97223	4.88492	0.00287315	23.8625	0.00287315	19.5052	22.3215	19.0593	26.0964	25.5602	24.1461	6	1.67924	3	6.59126	3.23865	5.08678
CON__P01966;sp|P69905|HBA_HUMAN;sp|P02008|HBAZ_HUMAN|: NA	6.88727	0.00296811	1	1	1	3	22.5539	6.88727	10.8413	4.04074e-05	117.534	4.04074e-05	18.7413	19.53	19.0593	26.1782	26.9839	24.8304	6	0.966669	3	7.43683	7.45389	5.7711
CON__P02769;sp|P02768-3|ALBU_HUMAN;sp|P02768-2|ALBU_HUMAN|: NA	9.47041	0.000531435	15	16	14	45	29.2781	9.47041	22.1219	6.57717e-07	489.378	6.57717e-07	23.8619	24.7521	25.0148	34.0133	34.0133	34.0133	6	0.604259	3	10.1515	9.2612	8.99857
CON__P05784|: NA	0.137632	0.857153	4	4	6	14	28.8355	0.137632	0.32796	0.754252	0.107558	0.754252	28.4658	29.2596	28.5747	29.0143	28.4763	29.2225	6	0.799091	3	0.54846	-0.783296	0.647734
CON__P06868;sp|P00747|PLMN_HUMAN|: NA	6.30767	0.00654085	10	7	11	28	25.0713	6.30767	7.90483	0.000234758	62.4864	0.000234758	20.5	23.2087	22.0437	28.7961	27.407	28.4723	6	2.05158	3	8.29612	4.19832	6.42857
CON__P12763|: NA	11.8119	0.00192465	2	3	2	7	27.0331	11.8119	13.8216	1.0096e-05	191.037	1.0096e-05	19.5052	22.7494	21.1269	33.1659	33.171	32.4801	6	1.66757	3	13.6608	10.4216	11.3532
CON__P15497;sp|P02647|APOA1_HUMAN|: NA	5.63611	0.0359324	3	1	3	7	23.0506	5.63611	4.46189	0.00443792	19.9084	0.00443792	19.761	19.53	21.4066	27.6194	23.183	26.8035	6	2.11293	3	7.85844	3.65292	5.39697
CON__P17690|: NA	7.35217	0.0043385	3	3	3	9	24.9817	7.35217	9.33037	9.39549e-05	87.0558	9.39549e-05	19.761	22.7494	21.4066	28.9499	28.4997	28.5239	6	1.73129	3	9.18891	5.7503	7.1173
CON__P34955|: NA	9.66919	0.00192465	2	2	2	6	25.8191	9.66919	13.01	1.42919e-05	169.261	1.42919e-05	19.5052	22.3215	21.1269	30.6903	30.5974	30.6734	6	1.4585	3	11.1852	8.27592	9.54649
CON__P41361;sp|P01008|ANT3_HUMAN|: NA	1.02983	0.814605	NA	2	1	3	21.2053	1.02983	0.431172	0.689059	0.185909	0.689059	NA	22.3215	19.0593	NA	24.5557	18.8848	4	1.70321	2	NA	2.23418	-0.174519
CON__P50448|: NA	3.28516	0.104899	1	2	1	4	21.6833	3.28516	2.99218	0.0247122	8.95312	0.0247122	18.7413	22.3215	19.0593	23.3285	24.3082	22.3409	6	1.30025	3	4.58717	1.98668	3.28161
CON__Q28065|: NA	4.75876	0.171438	4	1	4	9	22.7279	4.75876	2.3805	0.055378	5.66678	0.055378	19.9787	19.53	21.5369	27.9338	20.5067	26.8814	6	3.52594	3	7.9552	0.976659	5.34443
CON__Q28107|: NA	3.61619	0.0272658	1	NA	1	2	20.7084	3.61619	7.0219	0.00236213	49.3071	0.00236213	18.7413	NA	19.0593	22.302	NA	22.731	4	0.0784718	2	3.5607	NA	3.67168
CON__Q29443;CON__Q0IIK2;CON__Q2HJF0;sp|P02788-2|TRFL_HUMAN;sp|P02788|TRFL_HUMAN|: NA	8.78569	0.00280765	14	16	16	46	26.5466	8.78569	11.1339	3.47481e-05	123.963	3.47481e-05	20.6505	23.612	22.1987	31.0016	31.2477	30.5689	6	1.40454	3	10.3511	7.63574	8.37025
CON__Q2KJF1;sp|P04217-2|A1BG_HUMAN;sp|P04217|A1BG_HUMAN|: NA	6.4333	0.00569076	7	6	6	19	24.9631	6.4333	8.39055	0.000169268	70.4014	0.000169268	20.3114	23.1394	21.7887	28.2476	28.5381	27.7536	6	1.332	3	7.93622	5.39874	5.96494
CON__Q2UVX4;sp|P01024|CO3_HUMAN|: NA	5.44701	0.0123959	7	12	11	30	24.6562	5.44701	6.58121	0.000629001	43.3123	0.000629001	20.3114	23.4428	22.0437	27.2158	27.7896	27.1336	6	1.31563	3	6.90433	4.3468	5.08991
CON__Q3KUS7|: NA	4.17316	0.00943888	2	1	2	5	22.1406	4.17316	7.0391	0.000439726	49.5489	0.000439726	19.5052	19.53	21.1269	23.8071	24.7759	24.0986	6	1.14254	3	4.30194	5.24585	2.97168
CON__Q3MHN5|: NA	6.4969	0.00569076	4	4	4	12	24.7343	6.4969	8.33067	0.000176075	69.4001	0.000176075	19.9787	22.9419	21.5369	28.2181	27.7684	27.9617	6	1.70764	3	8.23949	4.82649	6.42472
CON__Q3SX09;CON__P02070;sp|P68871|HBB_HUMAN;sp|P02042|HBD_HUMAN;sp|P69892|HBG2_HUMAN;sp|P69891|HBG1_HUMAN;sp|P02100|HBE_HUMAN|: NA	8.03465	0.0043385	6	7	7	20	25.7858	8.03465	9.71522	7.49487e-05	94.3854	7.49487e-05	20.2307	23.2087	21.866	30.3747	29.1791	29.8555	6	2.08716	3	10.144	5.9704	7.98957
CON__Q3SX14;sp|P06396-2|GELS_HUMAN;sp|P06396-4|GELS_HUMAN;sp|P06396-3|GELS_HUMAN;sp|P06396|GELS_HUMAN|: NA	1.3534	0.068112	2	3	2	7	23.7038	1.3534	3.57807	0.0119796	12.8026	0.0119796	23.3747	22.7494	22.9574	24.5367	24.5619	24.043	6	0.399424	3	1.16206	1.8125	1.08564
CON__Q3SZ57;sp|P02771|FETA_HUMAN|: NA	7.03972	0.0043385	11	11	11	33	25.5302	7.03972	9.28318	9.66498e-05	86.1775	9.66498e-05	20.5825	23.4048	22.0437	29.4041	28.7502	28.9958	6	1.73973	3	8.8216	5.34546	6.9521
CON__Q3SZH5|: NA	3.85293	0.0435538	2	4	3	9	23.211	3.85293	4.12859	0.00636496	17.0453	0.00636496	19.5052	22.9419	21.4066	24.7123	25.9092	24.7909	6	1.19115	3	5.20712	2.96733	3.38435
CON__Q3SZR3|: NA	7.78544	0.00493803	2	3	2	7	25.0199	7.78544	8.77387	0.000132254	76.9808	0.000132254	19.5052	22.7494	21.1269	29.0643	29.464	28.2094	6	1.54707	3	9.55916	6.7146	7.08254
CON__Q3SZV7|: NA	4.2758	0.046513	1	2	1	4	22.1786	4.2758	4.04758	0.00696543	16.3829	0.00696543	18.7413	22.3215	19.0593	24.1977	25.1246	23.6273	6	1.35054	3	5.45636	2.8031	4.56795
CON__Q3T052;sp|Q14624-4|ITIH4_HUMAN;sp|Q14624-3|ITIH4_HUMAN;sp|Q14624-2|ITIH4_HUMAN;sp|Q14624|ITIH4_HUMAN|: NA	3.96853	0.0435538	2	4	3	9	23.2688	3.96853	4.13382	0.00632823	17.0885	0.00632823	19.5052	22.9419	21.4066	24.8946	26.1916	24.673	6	1.23057	3	5.38943	3.24972	3.26643
CON__Q3ZBS7;sp|P04004|VTNC_HUMAN|: NA	6.61318	0.00646315	6	6	4	16	24.9423	6.61318	7.97317	0.000223971	63.5715	0.000223971	20.2307	23.1394	21.5369	28.9077	27.5277	28.3111	6	2.14885	3	8.67702	4.38838	6.77415
CON__Q58D62|: NA	7.58817	0.00846314	1	2	1	4	23.8348	7.58817	7.24349	0.000377071	52.4681	0.000377071	18.7413	22.3215	19.0593	27.6609	28.3116	26.9141	6	1.48282	3	8.9196	5.99013	7.85477
CON__Q95121;sp|P36955|PEDF_HUMAN|: NA	3.83001	0.0435538	1	2	2	5	22.6449	3.83001	4.12159	0.00641449	16.9875	0.00641449	18.7413	22.3215	21.1269	24.7896	24.3141	24.5761	6	2.05448	3	6.04824	1.99256	3.44923
CON__Q9TRI1;sp|P19823|ITIH2_HUMAN|: NA	6.44127	0.00699962	4	4	4	12	24.7065	6.44127	7.7122	0.00026855	59.478	0.00026855	19.9787	22.9419	21.5369	27.8308	28.6385	27.312	6	1.22252	3	7.85219	5.6966	5.77503
CON__Q9TT36|: NA	3.24328	0.0401411	1	1	NA	2	20.7573	3.24328	5.70144	0.00501764	32.5064	0.00501764	18.7413	19.53	NA	22.2062	22.5517	NA	4	0.313382	2	3.46487	3.02169	NA
CON__Q9TTE1|: NA	5.17534	0.0161288	3	4	3	10	23.9575	5.17534	6.16198	0.000888588	37.97	0.000888588	19.761	22.9419	21.4066	26.146	26.9141	26.5754	6	1.20636	3	6.38496	3.97226	5.16881
sp|O00151|PDLI1_HUMAN|: NA	-1.73029	0.480139	1	1	2	4	21.8055	-1.73029	-1.15771	0.291633	1.34029	0.291633	22.0131	24.872	21.1269	18.7662	20.5868	23.468	6	3.56396	3	-3.24687	-4.28513	2.34112
sp|O00154-2|BACH_HUMAN;sp|O00154-3|BACH_HUMAN;sp|O00154-4|BACH_HUMAN;sp|O00154-6|BACH_HUMAN;sp|O00154-5|BACH_HUMAN;sp|O00154-7|BACH_HUMAN;sp|O00154|BACH_HUMAN|: NA	-0.455767	0.880141	2	3	1	6	22.2426	-0.455767	-0.271591	0.795177	0.0737616	0.795177	24.1913	24.161	19.0593	20.8116	24.1058	21.1269	6	2.74559	3	-3.37962	-0.0552455	2.06756
sp|O00231|PSD11_HUMAN;sp|O00231-2|PSD11_HUMAN|: NA	-2.6538	0.281539	1	2	2	5	23.246	-2.6538	-1.80629	0.121661	3.26268	0.121661	23.8318	25.7603	24.1267	18.7662	22.7319	24.2592	6	2.6192	3	-5.06557	-3.02834	0.132514
sp|O00233-2|PSMD9_HUMAN;sp|O00233|PSMD9_HUMAN;sp|O00233-3|PSMD9_HUMAN|: NA	-1.87125	0.222444	1	NA	1	2	20.5514	-1.87125	-2.35888	0.079287	5.56433	0.079287	20.9598	NA	22.0143	20.3262	NA	18.9054	4	1.75034	2	-0.63357	NA	-3.10892
sp|O00264|PGRC1_HUMAN|: NA	3.60634	0.192702	1	NA	1	2	22.3394	3.60634	2.57091	0.0633465	6.60958	0.0633465	18.7413	NA	22.3312	24.5624	NA	23.7228	4	3.13212	2	5.82108	NA	1.3916
sp|O00273|DFFA_HUMAN;sp|O00273-2|DFFA_HUMAN|: NA	-4.28798	0.0161288	2	1	1	4	20.3749	-4.28798	-6.09402	0.000941383	37.137	0.000941383	22.2761	23.3276	21.9531	19.508	17.5073	17.6775	6	1.52611	3	-2.76813	-5.82027	-4.27554
sp|O00299|CLIC1_HUMAN|: NA	-0.469745	0.484434	2	3	4	9	25.2038	-0.469745	-1.1364	0.299774	1.2914	0.299774	24.9793	25.8794	25.4573	24.591	25.1406	25.1751	6	0.238953	3	-0.388344	-0.738764	-0.282128
sp|O00303|EIF3F_HUMAN|: NA	-1.08246	0.322655	2	1	1	4	23.3844	-1.08246	-1.61165	0.158932	2.59742	0.158932	24.1836	24.62	22.9731	23.8835	22.4334	22.2125	6	0.983549	3	-0.300122	-2.1866	-0.760647
sp|O00410|IPO5_HUMAN;sp|O00410-3|IPO5_HUMAN;sp|O00410-2|IPO5_HUMAN|: NA	-4.1467	0.0298423	1	NA	1	2	20.2952	-4.1467	-6.62763	0.00291775	43.9254	0.00291775	22.2214	NA	22.5157	18.7662	NA	17.6775	4	0.977927	2	-3.4552	NA	-4.8382
sp|O00425|IF2B3_HUMAN;sp|O00425-2|IF2B3_HUMAN|: NA	-0.247531	0.93225	1	3	1	5	22.0667	-0.247531	-0.166377	0.873408	0.0276814	0.873408	21.4068	22.7494	22.4152	18.7662	24.6732	22.3893	6	2.29023	3	-2.64053	1.92381	-0.0258789
sp|O00479|HMGN4_HUMAN|: NA	-0.215138	0.900475	1	1	1	3	21.0545	-0.215138	-0.223787	0.83046	0.0500808	0.83046	20.175	21.7163	21.595	22.4545	19.0935	21.2928	6	2.45228	3	2.27949	-2.62276	-0.302145
sp|O00571-2|DDX3X_HUMAN;sp|O00571|DDX3X_HUMAN;sp|O15523-3|DDX3Y_HUMAN|: NA	1.74226	0.0452049	4	4	6	14	25.1507	1.74226	4.08056	0.00671361	16.651	0.00671361	24.3073	24.7628	23.7686	26.0582	25.6688	26.3385	6	0.832007	3	1.75093	0.905957	2.5699
sp|O00764-2|PDXK_HUMAN;sp|O00764|PDXK_HUMAN;sp|O00764-3|PDXK_HUMAN|: NA	-0.94773	0.72685	1	1	2	4	20.9833	-0.94773	-0.597854	0.572125	0.35743	0.572125	21.8914	19.53	22.9502	18.7662	19.0696	23.6926	6	1.97927	3	-3.12514	-0.460426	0.742376
sp|O14639-2|ABLM1_HUMAN;sp|O14639-6|ABLM1_HUMAN;sp|O14639|ABLM1_HUMAN;sp|O14639-4|ABLM1_HUMAN;sp|O14639-3|ABLM1_HUMAN;sp|O14639-5|ABLM1_HUMAN|: NA	-1.25879	0.483065	3	7	3	13	24.2156	-1.25879	-1.14219	0.297542	1.3046	0.297542	23.6205	27.0022	23.9124	22.9017	24.9639	22.8931	6	0.69161	3	-0.71879	-2.03832	-1.01926
sp|O14737|PDCD5_HUMAN;sp|O14737-2|PDCD5_HUMAN|: NA	-1.21086	0.289062	2	2	2	6	24.7248	-1.21086	-1.74396	0.132557	3.04139	0.132557	24.7896	26.4545	24.7465	24.5274	24.7	23.1306	6	0.824536	3	-0.262126	-1.75446	-1.61598
sp|O14773-2|TPP1_HUMAN;sp|O14773|TPP1_HUMAN|: NA	0.536766	0.674528	NA	1	1	2	19.5631	0.536766	0.713341	0.515914	0.508855	0.515914	NA	19.53	19.0593	NA	19.0542	20.6086	4	1.43198	2	NA	-0.475797	1.54933
sp|O14776-2|TCRG1_HUMAN;sp|O14776|TCRG1_HUMAN|: NA	0.0805926	0.986659	NA	3	1	4	21.7898	0.0805926	0.0314928	0.976419	0.000991797	0.976419	NA	24.4397	19.0593	NA	24.0912	19.569	4	0.606775	2	NA	-0.348462	0.509647
sp|O14828-2|SCAM3_HUMAN;sp|O14828|SCAM3_HUMAN|: NA	2.51038	0.136999	1	1	2	4	21.4465	2.51038	2.65205	0.0384885	7.03339	0.0384885	18.7413	19.53	22.3026	22.5239	22.7605	22.8207	6	1.74729	3	3.78254	3.23048	0.51811
sp|O14964-2|HGS_HUMAN;sp|O14964|HGS_HUMAN|: NA	-2.95963	0.229397	1	1	NA	2	21.9954	-2.95963	-2.29571	0.0848883	5.2703	0.0848883	22.7721	24.1784	NA	22.0342	18.9969	NA	4	3.1421	2	-0.737828	-5.18143	NA
sp|O14979-3|HNRDL_HUMAN;sp|O14979-2|HNRDL_HUMAN;sp|O14979|HNRDL_HUMAN|: NA	0.00428979	0.995743	1	2	1	4	25.019	0.00428979	0.0103981	0.992046	0.000108121	0.992046	24.7809	25.3639	24.9059	25.328	25.2451	24.4904	6	0.492945	3	0.547102	-0.118758	-0.415475
sp|O14980|XPO1_HUMAN|: NA	-1.38847	0.5759	1	1	1	3	21.6416	-1.38847	-0.904556	0.40108	0.818222	0.40108	23.4843	19.53	23.993	18.7662	21.3622	22.7136	6	3.27647	3	-4.71809	1.83213	-1.27946
sp|O15061|SYNEM_HUMAN;sp|O15061-2|SYNEM_HUMAN;sp|O15061-3|SYNEM_HUMAN|: NA	-5.3996	0.145475	1	3	NA	4	20.9682	-5.3996	-2.95359	0.0430475	8.72371	0.0430475	21.2523	26.0838	NA	18.7662	17.7706	NA	4	4.12042	2	-2.48603	-8.31318	NA
sp|O15078-2|CE290_HUMAN;sp|O15078|CE290_HUMAN|: NA	-1.16393	0.521687	1	1	NA	2	21.8893	-1.16393	-1.09055	0.338097	1.1893	0.338097	21.1394	23.8031	NA	21.3781	21.2366	NA	4	1.98362	2	0.238702	-2.56657	NA
sp|O15116|LSM1_HUMAN|: NA	0.61898	0.755798	1	1	1	3	20.8195	0.61898	0.531344	0.614553	0.282326	0.614553	22.9406	19.53	19.0593	21.9897	19.9745	21.4227	6	1.66402	3	-0.950899	0.444451	2.36339
sp|O15145|ARPC3_HUMAN|: NA	-1.55355	0.264079	1	2	1	4	22.5434	-1.55355	-1.90138	0.106723	3.61526	0.106723	23.2588	24.1484	22.5532	21.8914	23.0682	20.3402	6	0.588928	3	-1.36744	-1.08016	-2.21305
sp|O15173|PGRC2_HUMAN;sp|O15173-2|PGRC2_HUMAN|: NA	1.99222	0.0496607	2	2	2	6	23.8622	1.99222	3.96761	0.00762119	15.7419	0.00762119	23.7359	22.3215	22.5407	25.1704	24.835	24.5694	6	0.540467	3	1.43445	2.51354	2.02868
sp|O15347|HMGB3_HUMAN|: NA	4.85631	0.0124398	1	NA	1	2	21.3285	4.85631	9.8741	0.000662022	97.4979	0.000662022	18.7413	NA	19.0593	23.7359	NA	23.7773	4	0.195561	2	4.99459	NA	4.71803
sp|O15460-2|P4HA2_HUMAN;sp|O15460|P4HA2_HUMAN|: NA	-4.23261	0.0407211	1	1	3	5	22.7983	-4.23261	-4.2705	0.00544804	18.2372	0.00544804	24.3924	24.2397	26.1117	18.7662	21.9093	21.3705	6	1.70571	3	-5.6262	-2.33046	-4.74117
sp|O15511|ARPC5_HUMAN;sp|O15511-2|ARPC5_HUMAN|: NA	-2.64415	0.00846314	1	1	1	3	23.7648	-2.64415	-7.25108	0.000374948	52.5782	0.000374948	25.3397	25.003	24.9178	22.7797	22.1887	22.3597	6	0.147369	3	-2.56	-2.81432	-2.55814
sp|O43175|SERA_HUMAN|: NA	-0.0737458	0.917242	5	3	5	13	26.3283	-0.0737458	-0.188121	0.857076	0.0353896	0.857076	26.6268	26.2893	26.1793	26.7009	25.8546	26.3186	6	0.314249	3	0.0741015	-0.434651	0.139311
sp|O43242|PSMD3_HUMAN;sp|O43242-2|PSMD3_HUMAN|: NA	-4.25029	0.0344797	1	NA	1	2	21.5853	-4.25029	-6.12974	0.00387155	37.5737	0.00387155	23.8152	NA	23.6058	18.7662	NA	20.1541	4	1.12943	2	-5.04893	NA	-3.45166
sp|O43390|HNRPR_HUMAN;sp|O43390-2|HNRPR_HUMAN;sp|O43390-3|HNRPR_HUMAN;sp|O43390-4|HNRPR_HUMAN|: NA	-0.312199	0.54461	4	3	4	11	26.7948	-0.312199	-0.972997	0.36869	0.946723	0.36869	26.9235	27.0152	26.9141	26.6643	26.551	26.7009	6	0.133697	3	-0.259174	-0.464275	-0.213149
sp|O43399-2|TPD54_HUMAN;sp|O43399-4|TPD54_HUMAN;sp|O43399-3|TPD54_HUMAN;sp|O43399-6|TPD54_HUMAN|: NA	-1.19332	0.164516	3	3	3	9	26.0137	-1.19332	-2.42531	0.052124	5.88211	0.052124	26.389	27.3086	26.1334	25.0773	25.9834	25.1904	6	0.216869	3	-1.31174	-1.32519	-0.943018
sp|O43399|TPD54_HUMAN;sp|O43399-5|TPD54_HUMAN;sp|O43399-7|TPD54_HUMAN|: NA	-1.19332	0.164516	3	3	3	9	26.0137	-1.19332	-2.42531	0.052124	5.88211	0.052124	26.389	27.3086	26.1334	25.0773	25.9834	25.1904	6	0.216869	3	-1.31174	-1.32519	-0.943018
sp|O43488|ARK72_HUMAN|: NA	3.32769	0.0329426	NA	1	1	2	20.9585	3.32769	6.42752	0.00326164	41.313	0.00326164	NA	19.53	19.0593	NA	22.7687	22.476	4	0.125926	2	NA	3.23865	3.41673
sp|O43598-2|DNPH1_HUMAN;sp|O43598|DNPH1_HUMAN|: NA	-2.43347	0.126033	2	NA	1	3	23.8766	-2.43347	-3.20412	0.0338715	10.2664	0.0338715	25.8688	NA	24.3179	22.9406	NA	22.3792	4	0.699691	2	-2.92823	NA	-1.93871
sp|O43684-2|BUB3_HUMAN;sp|O43684|BUB3_HUMAN|: NA	-1.31853	0.217829	1	NA	1	2	22.2645	-1.31853	-2.39146	0.0765636	5.71906	0.0765636	22.5649	NA	23.2827	21.7404	NA	21.4701	4	0.69861	2	-0.824538	NA	-1.81252
sp|O43707|ACTN4_HUMAN;sp|O43707-2|ACTN4_HUMAN;sp|O43707-3|ACTN4_HUMAN;sp|Q9H254-2|SPTN4_HUMAN;sp|Q9H254-4|SPTN4_HUMAN;sp|Q9H254|SPTN4_HUMAN|: NA	-1.21829	0.227049	24	23	21	68	29.242	-1.21829	-2.08989	0.0823333	4.36766	0.0823333	30.3747	28.8062	30.3724	28.7035	28.1115	29.0835	6	0.492048	3	-1.67119	-0.694731	-1.28894
sp|O43765|SGTA_HUMAN|: NA	-2.01777	0.0196064	2	1	1	4	22.7871	-2.01777	-5.70977	0.00131701	32.6015	0.00131701	23.7446	24.0576	23.5857	22.0233	21.7163	21.595	6	0.310956	3	-1.72122	-2.34136	-1.99073
sp|O43809|CPSF5_HUMAN|: NA	-0.489453	0.787046	1	1	1	3	20.0827	-0.489453	-0.463716	0.659443	0.215032	0.659443	22.3928	19.53	19.0593	21.116	19.1012	19.2966	6	0.758832	3	-1.27678	-0.428832	0.237251
sp|O43852|CALU_HUMAN;sp|O43852-3|CALU_HUMAN;sp|O43852-6|CALU_HUMAN;sp|O43852-9|CALU_HUMAN;sp|O43852-5|CALU_HUMAN;sp|O43852-2|CALU_HUMAN;sp|O43852-4|CALU_HUMAN;sp|O43852-10|CALU_HUMAN;sp|O43852-13|CALU_HUMAN;sp|O43852-14|CALU_HUMAN;sp|O43852-11|CALU_HUMAN;sp|O43852-8|CALU_HUMAN;sp|O43852-15|CALU_HUMAN;sp|O43852-12|CALU_HUMAN;sp|O43852-7|CALU_HUMAN|: NA	-2.13861	0.0281344	2	3	3	8	26.3735	-2.13861	-5.00423	0.00255288	25.0423	0.00255288	26.8472	27.9996	27.4816	25.1194	25.4561	25.3371	6	0.407879	3	-1.7278	-2.54349	-2.14454
sp|O60506-4|HNRPQ_HUMAN;sp|O60506-3|HNRPQ_HUMAN;sp|O60506-2|HNRPQ_HUMAN;sp|O60506|HNRPQ_HUMAN;sp|O60506-5|HNRPQ_HUMAN|: NA	-0.369048	0.480775	2	2	3	7	26.3854	-0.369048	-1.15175	0.293891	1.32653	0.293891	26.5477	26.6628	26.4992	26.1658	26.2152	26.2215	6	0.0856742	3	-0.381883	-0.447581	-0.277681
sp|O60664-4|PLIN3_HUMAN;sp|O60664-3|PLIN3_HUMAN;sp|O60664|PLIN3_HUMAN;sp|O60664-2|PLIN3_HUMAN|: NA	-5.68316	0.0183006	3	3	1	7	22.3575	-5.68316	-5.83558	0.00117776	34.054	0.00117776	25.5301	25.8546	24.2125	19.7535	21.1167	17.6775	6	0.90218	3	-5.77657	-4.7379	-6.535
sp|O60701-2|UGDH_HUMAN;sp|O60701|UGDH_HUMAN;sp|O60701-3|UGDH_HUMAN|: NA	-0.743103	0.75765	1	2	2	5	22.1386	-0.743103	-0.524838	0.618798	0.275455	0.618798	23.0547	23.3489	21.1269	18.7662	23.7424	22.7926	6	3.1356	3	-4.2885	0.393487	1.6657
sp|O60716-32|CTND1_HUMAN;sp|O60716-31|CTND1_HUMAN;sp|O60716-29|CTND1_HUMAN;sp|O60716-27|CTND1_HUMAN;sp|O60716-30|CTND1_HUMAN;sp|O60716-28|CTND1_HUMAN;sp|O60716-26|CTND1_HUMAN;sp|O60716-25|CTND1_HUMAN;sp|O60716-24|CTND1_HUMAN;sp|O60716-23|CTND1_HUMAN;sp|O60716-21|CTND1_HUMAN;sp|O60716-19|CTND1_HUMAN;sp|O60716-22|CTND1_HUMAN;sp|O60716-20|CTND1_HUMAN;sp|O60716-16|CTND1_HUMAN;sp|O60716-18|CTND1_HUMAN…	3.00857	0.068112	1	1	1	3	20.6145	3.00857	3.57116	0.0120787	12.7532	0.0120787	18.7413	19.53	19.0593	23.9393	20.9746	21.4425	6	1.95332	3	5.198	1.44452	2.38318
sp|O60832-2|DKC1_HUMAN;sp|O60832|DKC1_HUMAN|: NA	-0.852583	0.451957	1	3	2	6	23.1218	-0.852583	-1.23081	0.265133	1.51489	0.265133	22.5431	23.5195	24.5818	22.2412	23.619	22.2264	6	1.31682	3	-0.301887	0.0994932	-2.35535
sp|O60869-2|EDF1_HUMAN;sp|O60869-3|EDF1_HUMAN;sp|O60869|EDF1_HUMAN|: NA	-1.70643	0.429965	1	2	1	4	23.1896	-1.70643	-1.2947	0.243718	1.67624	0.243718	22.55	25.9372	23.6412	21.6231	24.6627	20.7232	6	1.06352	3	-0.926827	-1.27451	-2.91796
sp|O60888-3|CUTA_HUMAN;sp|O60888|CUTA_HUMAN;sp|O60888-2|CUTA_HUMAN|: NA	-0.855347	0.621178	NA	1	1	2	23.2077	-0.855347	-0.851361	0.443589	0.724816	0.443589	NA	24.5902	22.6805	NA	23.5634	21.9966	4	0.242463	2	NA	-1.02679	-0.6839
sp|O60925|PFD1_HUMAN|: NA	-6.92535	0.00192465	1	1	1	3	21.4464	-6.92535	-14.4182	7.91508e-06	207.884	7.91508e-06	24.6737	25.2861	24.7674	18.7662	17.5073	17.6775	6	0.946434	3	-5.90744	-7.77874	-7.08986
sp|O75340-2|PDCD6_HUMAN;sp|O75340|PDCD6_HUMAN|: NA	-0.12284	0.935173	2	2	2	6	24.0358	-0.12284	-0.150463	0.885405	0.0226391	0.885405	25.2845	22.3215	24.6856	24.2372	23.8555	23.8304	6	1.43806	3	-1.04734	1.53398	-0.855161
sp|O75347|TBCA_HUMAN;sp|O75347-2|TBCA_HUMAN|: NA	-0.541015	0.877657	1	1	3	5	22.5474	-0.541015	-0.286417	0.784337	0.0820346	0.784337	23.4751	19.53	25.4487	22.9332	19.5078	24.3898	6	0.518325	3	-0.541894	-0.0222511	-1.0589
sp|O75348|VATG1_HUMAN;sp|O95670-2|VATG2_HUMAN;sp|O95670|VATG2_HUMAN|: NA	-3.14598	0.0550556	1	NA	1	2	20.8958	-3.14598	-4.88036	0.00865355	23.8179	0.00865355	22.2338	NA	22.7038	18.7662	NA	19.8794	4	0.454763	2	-3.46754	NA	-2.82441
sp|O75369-2|FLNB_HUMAN;sp|O75369-9|FLNB_HUMAN;sp|O75369|FLNB_HUMAN;sp|O75369-8|FLNB_HUMAN;sp|O75369-6|FLNB_HUMAN;sp|O75369-3|FLNB_HUMAN;sp|O75369-7|FLNB_HUMAN;sp|O75369-5|FLNB_HUMAN;sp|O75369-4|FLNB_HUMAN|: NA	-0.00509028	0.997153	14	9	12	35	26.6496	-0.00509028	-0.00694769	0.994685	4.82704e-05	0.994685	27.6734	25.1917	27.0914	26.6904	27.1211	26.1298	6	1.67537	3	-0.983054	1.92943	-0.961643
sp|O75396|SC22B_HUMAN|: NA	1.05843	0.303112	1	2	NA	3	22.4333	1.05843	1.82989	0.142928	3.34849	0.142928	21.4867	22.3215	NA	23.1429	22.7821	NA	4	0.845447	2	1.65625	0.460604	NA
sp|O75494-5|SRS10_HUMAN;sp|O75494-4|SRS10_HUMAN;sp|O75494-6|SRS10_HUMAN;sp|O75494-3|SRS10_HUMAN;sp|O75494-2|SRS10_HUMAN;sp|O75494|SRS10_HUMAN;sp|Q8WXF0|SRS12_HUMAN|: NA	-0.263089	0.959742	NA	1	2	3	21.9562	-0.263089	-0.104705	0.921763	0.0109631	0.921763	NA	19.53	24.6454	NA	19.512	24.1373	4	0.346515	2	NA	-0.0180661	-0.508113
sp|O75531|BAF_HUMAN|: NA	-0.565333	0.531503	1	1	1	3	23.3129	-0.565333	-1.00732	0.353239	1.0147	0.353239	22.5587	24.2957	23.9323	23.0034	22.7137	23.3736	6	1.01336	3	0.44468	-1.58201	-0.558667
sp|O75533|SF3B1_HUMAN;sp|O75533-2|SF3B1_HUMAN|: NA	-0.346561	0.742191	2	NA	2	4	23.2166	-0.346561	-0.582028	0.592467	0.338757	0.592467	22.9848	NA	23.7949	22.7573	NA	23.3293	4	0.168397	2	-0.227487	NA	-0.465636
sp|O75607|NPM3_HUMAN|: NA	-0.0303787	0.972776	1	1	1	3	24.7976	-0.0303787	-0.0718584	0.945085	0.00516363	0.945085	24.8312	24.5154	25.0918	25.2557	24.2397	24.8518	6	0.394376	3	0.424538	-0.275728	-0.239946
sp|O75643|U520_HUMAN;sp|O75643-2|U520_HUMAN|: NA	0.658739	0.573621	2	2	3	7	23.8717	0.658739	0.910323	0.398269	0.828687	0.398269	24.0622	22.3215	24.2432	24.7024	23.2028	24.698	6	0.213875	3	0.640148	0.881303	0.454767
sp|O75718|CRTAP_HUMAN|: NA	-3.03683	0.0612657	1	1	NA	2	22.1419	-3.03683	-4.69865	0.0098571	22.0773	0.0098571	23.406	23.9146	NA	21.1754	20.0715	NA	4	1.1402	2	-2.23059	-3.84308	NA
sp|O75821|EIF3G_HUMAN|: NA	-4.19229	0.0407694	1	2	2	5	22.0441	-4.19229	-4.23685	0.00565121	17.9509	0.00565121	22.5748	25.4561	24.3898	21.363	18.7233	19.7575	6	2.78667	3	-1.21181	-6.7328	-4.63225
sp|O75822-3|EIF3J_HUMAN;sp|O75822|EIF3J_HUMAN;sp|O75822-2|EIF3J_HUMAN|: NA	-1.02457	0.784058	NA	1	1	2	21.1985	-1.02457	-0.482852	0.654999	0.233146	0.654999	NA	24.3622	19.0593	NA	21.8355	19.5369	4	2.12433	2	NA	-2.5267	0.477553
sp|O75874|IDHC_HUMAN|: NA	-1.57303	0.10194	3	3	3	9	24.6395	-1.57303	-3.02849	0.0235927	9.17173	0.0235927	25.8231	25.064	25.391	22.9627	24.393	24.2034	6	1.14447	3	-2.86046	-0.671033	-1.1876
sp|O75962-5|TRIO_HUMAN;sp|O75962-2|TRIO_HUMAN;sp|O75962-4|TRIO_HUMAN;sp|O75962|TRIO_HUMAN|: NA	-3.01662	0.0930059	1	1	1	3	20.9251	-3.01662	-3.12224	0.0209493	9.74839	0.0209493	21.036	24.23	22.0342	20.5825	18.8492	18.8187	6	2.4697	3	-0.45348	-5.38085	-3.21554
sp|O76003|GLRX3_HUMAN|: NA	-0.228722	0.963641	NA	1	2	3	21.0547	-0.228722	-0.0949076	0.929055	0.00900745	0.929055	NA	19.53	22.808	NA	18.074	23.8066	4	1.73565	2	NA	-1.45601	0.998566
sp|O94905|ERLN2_HUMAN;sp|O75477|ERLN1_HUMAN;sp|O94905-2|ERLN2_HUMAN;sp|O94905-3|ERLN2_HUMAN|: NA	1.72587	0.109928	1	1	1	3	19.9732	1.72587	2.92503	0.0269377	8.5558	0.0269377	18.7413	19.53	19.0593	21.2409	21.5366	19.7307	6	0.945861	3	2.4996	2.00658	0.671425
sp|O94925-3|GLSK_HUMAN;sp|O94925|GLSK_HUMAN|: NA	0.588987	0.851052	NA	1	2	3	20.623	0.588987	0.353231	0.742142	0.124772	0.742142	NA	19.53	21.1269	NA	18.8322	23.0027	4	1.8199	2	NA	-0.697876	1.87585
sp|O94973-3|AP2A2_HUMAN;sp|O94973|AP2A2_HUMAN;sp|O94973-2|AP2A2_HUMAN;sp|O95782-2|AP2A1_HUMAN;sp|O95782|AP2A1_HUMAN|: NA	-4.51611	0.0161288	NA	1	1	2	21.2085	-4.51611	-8.95181	0.000958145	80.1349	0.000958145	NA	23.2983	23.6349	NA	18.802	19.099	4	0.0279026	2	NA	-4.49638	-4.53584
sp|O94979-5|SC31A_HUMAN;sp|O94979-7|SC31A_HUMAN;sp|O94979-6|SC31A_HUMAN;sp|O94979-3|SC31A_HUMAN;sp|O94979-10|SC31A_HUMAN;sp|O94979-4|SC31A_HUMAN;sp|O94979-9|SC31A_HUMAN;sp|O94979-2|SC31A_HUMAN;sp|O94979|SC31A_HUMAN;sp|O94979-8|SC31A_HUMAN|: NA	-1.54094	0.59753	2	1	NA	3	20.7774	-1.54094	-0.902405	0.418987	0.814335	0.418987	23.5658	19.53	NA	21.0928	18.9211	NA	4	1.31808	2	-2.47297	-0.608917	NA
sp|O95232|LC7L3_HUMAN;sp|O95232-2|LC7L3_HUMAN|: NA	-1.19335	0.320381	1	1	1	3	22.4299	-1.19335	-1.6284	0.155331	2.6517	0.155331	21.8469	24.3026	22.9301	22.5748	21.3864	21.5384	6	1.8301	3	0.727834	-2.91621	-1.39169
sp|O95319-5|CELF2_HUMAN;sp|O95319-2|CELF2_HUMAN;sp|O95319|CELF2_HUMAN;sp|O95319-4|CELF2_HUMAN;sp|O95319-3|CELF2_HUMAN;sp|Q92879-5|CELF1_HUMAN;sp|Q92879-2|CELF1_HUMAN;sp|Q92879-3|CELF1_HUMAN;sp|Q92879-6|CELF1_HUMAN;sp|Q92879|CELF1_HUMAN;sp|Q92879-4|CELF1_HUMAN|: NA	1.77434	0.233346	1	NA	2	3	22.4235	1.77434	2.27694	0.0866384	5.18445	0.0866384	21.9457	NA	21.1269	22.5543	NA	24.067	4	1.6486	2	0.608607	NA	2.94007
sp|O95399|UTS2_HUMAN;sp|O95399-2|UTS2_HUMAN|: NA	-0.941924	0.121867	1	1	1	3	26.0696	-0.941924	-2.80021	0.0316734	7.84117	0.0316734	26.5015	26.4421	26.678	25.7611	25.6572	25.3775	6	0.311308	3	-0.740383	-0.784919	-1.30047
sp|O95433-2|AHSA1_HUMAN;sp|O95433|AHSA1_HUMAN|: NA	1.40174	0.151059	1	2	1	4	23.9976	1.40174	2.53064	0.0452428	6.40414	0.0452428	23.6281	22.3215	23.9408	24.3823	25.1725	24.5408	6	1.25743	3	0.754248	2.85097	0.600011
sp|O95777|LSM8_HUMAN|: NA	-1.36098	0.0760994	2	2	2	6	25.0075	-1.36098	-3.40342	0.0147848	11.5833	0.0147848	25.3	26.2598	25.5041	24.318	24.4082	24.2547	6	0.445383	3	-0.982026	-1.85156	-1.24935
sp|O95816|BAG2_HUMAN;sp|O95816-2|BAG2_HUMAN|: NA	3.33279	0.0298423	1	1	1	3	20.7766	3.33279	4.87177	0.00291116	23.7342	0.00291116	18.7413	19.53	19.0593	23.6205	21.1989	22.5097	6	1.60835	3	4.87914	1.66888	3.45035
sp|P00338|LDHA_HUMAN;sp|P00338-4|LDHA_HUMAN;sp|P00338-3|LDHA_HUMAN;sp|P00338-5|LDHA_HUMAN;sp|P00338-2|LDHA_HUMAN;sp|Q6ZMR3|LDH6A_HUMAN;sp|P07864|LDHC_HUMAN|: NA	-1.04358	0.126033	2	2	3	7	27.4381	-1.04358	-2.74396	0.0340944	7.52933	0.0340944	27.8003	27.7684	28.3111	26.8076	26.6668	27.2746	6	0.0547369	3	-0.992756	-1.10153	-1.03646
sp|P00367-3|DHE3_HUMAN;sp|P00367|DHE3_HUMAN;sp|P00367-2|DHE3_HUMAN;sp|P49448|DHE4_HUMAN|: NA	-1.68799	0.138932	1	NA	1	2	21.7283	-1.68799	-3.05006	0.0392035	9.30288	0.0392035	22.3657	NA	22.7788	21.2142	NA	20.5543	4	0.758732	2	-1.15148	NA	-2.22449
sp|P00390-4|GSHR_HUMAN;sp|P00390-2|GSHR_HUMAN;sp|P00390|GSHR_HUMAN;sp|P00390-5|GSHR_HUMAN;sp|P00390-3|GSHR_HUMAN|: NA	-0.399377	0.671976	1	2	2	5	24.2838	-0.399377	-0.695542	0.51313	0.483779	0.51313	24.3015	23.9443	25.2047	23.2027	24.4284	24.6213	6	0.807328	3	-1.0988	0.48408	-0.58341
sp|P00441|SODC_HUMAN|: NA	3.86324	0.2569	NA	1	1	2	23.8813	3.86324	2.12514	0.102379	4.51624	0.102379	NA	19.53	24.3693	NA	25.4182	26.2077	4	2.86362	2	NA	5.88812	1.83835
sp|P00492|HPRT_HUMAN|: NA	-2.51452	0.250515	2	1	1	4	20.9379	-2.51452	-1.96118	0.0982837	3.84621	0.0982837	24.0042	19.53	23.0512	19.508	18.6441	20.8898	6	1.83085	3	-4.49621	-0.885957	-2.16138
sp|P00505|AATM_HUMAN;sp|P00505-2|AATM_HUMAN|: NA	-0.128151	0.98039	4	1	3	8	24.1291	-0.128151	-0.0605727	0.953696	0.00366906	0.953696	26.5792	19.53	26.4702	24.9827	22.0429	25.1693	6	2.29199	3	-1.5965	2.5129	-1.30086
sp|P00558|PGK1_HUMAN;sp|P00558-2|PGK1_HUMAN;sp|P07205|PGK2_HUMAN|: NA	-0.881391	0.278548	3	3	3	9	27.9233	-0.881391	-1.82693	0.118252	3.33766	0.118252	28.412	28.4997	28.1805	26.6433	27.7325	28.0722	6	0.836014	3	-1.76863	-0.767211	-0.108335
sp|P00750-3|TPA_HUMAN;sp|P00750|TPA_HUMAN;sp|P00750-2|TPA_HUMAN;sp|P00750-4|TPA_HUMAN|: NA	-5.17442	0.0486296	3	NA	1	4	21.3027	-5.17442	-5.10527	0.00740277	26.0637	0.00740277	24.5849	NA	23.195	19.7535	NA	17.6775	4	0.485183	2	-4.83135	NA	-5.5175
sp|P02452|CO1A1_HUMAN;CON__Q862S4|: NA	0.659754	0.483065	3	5	5	13	25.5905	0.659754	1.14014	0.298329	1.29993	0.298329	26.3232	24.4767	24.982	25.8912	26.2893	25.5807	6	1.1235	3	-0.431967	1.81253	0.598697
sp|P02461|CO3A1_HUMAN;sp|P02461-2|CO3A1_HUMAN;CON__P04258|: NA	-0.870056	0.281539	5	5	5	15	26.1046	-0.870056	-1.8	0.122719	3.24001	0.122719	26.6643	26.0936	26.861	24.9304	25.8991	26.1793	6	0.786786	3	-1.73393	-0.194558	-0.681677
sp|P02545|LMNA_HUMAN;sp|P02545-3|LMNA_HUMAN;sp|P02545-6|LMNA_HUMAN;sp|P02545-2|LMNA_HUMAN;sp|P02545-5|LMNA_HUMAN;sp|P02545-4|LMNA_HUMAN|: NA	-1.68448	0.0683613	28	26	27	81	30.498	-1.68448	-3.54587	0.012449	12.5732	0.012449	31.0016	32.1408	30.8784	29.5769	29.9482	29.4423	6	0.440048	3	-1.42473	-2.19256	-1.43615
sp|P02751-17|FINC_HUMAN;sp|P02751-3|FINC_HUMAN;sp|P02751|FINC_HUMAN;sp|P02751-7|FINC_HUMAN;sp|P02751-15|FINC_HUMAN;sp|P02751-10|FINC_HUMAN;sp|P02751-6|FINC_HUMAN;sp|P02751-5|FINC_HUMAN;sp|P02751-9|FINC_HUMAN;sp|P02751-14|FINC_HUMAN;sp|P02751-13|FINC_HUMAN;sp|P02751-8|FINC_HUMAN;sp|P02751-11|FINC_HUMAN;sp|P02751-12|FINC_HUMAN;sp|P02751-4|FINC_HUMAN;sp|P02751-2|FINC_HUMAN;sp|P02751-16|FINC_HUMAN|: …	-7.87808	0.00196729	5	4	6	15	22.7514	-7.87808	-12.5712	1.73963e-05	158.034	1.73963e-05	26.2964	27.0399	26.7351	19.9641	17.8382	18.6348	6	1.44756	3	-6.33225	-9.20166	-8.10032
sp|P02794|FRIH_HUMAN|: NA	6.11091	0.00724938	1	NA	1	2	21.9558	6.11091	12.1994	0.000296076	148.824	0.000296076	18.7413	NA	19.0593	24.8768	NA	25.1457	4	0.034705	2	6.13545	NA	6.08637
sp|P04075|ALDOA_HUMAN;sp|P04075-2|ALDOA_HUMAN|: NA	-1.44119	0.306027	7	8	8	23	26.8482	-1.44119	-1.67833	0.14506	2.81681	0.14506	27.8534	26.507	28.3459	24.543	27.0961	26.7437	6	1.95473	3	-3.3104	0.589098	-1.60228
sp|P04080|CYTB_HUMAN|: NA	1.59405	0.514268	NA	1	1	2	22.1931	1.59405	1.12066	0.326532	1.25589	0.326532	NA	19.53	23.2622	NA	22.8339	23.1464	4	2.41807	2	NA	3.30389	-0.115777
sp|P04083|ANXA1_HUMAN|: NA	-0.188034	0.774952	7	7	7	21	27.6487	-0.188034	-0.486713	0.643989	0.236889	0.643989	27.9833	27.2143	28.0304	27.4775	27.5902	27.5962	6	0.489679	3	-0.505818	0.375883	-0.434168
sp|P04259|K2C6B_HUMAN;sp|P48668|K2C6C_HUMAN;CON__P48668;CON__P04259;sp|P02538|K2C6A_HUMAN;CON__P02538;sp|Q01546|K22O_HUMAN|: NA	1.27632	0.222379	1	3	1	5	24.6138	1.27632	2.12036	0.0789609	4.49592	0.0789609	23.6872	24.4625	23.7773	24.7809	26.3889	24.5863	6	0.580691	3	1.09362	1.9264	0.808959
sp|P04264|K2C1_HUMAN;CON__P04264|: NA	1.99364	0.0184789	4	4	4	12	25.4029	1.99364	5.80303	0.00121211	33.6751	0.00121211	24.1677	24.485	24.5655	26.1948	26.5198	26.4845	6	0.0647428	3	2.02715	2.03477	1.91902
sp|P04350|TBB4A_HUMAN|: NA	1.46982	0.125583	10	11	10	31	29.1626	1.46982	2.75928	0.0334162	7.61361	0.0334162	28.9077	27.407	28.9683	29.7652	29.841	30.0862	6	0.845074	3	0.857544	2.43398	1.11794
sp|P04406|G3P_HUMAN;sp|P04406-2|G3P_HUMAN;sp|O14556|G3PT_HUMAN|: NA	-0.820053	0.20462	6	6	6	18	30.5458	-0.820053	-2.21206	0.0696417	4.89319	0.0696417	31.3927	30.7036	30.7711	30.1173	30.2771	30.0127	6	0.427775	3	-1.27533	-0.426484	-0.758344
sp|P04632|CPNS1_HUMAN|: NA	1.05709	0.622077	NA	1	1	2	19.8232	1.05709	0.843842	0.447311	0.71207	0.447311	NA	19.53	19.0593	NA	18.7505	21.9531	4	2.59741	2	NA	-0.779554	2.89374
sp|P04792|HSPB1_HUMAN|: NA	-1.68156	0.143952	3	4	4	11	28.3329	-1.68156	-2.60083	0.0411972	6.7643	0.0411972	28.1858	29.6608	29.6745	26.5477	27.8983	28.0304	6	0.0701418	3	-1.63811	-1.76248	-1.6441
sp|P04843|RPN1_HUMAN|: NA	2.82094	0.0513733	3	4	3	10	24.0282	2.82094	3.93062	0.0079476	15.4498	0.0079476	22.4173	24.0294	21.4066	25.7716	25.3195	25.225	6	1.34594	3	3.35434	1.29005	3.81844
sp|P05198|IF2A_HUMAN|: NA	0.223183	0.755798	3	2	2	7	24.2295	0.223183	0.535137	0.612087	0.286371	0.612087	24.485	23.5318	24.3369	24.6045	24.1165	24.3023	6	0.32245	3	0.119487	0.584723	-0.034661
sp|P05387|RLA2_HUMAN|: NA	-0.908339	0.536441	1	2	3	6	26.4399	-0.908339	-0.997503	0.357605	0.995011	0.357605	25.8813	28.9248	25.876	25.6069	26.3387	26.0115	6	1.46735	3	-0.274406	-2.58608	0.135467
sp|P05388|RLA0_HUMAN;sp|P05388-2|RLA0_HUMAN;sp|Q8NHW5|RLA0L_HUMAN|: NA	-0.501551	0.557601	1	NA	1	2	22.8055	-0.501551	-0.980918	0.383385	0.962199	0.383385	23.1346	NA	22.9779	22.7951	NA	22.3144	4	0.229098	2	-0.339554	NA	-0.663548
sp|P05455|LA_HUMAN|: NA	-0.22862	0.780122	2	3	2	7	25.0746	-0.22862	-0.476624	0.650746	0.22717	0.650746	25.0177	25.9796	24.5694	25.1599	25.0137	24.7073	6	0.638564	3	0.142215	-0.965967	0.137891
sp|P05556|ITB1_HUMAN;sp|P05556-2|ITB1_HUMAN;sp|P05556-5|ITB1_HUMAN;sp|P05556-4|ITB1_HUMAN;sp|P05556-3|ITB1_HUMAN|: NA	1.43927	0.281539	1	1	1	3	19.8299	1.43927	1.79458	0.123638	3.22053	0.123638	18.7413	19.53	19.0593	22.0563	20.5329	19.0593	6	1.70004	2	3.31499	1.00282	0
sp|P05783|K1C18_HUMAN;CON__H-INV:HIT000015463;CON__Q92764;sp|Q92764|KRT35_HUMAN;CON__Q497I4|: NA	0.408896	0.635724	16	15	20	51	30.9106	0.408896	0.785238	0.462631	0.616598	0.462631	29.9941	31.6419	30.4824	31.0987	30.9281	31.3182	6	0.98152	3	1.10461	-0.713794	0.835873
sp|P05787|K2C8_HUMAN;CON__P05787;sp|P05787-2|K2C8_HUMAN;CON__Q9H552;CON__Q9DCV7;sp|P08729|K2C7_HUMAN;CON__Q3KNV1;CON__P08729;CON__H-INV:HIT000016045;CON__REFSEQ:XP_092267;sp|Q9NSB2|KRT84_HUMAN;CON__Q9NSB2;CON__Q6ISB0;sp|P14136-3|GFAP_HUMAN;sp|P14136|GFAP_HUMAN;sp|P14136-2|GFAP_HUMAN;CON__P07744;sp|P12035|K2C3_HUMAN;CON__P12035;CON__Q01546;CON__Q3TTY5|: NA	0.185268	0.877489	18	18	19	55	31.2344	0.185268	0.289731	0.781921	0.083944	0.781921	30.7932	32.4371	30.195	31.3927	31.4116	31.1767	6	1.06578	3	0.599515	-1.02544	0.981732
sp|P06454-2|PTMA_HUMAN;sp|P06454|PTMA_HUMAN|: NA	-1.13395	0.514268	1	3	1	5	22.9597	-1.13395	-1.06651	0.327824	1.13744	0.327824	23.1429	24.9142	22.5229	24.3995	21.4314	21.3473	6	2.36998	3	1.25659	-3.48283	-1.17561
sp|P06493|CDK1_HUMAN;sp|P06493-2|CDK1_HUMAN;sp|P24941-2|CDK2_HUMAN;sp|P24941|CDK2_HUMAN;sp|Q00526|CDK3_HUMAN|: NA	-0.179304	0.970322	NA	1	1	2	21.649	-0.179304	-0.0814311	0.939098	0.00663102	0.939098	NA	24.4181	19.0593	NA	22.9188	20.2	4	1.86673	2	NA	-1.49928	1.14067
sp|P06576|ATPB_HUMAN|: NA	0.841657	0.264079	6	8	8	22	26.9149	0.841657	1.89593	0.107527	3.59457	0.107527	26.727	25.8311	26.9242	27.1212	27.2143	27.6718	6	0.501184	3	0.394198	1.38322	0.74755
sp|P06733|ENOA_HUMAN;sp|P06733-2|ENOA_HUMAN;sp|P13929-3|ENOB_HUMAN;sp|P13929-2|ENOB_HUMAN;sp|P13929|ENOB_HUMAN|: NA	-2.20708	0.104899	4	3	6	13	28.3135	-2.20708	-2.98951	0.0247966	8.93718	0.0247966	29.7652	28.3995	30.0862	25.9817	27.6381	28.01	6	1.51531	3	-3.78356	-0.761407	-2.07628
sp|P06744|G6PI_HUMAN;sp|P06744-2|G6PI_HUMAN;CON__Q3ZBD7|: NA	-1.87517	0.0331491	3	2	3	8	24.9971	-1.87517	-4.71672	0.00340517	22.2474	0.00340517	25.8431	25.6423	26.3186	24.3073	24.23	23.6412	6	0.697532	3	-1.53579	-1.41226	-2.67744
sp|P06748-2|NPM_HUMAN;sp|P06748|NPM_HUMAN;sp|P06748-3|NPM_HUMAN|: NA	0.620863	0.47545	5	4	5	14	28.9695	0.620863	1.17599	0.284799	1.38296	0.284799	28.0939	29.6226	28.2607	28.9847	29.2878	29.5672	6	0.853284	3	0.890897	-0.334767	1.30646
sp|P06753-2|TPM3_HUMAN;sp|P06753-5|TPM3_HUMAN;sp|P06753-3|TPM3_HUMAN;sp|P06753-6|TPM3_HUMAN;sp|P06753-4|TPM3_HUMAN;sp|P06753-7|TPM3_HUMAN|: NA	-1.44212	0.134088	10	10	12	32	29.6428	-1.44212	-2.67497	0.037339	7.15545	0.037339	29.8243	31.4116	29.8555	28.774	28.9656	29.0255	6	0.876363	3	-1.05034	-2.44603	-0.82999
sp|P07195|LDHB_HUMAN|: NA	-0.956562	0.344379	2	1	2	5	26.6777	-0.956562	-1.54434	0.174217	2.38499	0.174217	27.5949	26.1413	27.7318	26.5792	25.4029	26.6161	6	0.195512	3	-1.0157	-0.738309	-1.11568
sp|P07237|PDIA1_HUMAN|: NA	-0.714748	0.217954	4	3	3	10	27.85	-0.714748	-2.13986	0.0768772	4.57898	0.0768772	28.3734	28.2872	27.9617	27.498	27.4748	27.5051	6	0.225844	3	-0.875372	-0.812354	-0.456517
sp|P07339|CATD_HUMAN|: NA	0.253867	0.75765	3	3	3	9	24.7386	0.253867	0.524773	0.61884	0.275386	0.61884	23.919	24.5088	25.4072	24.688	24.8853	25.0233	6	0.586176	3	0.769008	0.376526	-0.383932
sp|P07355|ANXA2_HUMAN;sp|P07355-2|ANXA2_HUMAN;sp|A6NMY6|AXA2L_HUMAN|: NA	1.43133	0.408866	14	13	14	41	29.3097	1.43133	1.35081	0.226192	1.8247	0.226192	29.6957	26.1737	29.9127	30.2585	29.6226	30.195	6	1.75288	3	0.56283	3.44889	0.282263
sp|P07437|TBB5_HUMAN;sp|A6NNZ2|TBB8L_HUMAN;CON__ENSEMBL:ENSBTAP00000025008|: NA	1.44916	0.117406	13	14	13	40	29.6497	1.44916	2.84359	0.0299328	8.086	0.0299328	29.3318	28.0427	29.4008	30.1507	30.2009	30.7711	6	0.673077	3	0.818975	2.15818	1.37032
sp|P07602|SAP_HUMAN;sp|P07602-2|SAP_HUMAN;sp|P07602-3|SAP_HUMAN|: NA	-0.735018	0.637239	1	1	NA	2	25.2121	-0.735018	-0.807209	0.465804	0.651586	0.465804	24.4965	26.6628	NA	24.8378	24.8514	NA	4	1.52214	2	0.341297	-1.81133	NA
sp|P07737|PROF1_HUMAN;CON__P02584|: NA	-1.48045	0.248475	1	1	1	3	24.5495	-1.48045	-1.97241	0.0967748	3.8904	0.0967748	25.2904	24.3835	26.1951	23.4446	22.9289	25.0542	6	0.353177	3	-1.84584	-1.45461	-1.1409
sp|P07741|APT_HUMAN;sp|P07741-2|APT_HUMAN|: NA	1.28754	0.637239	NA	2	1	3	21.3342	1.28754	0.800503	0.469254	0.640804	0.469254	NA	22.3215	19.0593	NA	23.3736	20.5824	4	0.333046	2	NA	1.05204	1.52304
sp|P07814|SYEP_HUMAN|: NA	-0.334904	0.860516	1	NA	2	3	21.721	-0.334904	-0.328553	0.759342	0.107947	0.759342	21.0551	NA	22.7219	20.6109	NA	22.4963	4	0.154573	2	-0.444204	NA	-0.225604
sp|P07858|CATB_HUMAN|: NA	-1.34672	0.267954	1	NA	1	2	22.4909	-1.34672	-2.05995	0.1101	4.24341	0.1101	22.925	NA	23.4035	22.3928	NA	21.2422	4	1.15194	2	-0.532171	NA	-2.16127
sp|P07900|HS90A_HUMAN;sp|P07900-2|HS90A_HUMAN;sp|Q14568|HS902_HUMAN|: NA	0.504299	0.382603	12	11	13	36	29.2812	0.504299	1.43705	0.201477	2.06512	0.201477	29.3651	28.8353	28.8868	29.613	29.5863	29.4008	6	0.251667	3	0.247934	0.75099	0.513973
sp|P07910-2|HNRPC_HUMAN;sp|P07910-4|HNRPC_HUMAN;sp|P07910|HNRPC_HUMAN;sp|P07910-3|HNRPC_HUMAN;sp|P0DMR1|HNRC4_HUMAN;sp|O60812|HNRC1_HUMAN;sp|B7ZW38|HNRC3_HUMAN;sp|B2RXH8|HNRC2_HUMAN|: NA	-0.498374	0.619457	3	1	3	7	26.9599	-0.498374	-0.827558	0.44006	0.684852	0.44006	27.1462	27.3474	27.1336	27.6734	26.9005	25.5581	6	1.05234	3	0.527266	-0.446871	-1.57552
sp|P07951-2|TPM2_HUMAN;sp|P07951|TPM2_HUMAN;CON__Q3SX28|: NA	-1.27134	0.158675	10	7	10	27	29.2006	-1.27134	-2.47272	0.0488986	6.11436	0.0488986	29.4491	30.8057	29.2541	28.6488	28.4533	28.5928	6	0.938777	3	-0.800353	-2.35236	-0.66129
sp|P07954-2|FUMH_HUMAN;sp|P07954|FUMH_HUMAN|: NA	-2.54934	0.333547	1	1	1	3	21.6166	-2.54934	-1.57664	0.166715	2.4858	0.166715	24.5157	19.53	24.6282	18.7662	20.2359	22.0238	6	3.22799	3	-5.74944	0.705836	-2.60442
sp|P08133-2|ANXA6_HUMAN;sp|P08133|ANXA6_HUMAN|: NA	-0.376641	0.877657	7	5	7	19	25.9734	-0.376641	-0.285057	0.785329	0.0812575	0.785329	27.6609	23.0708	27.7536	25.8431	25.4121	26.1002	6	2.35531	3	-1.81785	2.34137	-1.65345
sp|P08195-2|4F2_HUMAN;sp|P08195-3|4F2_HUMAN;sp|P08195|4F2_HUMAN;sp|P08195-4|4F2_HUMAN|: NA	4.37394	0.00699962	3	4	3	10	24.0283	4.37394	7.74054	0.000263241	59.916	0.000263241	21.1754	22.9419	21.4066	26.2384	26.4173	25.99	6	0.81427	3	5.06302	3.4754	4.58339
sp|P08238|HS90B_HUMAN;sp|Q58FF7|H90B3_HUMAN;sp|Q58FF8|H90B2_HUMAN;sp|Q58FG1|HS904_HUMAN|: NA	0.0872392	0.880141	11	13	15	39	29.299	0.0872392	0.271897	0.794952	0.0739281	0.794952	29.3045	29.1791	29.2824	29.2796	29.4159	29.3322	6	0.134833	3	-0.0249175	0.236835	0.0498001
sp|P08590|MYL3_HUMAN|: NA	-3.87834	0.0883704	1	2	2	5	23.3303	-3.87834	-3.16729	0.0197958	10.0317	0.0197958	24.1977	25.8661	25.7446	18.7662	22.2983	23.1088	6	1.42349	3	-5.43146	-3.56785	-2.63572
sp|P08621-2|RU17_HUMAN;sp|P08621|RU17_HUMAN;sp|P08621-3|RU17_HUMAN;sp|P08621-4|RU17_HUMAN|: NA	-0.416028	0.437634	4	3	4	11	24.5695	-0.416028	-1.27312	0.250773	1.62083	0.250773	24.7555	24.6524	24.9245	24.3724	24.2709	24.4411	6	0.0583493	3	-0.383164	-0.381522	-0.483397
sp|P08670|VIME_HUMAN;sp|Q8N1N4-2|K2C78_HUMAN;CON__Q61726;sp|O43790|KRT86_HUMAN;CON__O43790;sp|P78385|KRT83_HUMAN;CON__Q6NT21;CON__P78385;sp|Q14533|KRT81_HUMAN;CON__Q14533;sp|P78386|KRT85_HUMAN;CON__P78386;sp|Q8N1N4|K2C78_HUMAN;CON__Q8N1N4-2;CON__Q7RTT2;sp|P07197-2|NFM_HUMAN;sp|P07196|NFL_HUMAN;sp|P07197|NFM_HUMAN;sp|P12036-2|NFH_HUMAN;sp|P12036|NFH_HUMAN|: NA	-2.05174	0.0787738	21	25	23	69	31.7499	-2.05174	-3.30042	0.0167747	10.8928	0.0167747	32.4286	34.0133	31.8855	30.4881	30.8057	30.8784	6	1.10455	3	-1.94052	-3.20769	-1.00701
sp|P08758|ANXA5_HUMAN|: NA	-0.121726	0.905211	5	5	6	16	26.8396	-0.121726	-0.213662	0.837993	0.0456516	0.837993	27.5358	25.7703	27.3952	26.7988	26.6008	26.9365	6	0.836282	3	-0.736953	0.830472	-0.458697
sp|P08865|RSSA_HUMAN|: NA	-0.160394	0.897724	3	4	4	11	27.9213	-0.160394	-0.237959	0.819951	0.0566244	0.819951	27.0892	29.3415	27.5738	27.3817	28.0212	28.1205	6	1.01258	3	0.292471	-1.32037	0.546714
sp|P09012|SNRPA_HUMAN|: NA	-1.1493	0.470135	NA	1	1	2	25.4729	-1.1493	-1.25485	0.279336	1.57464	0.279336	NA	27.0961	24.999	NA	25.2029	24.5936	4	1.05207	2	NA	-1.89323	-0.405377
sp|P09104-2|ENOG_HUMAN;sp|P09104|ENOG_HUMAN|: NA	-3.79047	0.264079	3	1	2	6	26.3721	-3.79047	-1.90868	0.105655	3.64306	0.105655	28.8584	27.7896	28.154	19.7535	26.8095	26.8676	6	4.60492	3	-9.10483	-0.980179	-1.28641
sp|P09211|GSTP1_HUMAN|: NA	-0.416715	0.742191	2	2	3	7	26.484	-0.416715	-0.569048	0.590284	0.323816	0.590284	27.4617	26.8002	25.8152	27.0568	26.7712	24.999	6	0.393718	3	-0.404893	-0.0290411	-0.81621
sp|P09234|RU1C_HUMAN|: NA	2.59957	0.526069	NA	1	1	2	23.6155	2.59957	1.07887	0.342682	1.16397	0.342682	NA	25.5721	19.0593	NA	24.3733	25.4573	4	5.37172	2	NA	-1.19881	6.39795
sp|P09382|LEG1_HUMAN|: NA	-2.04806	0.0995107	2	2	2	6	28.5013	-2.04806	-3.0531	0.0228652	9.32142	0.0228652	29.0643	29.7778	29.7339	26.1855	27.755	28.4914	6	0.818453	3	-2.87884	-2.02282	-1.24252
sp|P09429|HMGB1_HUMAN;sp|B2RPK0|HGB1A_HUMAN|: NA	0.332599	0.659682	3	3	3	9	26.8405	0.332599	0.720627	0.498646	0.519304	0.498646	26.8976	26.0525	27.0725	27.2283	26.4928	27.2993	6	0.106749	3	0.330735	0.440268	0.226794
sp|P09486|SPRC_HUMAN|: NA	1.88969	0.0196561	2	2	3	7	23.2618	1.88969	5.67211	0.0013623	32.1728	0.0013623	22.3091	22.3215	22.3203	23.994	24.2085	24.4174	6	0.206068	3	1.68497	1.88701	2.09708
sp|P09493-3|TPM1_HUMAN;sp|P09493-9|TPM1_HUMAN;sp|P09493-2|TPM1_HUMAN|: NA	-1.27193	0.212218	12	10	12	34	29.4283	-1.27193	-2.16963	0.0738036	4.7073	0.0738036	29.613	31.2477	29.3322	28.7346	28.8791	28.7634	6	0.962256	3	-0.878472	-2.36856	-0.56875
sp|P09493-8|TPM1_HUMAN;sp|P09493-7|TPM1_HUMAN|: NA	-1.32002	0.20462	8	9	8	25	29.1528	-1.32002	-2.21263	0.0695869	4.89574	0.0695869	29.4041	31.0088	29.0255	28.3734	28.6566	28.4484	6	0.922168	3	-1.03073	-2.35215	-0.577175
sp|P09496-2|CLCA_HUMAN;sp|P09496-4|CLCA_HUMAN;sp|P09496-3|CLCA_HUMAN;sp|P09496|CLCA_HUMAN;sp|P09496-5|CLCA_HUMAN|: NA	-1.00003	0.268996	3	3	3	9	24.491	-1.00003	-1.86899	0.111595	3.49311	0.111595	24.8946	25.7827	24.2956	23.697	23.6941	24.5818	6	1.19963	3	-1.19763	-2.08858	0.286136
sp|P09622-3|DLDH_HUMAN;sp|P09622|DLDH_HUMAN;sp|P09622-2|DLDH_HUMAN|: NA	-1.50518	0.268996	1	NA	1	2	22.3884	-1.50518	-2.04052	0.112525	4.1637	0.112525	22.468	NA	23.8139	21.2315	NA	22.0401	4	0.379931	2	-1.23653	NA	-1.77384
sp|P09651-3|ROA1_HUMAN;sp|P09651-2|ROA1_HUMAN;sp|P09651|ROA1_HUMAN;sp|Q32P51|RA1L2_HUMAN|: NA	0.351753	0.568116	12	12	10	34	29.319	0.351753	0.919673	0.393743	0.845798	0.393743	28.7035	29.552	29.174	29.3318	29.552	29.601	6	0.320829	2	0.628296	0	0.426962
sp|P09661|RU2A_HUMAN|: NA	-1.08858	0.229032	3	4	3	10	25.6114	-1.08858	-2.08108	0.0833361	4.3309	0.0833361	25.5162	26.9247	26.0261	25.5599	25.0942	24.5472	6	0.996182	3	0.0436508	-1.83052	-1.47888
sp|P09874|PARP1_HUMAN|: NA	-0.0130244	0.986659	2	2	1	5	24.9256	-0.0130244	-0.0328574	0.97487	0.00107961	0.97487	25.1995	24.527	25.0698	25.3	24.8433	24.6139	6	0.398454	3	0.100517	0.316335	-0.455926
sp|P09936|UCHL1_HUMAN|: NA	-0.924042	0.314011	1	2	2	5	25.6784	-0.924042	-1.65386	0.15001	2.73524	0.15001	25.4108	26.719	26.2914	24.4904	25.8893	25.2694	6	0.0962438	3	-0.920462	-0.829638	-1.02203
sp|P09972|ALDOC_HUMAN|: NA	0.323146	0.915408	1	1	NA	2	20.6081	0.323146	0.196203	0.85423	0.0384955	0.85423	21.363	19.53	NA	18.7662	22.7731	NA	4	4.12934	2	-2.59674	3.24303	NA
sp|P0DMV9|HS71B_HUMAN;sp|P0DMV8|HS71A_HUMAN;sp|P0DMV8-2|HS71A_HUMAN|: NA	-0.593502	0.335244	10	6	9	25	28.6033	-0.593502	-1.56995	0.168243	2.46475	0.168243	28.6488	29.2878	28.7634	28.0514	28.5804	28.2877	6	0.115927	3	-0.597385	-0.707439	-0.475683
sp|P10412|H14_HUMAN;sp|P22492|H1T_HUMAN;sp|Q02539|H11_HUMAN|: NA	2.22734	0.0344797	1	1	1	3	20.2239	2.22734	4.59061	0.00387767	21.0737	0.00387767	18.7413	19.53	19.0593	22.1023	20.9457	20.9647	6	1.01185	3	3.36099	1.41564	1.9054
sp|P10809|CH60_HUMAN;sp|P10809-2|CH60_HUMAN|: NA	-0.308331	0.621475	8	7	8	23	28.3288	-0.308331	-0.816066	0.446108	0.665964	0.446108	28.5734	28.0852	28.7902	27.9553	28.146	28.4225	6	0.343376	3	-0.618139	0.0608651	-0.367718
sp|P10911-6|MCF2_HUMAN;sp|P10911-2|MCF2_HUMAN;sp|P10911|MCF2_HUMAN;sp|P10911-4|MCF2_HUMAN;sp|P10911-3|MCF2_HUMAN;sp|P10911-5|MCF2_HUMAN|: NA	-1.01601	0.320381	1	NA	1	2	23.5508	-1.01601	-1.75103	0.156514	3.06609	0.156514	24.504	NA	23.6136	23.1554	NA	22.9301	4	0.47034	2	-1.34859	NA	-0.683432
sp|P11021|GRP78_HUMAN|: NA	-0.877727	0.248475	12	14	13	39	30.1473	-0.877727	-1.96941	0.0971759	3.87856	0.0971759	30.6903	30.0077	31.0604	29.3651	30.1242	29.636	6	0.862458	3	-1.32525	0.116506	-1.42444
sp|P11047|LAMC1_HUMAN|: NA	-1.39208	0.0486296	5	2	7	14	25.5102	-1.39208	-3.99441	0.00739405	15.9553	0.00739405	26.0582	26.1576	26.4029	24.9231	24.9852	24.5342	6	0.413189	3	-1.13514	-1.17239	-1.8687
sp|P11142|HSP7C_HUMAN;sp|P11142-2|HSP7C_HUMAN;sp|P54652|HSP72_HUMAN|: NA	-0.247562	0.642049	9	9	9	27	30.3597	-0.247562	-0.756609	0.478358	0.572458	0.478358	30.4881	30.3935	30.5689	30.1903	30.3935	30.1239	6	0.22668	2	-0.297731	0	-0.444953
sp|P11279|LAMP1_HUMAN;sp|P11279-2|LAMP1_HUMAN|: NA	1.13941	0.275405	NA	2	2	4	23.844	1.13941	2.01103	0.116318	4.04425	0.116318	NA	23.6941	22.8545	NA	24.3499	24.4775	4	0.683952	2	NA	0.655786	1.62304
sp|P11387|TOP1_HUMAN;sp|Q969P6-2|TOP1M_HUMAN;sp|Q969P6|TOP1M_HUMAN|: NA	1.11137	0.281539	3	4	1	8	23.1609	1.11137	1.79487	0.123589	3.22156	0.123589	22.4752	22.9419	22.3986	24.1761	24.4904	22.4833	6	0.892373	3	1.7009	1.5485	0.0847122
sp|P11413|G6PD_HUMAN;sp|P11413-3|G6PD_HUMAN;sp|P11413-2|G6PD_HUMAN|: NA	-2.35616	0.2569	1	1	NA	2	19.7325	-2.35616	-2.12699	0.102169	4.52409	0.102169	22.2912	19.53	NA	18.7662	18.3427	NA	4	1.65292	2	-3.52494	-1.18737	NA
sp|P11586|C1TC_HUMAN|: NA	0.673519	0.513745	2	2	2	6	23.7305	0.673519	1.07201	0.325541	1.1492	0.325541	23.8071	22.3215	24.0526	24.4394	24.4477	23.3146	6	1.43251	3	0.6323	2.12619	-0.737935
sp|P11940-2|PABP1_HUMAN;sp|P11940|PABP1_HUMAN;sp|Q9H361|PABP3_HUMAN;sp|Q4VXU2|PAP1L_HUMAN;sp|Q4VXU2-2|PAP1L_HUMAN;sp|Q5JQF8|PAP1M_HUMAN;sp|Q96DU9-2|PABP5_HUMAN;sp|Q96DU9|PABP5_HUMAN|: NA	-0.330283	0.637239	5	5	4	14	27.1417	-0.330283	-0.778595	0.466247	0.60621	0.466247	27.0014	27.9743	26.9447	27.0144	27.0772	26.8379	6	0.494503	3	0.0130335	-0.897078	-0.106805
sp|P12236|ADT3_HUMAN|: NA	4.0506	0.0357382	1	1	1	3	21.1355	4.0506	4.4842	0.00433459	20.108	0.00433459	18.7413	19.53	19.0593	24.112	21.158	24.2125	6	2.10092	3	5.37069	1.62791	5.1532
sp|P12268|IMDH2_HUMAN|: NA	-0.776776	0.32551	2	1	2	5	24.0968	-0.776776	-1.59971	0.161546	2.55908	0.161546	25.0104	23.6407	24.8044	23.6429	23.5195	23.9628	6	0.625657	3	-1.36755	-0.121269	-0.841509
sp|P12270|TPR_HUMAN;sp|P12270-2|TPR_HUMAN|: NA	-1.09597	0.126033	11	7	9	27	25.8166	-1.09597	-2.73834	0.0343473	7.4985	0.0343473	26.5859	26.0713	26.4365	24.854	25.2233	25.7285	6	0.555169	3	-1.73191	-0.84799	-0.708008
sp|P12277|KCRB_HUMAN|: NA	-0.602509	0.470135	5	7	6	18	27.0608	-0.602509	-1.18942	0.27987	1.41472	0.27987	26.4863	27.5277	28.0722	26.5556	26.9593	26.7638	6	0.689446	3	0.0692699	-0.568436	-1.30836
sp|P12814-2|ACTN1_HUMAN;sp|P12814|ACTN1_HUMAN;sp|P12814-3|ACTN1_HUMAN;sp|P12814-4|ACTN1_HUMAN;sp|P35609-2|ACTN2_HUMAN;sp|P35609|ACTN2_HUMAN;sp|Q08043|ACTN3_HUMAN|: NA	-0.875144	0.310114	15	17	16	48	28.9705	-0.875144	-1.66676	0.147381	2.77809	0.147381	29.4954	28.605	30.1239	28.6694	28.0427	28.8868	6	0.340128	3	-0.826003	-0.562259	-1.23717
sp|P12829|MYL4_HUMAN|: NA	-8.067	0.00829362	NA	2	2	4	22.0386	-8.067	-11.6856	0.000348989	136.553	0.000348989	NA	26.6804	25.4638	NA	17.6671	18.3431	4	1.33828	2	NA	-9.01331	-7.1207
sp|P12956|XRCC6_HUMAN;sp|P12956-2|XRCC6_HUMAN|: NA	0.229899	0.716753	4	5	5	14	27.0055	0.229899	0.614939	0.561516	0.378149	0.561516	26.6766	26.9462	27.0488	26.756	27.4919	27.1134	6	0.27359	3	0.0794312	0.545697	0.064569
sp|P13489|RINI_HUMAN|: NA	1.83306	0.337637	NA	3	3	6	23.6578	1.83306	1.67929	0.170072	2.82002	0.170072	NA	24.076	21.4066	NA	24.2583	24.8904	4	2.33455	2	NA	0.182288	3.48384
sp|P13591-5|NCAM1_HUMAN;sp|P13591-4|NCAM1_HUMAN;sp|P13591-3|NCAM1_HUMAN;sp|P13591-1|NCAM1_HUMAN;sp|P13591|NCAM1_HUMAN;sp|P13591-6|NCAM1_HUMAN|: NA	3.4773	0.0281344	1	1	1	3	20.8489	3.4773	4.9948	0.00257666	24.948	0.00257666	18.7413	19.53	19.0593	23.0727	21.1759	23.514	6	1.58727	3	4.33141	1.64586	4.45463
sp|P13639|EF2_HUMAN|: NA	0.0297971	0.972776	7	7	8	22	27.2871	0.0297971	0.0737256	0.943661	0.00543547	0.943661	27.4278	26.7294	27.6594	27.0771	27.3474	27.4816	6	0.516635	3	-0.350707	0.617949	-0.177851
sp|P13645|K1C10_HUMAN;CON__P13645;CON__P02535-1|: NA	4.84572	0.0748216	6	6	NA	12	24.1079	4.84572	4.21892	0.0141679	17.7993	0.0141679	20.2307	23.1394	NA	26.6561	26.4054	NA	4	2.23401	2	6.4254	3.26604	NA
sp|P13667|PDIA4_HUMAN|: NA	-0.95377	0.126349	8	7	11	26	27.9366	-0.95377	-2.73024	0.0347146	7.45424	0.0347146	28.1246	28.7192	28.3967	27.4112	27.4255	27.5425	6	0.302674	3	-0.713472	-1.2937	-0.854137
sp|P13674-3|P4HA1_HUMAN;sp|P13674-2|P4HA1_HUMAN;sp|P13674|P4HA1_HUMAN|: NA	-0.743813	0.675215	1	1	1	3	21.3434	-0.743813	-0.684959	0.519323	0.46917	0.519323	22.7951	19.53	22.8207	22.2214	20.1889	20.504	6	1.49507	3	-0.57362	0.658882	-2.3167
sp|P13987|CD59_HUMAN|: NA	2.97909	0.154584	1	1	1	3	21.886	2.97909	2.50423	0.0468726	6.27117	0.0468726	18.7413	19.53	22.9179	24.4199	22.567	23.1397	6	2.72881	3	5.67852	3.03692	0.221822
sp|P14174|MIF_HUMAN|: NA	-3.14244	0.349886	2	2	2	6	25.9943	-3.14244	-1.5244	0.179006	2.3238	0.179006	27.7732	26.9839	27.9395	19.508	26.9376	26.8237	6	4.46856	3	-8.26522	-0.0462912	-1.11583
sp|P14314-2|GLU2B_HUMAN;sp|P14314|GLU2B_HUMAN|: NA	-1.93234	0.0558125	4	4	4	12	25.6231	-1.93234	-3.83744	0.00884159	14.7259	0.00884159	26.3123	26.6319	26.8237	25.4015	23.8441	24.7253	6	0.949408	3	-0.910892	-2.78782	-2.09832
sp|P14618|KPYM_HUMAN;sp|P14618-2|KPYM_HUMAN;sp|P14618-3|KPYM_HUMAN;sp|P30613-2|KPYR_HUMAN;sp|P30613|KPYR_HUMAN|: NA	0.387961	0.514268	5	6	8	19	28.5736	0.387961	1.06356	0.329055	1.13115	0.329055	28.2181	28.6815	28.2392	28.4658	28.9951	28.8419	6	0.188812	3	0.247657	0.313592	0.602634
sp|P14625|ENPL_HUMAN;sp|Q58FF3|ENPLL_HUMAN|: NA	-0.61944	0.264079	17	16	16	49	29.7016	-0.61944	-1.90352	0.106408	3.62341	0.106408	30.1173	29.9039	30.0127	29.3045	29.5075	29.3637	6	0.209738	3	-0.812809	-0.396477	-0.649035
sp|P14678-2|RSMB_HUMAN;sp|P63162|RSMN_HUMAN;sp|P14678|RSMB_HUMAN;sp|P63162-2|RSMN_HUMAN;sp|P14678-3|RSMB_HUMAN|: NA	-0.634258	0.446879	3	2	3	8	25.8101	-0.634258	-1.24102	0.261601	1.54014	0.261601	26.1229	25.6572	26.6017	25.9718	24.6919	25.8152	6	0.427895	3	-0.151074	-0.965257	-0.786444
sp|P14866-2|HNRPL_HUMAN;sp|P14866|HNRPL_HUMAN|: NA	0.543037	0.6864	2	2	2	6	22.1913	0.543037	0.661059	0.533489	0.436999	0.533489	20.7325	23.0302	21.9966	23.6356	21.4437	22.3092	6	2.25368	3	2.90312	-1.58653	0.312524
sp|P14923|PLAK_HUMAN|: NA	-1.07041	0.61996	NA	1	1	2	20.3519	-1.07041	-0.85578	0.441413	0.732359	0.441413	NA	19.53	22.2442	NA	18.9401	20.6933	4	0.679481	2	NA	-0.589941	-1.55087
sp|P15311|EZRI_HUMAN;sp|P26038|MOES_HUMAN|: NA	-1.67445	0.0681611	5	2	5	12	25.0144	-1.67445	-3.5555	0.0123065	12.6416	0.0123065	26.223	25.4459	25.8858	24.8876	23.7486	23.8952	6	0.3282	3	-1.33545	-1.69724	-1.99066
sp|P15531|NDKA_HUMAN;sp|P15531-2|NDKA_HUMAN|: NA	-0.894126	0.22936	4	5	5	14	28.4331	-0.894126	-2.07757	0.0837391	4.3163	0.0837391	28.6221	29.0888	28.9294	27.3511	28.4265	28.1805	6	0.329293	3	-1.27106	-0.662381	-0.748934
sp|P15586-2|GNS_HUMAN;sp|P15586|GNS_HUMAN|: NA	2.63156	0.264079	1	2	1	4	21.7467	2.63156	1.89645	0.107451	3.59651	0.107451	18.7413	23.4922	19.0593	22.9256	24.1396	22.1224	6	1.80751	3	4.18428	0.647356	3.06304
sp|P16104|H2AX_HUMAN;sp|Q96QV6|H2A1A_HUMAN|: NA	0.605013	0.526069	4	4	4	12	31.687	0.605013	1.02596	0.34507	1.05259	0.34507	31.9727	30.1771	32.0036	31.9727	32.0131	31.9827	6	1.06612	2	0	1.836	-0.0209625
sp|P16152|CBR1_HUMAN;sp|P16152-2|CBR1_HUMAN|: NA	0.446921	0.75765	4	2	3	9	24.2793	0.446921	0.523607	0.619602	0.274164	0.619602	25.1764	22.3215	24.6697	24.804	23.7253	24.9791	6	0.896053	3	-0.372436	1.40377	0.309424
sp|P16402|H13_HUMAN|: NA	2.22734	0.0344797	1	1	1	3	20.2239	2.22734	4.59061	0.00387767	21.0737	0.00387767	18.7413	19.53	19.0593	22.1023	20.9457	20.9647	6	1.01185	3	3.36099	1.41564	1.9054
sp|P16403|H12_HUMAN|: NA	2.22734	0.0344797	1	1	1	3	20.2239	2.22734	4.59061	0.00387767	21.0737	0.00387767	18.7413	19.53	19.0593	22.1023	20.9457	20.9647	6	1.01185	3	3.36099	1.41564	1.9054
sp|P16930|FAAA_HUMAN;sp|P16930-2|FAAA_HUMAN|: NA	-1.92435	0.463063	2	1	2	5	21.7992	-1.92435	-1.20902	0.272806	1.46172	0.272806	24.3131	19.53	24.4411	22.3326	21.2143	18.9642	6	3.58092	3	-1.98042	1.68427	-5.47691
sp|P16949|STMN1_HUMAN;sp|P16949-2|STMN1_HUMAN|: NA	-1.4374	0.209408	NA	1	1	2	24.853	-1.4374	-2.45528	0.0715305	6.02841	0.0715305	NA	25.2916	25.8518	NA	23.7545	24.5142	4	0.141085	2	NA	-1.53717	-1.33764
sp|P17066|HSP76_HUMAN;sp|P48741|HSP77_HUMAN|: NA	-0.603218	0.332685	7	5	6	18	29.2194	-0.603218	-1.58192	0.165519	2.50247	0.165519	29.2796	29.841	29.4423	28.5578	29.2271	28.9683	6	0.124245	3	-0.721799	-0.61386	-0.473994
sp|P17174|AATC_HUMAN;sp|P17174-2|AATC_HUMAN|: NA	-0.630438	0.526149	2	2	3	7	24.4206	-0.630438	-1.02434	0.345774	1.04927	0.345774	25.05	23.6857	25.4717	23.977	23.58	24.7591	6	0.488857	3	-1.073	-0.105702	-0.712615
sp|P17661|DESM_HUMAN|: NA	-2.64508	0.0333018	15	15	15	45	29.6211	-2.64508	-4.70051	0.00346207	22.0948	0.00346207	30.582	31.9867	30.2621	28.412	28.5657	27.9179	6	0.67762	3	-2.17002	-3.42104	-2.34418
sp|P17844|DDX5_HUMAN;sp|P17844-2|DDX5_HUMAN|: NA	2.21904	0.0220867	8	9	9	26	26.3578	2.21904	5.52429	0.0015581	30.5178	0.0015581	24.7388	25.6963	25.3097	27.2781	27.6573	27.4665	6	0.294195	3	2.53936	1.96091	2.15684
sp|P17980|PRS6A_HUMAN|: NA	0.776824	0.766311	NA	1	1	2	21.88	0.776824	0.520687	0.630689	0.271115	0.630689	NA	19.53	23.4531	NA	22.5026	22.0342	4	3.10518	2	NA	2.97252	-1.41887
sp|P17987|TCPA_HUMAN|: NA	-0.442162	0.547068	6	5	6	17	25.9407	-0.442162	-0.967895	0.371031	0.936821	0.371031	26.0408	25.6067	26.8379	25.3931	25.794	25.9718	6	0.555941	3	-0.647712	0.187284	-0.866059
sp|P18077|RL35A_HUMAN|: NA	1.27166	0.557601	NA	1	1	2	19.9305	1.27166	0.980207	0.383695	0.960805	0.383695	NA	19.53	19.0593	NA	18.8971	22.2356	4	2.69357	2	NA	-0.632976	3.1763
sp|P18124|RL7_HUMAN|: NA	2.99489	0.289062	1	2	2	5	24.2421	2.99489	1.7529	0.130937	3.07265	0.130937	18.7413	25.4257	24.067	25.6807	25.7083	25.8296	6	3.49526	3	6.93938	0.282656	1.76264
sp|P18206-2|VINC_HUMAN;sp|P18206|VINC_HUMAN;sp|P18206-3|VINC_HUMAN|: NA	-2.54912	0.471362	3	1	3	7	22.2698	-2.54912	-1.18582	0.281184	1.40617	0.281184	25.1892	19.53	25.914	19.7535	19.0364	24.1959	6	2.57369	3	-5.43566	-0.493668	-1.71803
sp|P18583-6|SON_HUMAN;sp|P18583-2|SON_HUMAN;sp|P18583-10|SON_HUMAN;sp|P18583-3|SON_HUMAN;sp|P18583-4|SON_HUMAN;sp|P18583-7|SON_HUMAN;sp|P18583|SON_HUMAN;sp|P18583-5|SON_HUMAN;sp|P18583-9|SON_HUMAN;sp|P18583-8|SON_HUMAN|: NA	-0.252706	0.933258	1	2	1	4	21.473	-0.252706	-0.154395	0.882437	0.0238378	0.882437	18.7413	23.764	22.2927	21.3872	23.507	19.1457	6	2.89644	3	2.64587	-0.256989	-3.147
sp|P18669|PGAM1_HUMAN;sp|P15259|PGAM2_HUMAN;sp|Q8N0Y7|PGAM4_HUMAN|: NA	0.099728	0.881775	6	3	7	16	27.0082	0.099728	0.26363	0.801018	0.069501	0.801018	26.9128	26.88	27.0823	27.1897	26.5893	27.3952	6	0.338559	3	0.276964	-0.290656	0.312876
sp|P18754|RCC1_HUMAN;sp|P18754-2|RCC1_HUMAN|: NA	-0.584312	0.388148	2	2	2	6	24.4019	-0.584312	-1.41854	0.206564	2.01225	0.206564	24.688	24.9768	24.4174	24.2281	24.5154	23.5857	6	0.214238	3	-0.459883	-0.461361	-0.831691
sp|P19105|ML12A_HUMAN;sp|O14950|ML12B_HUMAN|: NA	-1.48161	0.0623733	4	3	3	10	26.9276	-1.48161	-3.69578	0.0104236	13.6588	0.0104236	27.3817	28.2048	27.4188	26.3598	25.9372	26.2635	6	0.683987	3	-1.02189	-2.26764	-1.1553
sp|P19338|NUCL_HUMAN|: NA	-0.322776	0.755753	4	4	4	12	28.2016	-0.322776	-0.540904	0.608347	0.292577	0.608347	27.8308	29.5863	27.6718	28.0288	27.9996	28.0922	6	1.10019	3	0.197927	-1.58665	0.420398
sp|P20042|IF2B_HUMAN|: NA	0.0659092	0.909286	2	2	2	6	24.9164	0.0659092	0.204078	0.845141	0.0416478	0.845141	24.7651	24.9333	24.952	25.0279	24.9077	24.9126	6	0.170624	3	0.262767	-0.0256094	-0.0394302
sp|P20073-2|ANXA7_HUMAN;sp|P20073|ANXA7_HUMAN|: NA	0.918856	0.773115	NA	1	1	2	21.9737	0.918856	0.504423	0.641073	0.254442	0.641073	NA	23.9691	19.0593	NA	22.535	22.3312	4	3.32767	2	NA	-1.43416	3.27187
sp|P20618|PSB1_HUMAN|: NA	-2.06209	0.351246	1	1	2	4	22.6863	-2.06209	-1.51867	0.180405	2.30637	0.180405	23.8758	23.3736	23.9028	22.7721	18.5088	23.685	6	2.46727	3	-1.10372	-4.86475	-0.217791
sp|P20700|LMNB1_HUMAN|: NA	-0.168166	0.827832	10	5	7	22	26.5902	-0.168166	-0.390284	0.710009	0.152322	0.710009	27.0392	26.2033	26.7802	26.9587	26.4771	26.0825	6	0.491668	3	-0.0805266	0.273789	-0.69776
sp|P21333-2|FLNA_HUMAN;sp|P21333|FLNA_HUMAN|: NA	0.223203	0.813833	33	20	33	86	29.372	0.223203	0.424947	0.685916	0.18058	0.685916	30.0684	28.349	29.3637	29.6501	29.313	29.4876	6	0.696477	3	-0.418273	0.964014	0.123868
sp|P21741-2|MK_HUMAN;sp|P21741|MK_HUMAN|: NA	-1.88869	0.247701	1	NA	1	2	20.6214	-1.88869	-2.18953	0.0953403	4.79405	0.0953403	20.9915	NA	22.1399	20.5	NA	18.854	4	1.9759	2	-0.491517	NA	-3.28586
sp|P22061|PIMT_HUMAN;sp|P22061-2|PIMT_HUMAN|: NA	-0.985628	0.72608	1	1	2	4	22.715	-0.985628	-0.600267	0.570619	0.36032	0.570619	24.6129	19.53	25.4803	22.6465	20.994	23.0259	6	2.13536	3	-1.96639	1.46392	-2.45441
sp|P22087|FBRL_HUMAN|: NA	1.71618	0.236779	3	2	4	9	23.8144	1.71618	2.03736	0.088499	4.15082	0.088499	24.3724	22.3215	22.1751	23.4751	25.6067	24.9356	6	2.27845	3	-0.897255	3.28522	2.76056
sp|P22102|PUR2_HUMAN;sp|P22102-2|PUR2_HUMAN|: NA	1.71572	0.483065	NA	1	2	3	21.1863	1.71572	1.19949	0.297969	1.43877	0.297969	NA	19.53	21.1269	NA	20.3373	23.7511	4	1.28478	2	NA	0.807243	2.62419
sp|P22314-2|UBA1_HUMAN;sp|P22314|UBA1_HUMAN|: NA	-0.629464	0.440581	6	7	10	23	27.0734	-0.629464	-1.26151	0.254643	1.59141	0.254643	27.9338	26.464	27.7664	26.6766	26.7383	26.861	6	0.802192	3	-1.25725	0.274281	-0.905426
sp|P22392-2|NDKB_HUMAN;sp|P22392|NDKB_HUMAN;sp|O60361|NDK8_HUMAN|: NA	-0.685428	0.28617	5	6	6	17	28.8619	-0.685428	-1.77211	0.127522	3.14036	0.127522	29.0143	29.377	29.2225	28.0726	28.9248	28.5601	6	0.245538	3	-0.941667	-0.452212	-0.662406
sp|P22626|ROA2_HUMAN;sp|P22626-2|ROA2_HUMAN|: NA	-0.055284	0.952114	13	11	12	36	29.807	-0.055284	-0.121481	0.907337	0.0147575	0.907337	29.2129	30.5004	29.7906	29.5397	30.0077	29.7906	6	0.412552	2	0.326838	-0.49269	0
sp|P23193|TCEA1_HUMAN;sp|P23193-2|TCEA1_HUMAN;sp|Q15560-2|TCEA2_HUMAN;sp|Q15560|TCEA2_HUMAN|: NA	0.698543	0.42843	NA	2	2	4	22.4702	0.698543	1.38006	0.241257	1.90456	0.241257	NA	22.3215	21.9203	NA	22.7035	22.9354	4	0.44767	2	NA	0.381993	1.01509
sp|P23246|SFPQ_HUMAN;sp|P23246-2|SFPQ_HUMAN|: NA	0.487074	0.540501	7	8	8	23	27.5995	0.487074	0.980561	0.36524	0.9615	0.36524	27.1665	28.2361	26.6654	27.8763	27.8692	27.7838	6	0.767293	3	0.709837	-0.366952	1.11834
sp|P23284|PPIB_HUMAN|: NA	-0.34916	0.742191	5	3	4	12	27.1239	-0.34916	-0.570554	0.589326	0.325532	0.589326	27.7161	26.1916	27.9876	27.3288	26.3506	27.1684	6	0.490222	3	-0.387259	0.159	-0.819221
sp|P23381|SYWC_HUMAN;sp|P23381-2|SYWC_HUMAN|: NA	-0.506416	0.740709	2	3	3	8	24.1604	-0.506416	-0.57469	0.586701	0.330269	0.586701	24.25	24.019	24.972	22.0403	24.4767	25.2047	6	1.47936	3	-2.20969	0.457752	0.232687
sp|P23396|RS3_HUMAN;sp|P23396-2|RS3_HUMAN|: NA	0.387846	0.549195	4	4	5	13	26.6038	0.387846	0.961824	0.373833	0.925105	0.373833	26.0305	26.8492	26.3498	26.8472	26.4545	27.0914	6	0.678779	3	0.81669	-0.394739	0.741589
sp|P23526|SAHH_HUMAN;sp|P23526-2|SAHH_HUMAN|: NA	-0.106209	0.880136	5	4	6	15	26.7856	-0.106209	-0.277548	0.790815	0.0770327	0.790815	26.9587	26.3889	27.1684	26.8775	26.507	26.8129	6	0.237797	3	-0.0812325	0.118114	-0.355508
sp|P23528|COF1_HUMAN|: NA	2.91207	0.192702	1	NA	1	2	21.7556	2.91207	2.56591	0.0636777	6.58387	0.0636777	21.5399	NA	19.0593	22.4826	NA	23.9408	4	2.78511	2	0.9427	NA	4.88144
sp|P23588-2|IF4B_HUMAN;sp|P23588|IF4B_HUMAN|: NA	-0.729396	0.42242	1	1	1	3	24.0114	-0.729396	-1.31632	0.236827	1.73269	0.236827	23.839	25.3942	23.8952	23.8484	23.8699	23.2219	6	0.768376	3	0.00936927	-1.5243	-0.673253
sp|P24534|EF1B_HUMAN|: NA	5.88234	0.00943888	NA	1	1	2	22.2358	5.88234	10.9709	0.000443908	120.36	0.000443908	NA	19.53	19.0593	NA	24.9333	25.4208	4	0.677557	2	NA	5.40323	6.36144
sp|P24666-4|PPAC_HUMAN;sp|P24666-3|PPAC_HUMAN;sp|P24666-2|PPAC_HUMAN;sp|P24666|PPAC_HUMAN|: NA	-0.487355	0.900475	1	1	NA	2	21.0991	-0.487355	-0.237694	0.824058	0.0564982	0.824058	23.1554	19.53	NA	22.9724	18.7384	NA	4	0.430392	2	-0.183022	-0.791688	NA
sp|P24844|MYL9_HUMAN;sp|P24844-2|MYL9_HUMAN|: NA	-2.1319	0.0352191	4	3	3	10	25.3332	-2.1319	-4.51771	0.00418445	20.4097	0.00418445	26.0872	27.1098	26.0004	24.638	24.3186	23.8451	6	0.671314	3	-1.44918	-2.79119	-2.15534
sp|P25205|MCM3_HUMAN;sp|P25205-2|MCM3_HUMAN|: NA	-1.19985	0.624979	1	1	1	3	20.8219	-1.19985	-0.806323	0.451284	0.650157	0.451284	21.3944	23.8116	19.0593	18.7662	22.4088	19.4907	6	1.53985	3	-2.6282	-1.40274	0.43139
sp|P25705|ATPA_HUMAN;sp|P25705-2|ATPA_HUMAN;sp|P25705-3|ATPA_HUMAN|: NA	2.06445	0.0706814	8	7	8	23	26.1818	2.06445	3.50598	0.0130591	12.2919	0.0130591	25.6693	24.1058	25.6736	27.1462	26.7294	27.7664	6	0.573917	3	1.47687	2.62365	2.09284
sp|P25786|PSA1_HUMAN;sp|P25786-2|PSA1_HUMAN|: NA	-2.77639	0.133789	1	1	2	4	22.7829	-2.77639	-2.68003	0.0370899	7.18257	0.0370899	23.6429	23.5437	25.3268	22.4302	19.2958	22.4582	6	1.51969	3	-1.21268	-4.24786	-2.86864
sp|P25787|PSA2_HUMAN|: NA	-0.594961	0.871808	1	1	1	3	22.2803	-0.594961	-0.299049	0.775142	0.0894304	0.775142	24.1247	24.5494	19.0593	18.7662	23.6343	23.548	6	4.93137	3	-5.35847	-0.915098	4.48868
sp|P25788-2|PSA3_HUMAN;sp|P25788|PSA3_HUMAN|: NA	-1.19082	0.108917	2	2	2	6	24.9252	-1.19082	-2.93638	0.0265467	8.62234	0.0265467	25.7249	25.0072	25.8296	24.0722	24.6364	24.2808	6	0.712035	3	-1.65279	-0.370825	-1.54885
sp|P25789|PSA4_HUMAN;sp|P25789-2|PSA4_HUMAN|: NA	-0.159201	0.963641	2	1	4	7	23.4143	-0.159201	-0.0932655	0.928775	0.00869845	0.928775	25.4015	19.53	25.5502	22.5431	23.2784	24.1826	6	3.46513	3	-2.85834	3.74831	-1.36757
sp|P26196|DDX6_HUMAN|: NA	0.285891	0.659682	1	1	2	4	23.4378	0.285891	0.719923	0.499049	0.51829	0.499049	23.1824	23.3129	23.3893	23.6053	23.0781	24.0588	6	0.467446	3	0.422912	-0.234753	0.669515
sp|P26368-2|U2AF2_HUMAN;sp|P26368|U2AF2_HUMAN|: NA	0.014314	0.986659	2	3	3	8	24.3983	0.014314	0.0337615	0.974179	0.00113984	0.974179	24.1361	24.8801	24.1573	23.9311	24.6795	24.6059	6	0.376043	3	-0.204957	-0.200625	0.448523
sp|P26373|RL13_HUMAN;sp|P26373-2|RL13_HUMAN|: NA	0.75646	0.521687	4	4	4	12	26.6253	0.75646	1.04429	0.337182	1.09055	0.337182	24.9827	27.6886	26.0699	26.8306	27.1311	27.0488	6	1.21801	3	1.84794	-0.557431	0.978866
sp|P26583|HMGB2_HUMAN|: NA	-0.399484	0.621475	3	3	3	9	26.3549	-0.399484	-0.816829	0.445705	0.66721	0.445705	26.9449	25.7083	27.0107	26.3334	25.8406	26.2914	6	0.463665	3	-0.61145	0.132278	-0.719281
sp|P26599|PTBP1_HUMAN;sp|P26599-2|PTBP1_HUMAN;sp|P26599-3|PTBP1_HUMAN;sp|O95758-1|PTBP3_HUMAN;sp|O95758-6|PTBP3_HUMAN;sp|O95758-2|PTBP3_HUMAN;sp|O95758|PTBP3_HUMAN;sp|O95758-5|PTBP3_HUMAN;sp|O95758-4|PTBP3_HUMAN|: NA	0.788876	0.223445	3	5	6	14	27.3553	0.788876	2.11053	0.0800331	4.45434	0.0800331	27.3288	26.5198	27.0339	27.6936	27.8238	27.7318	6	0.476193	3	0.364758	1.30401	0.697862
sp|P26639|SYTC_HUMAN;sp|P26639-2|SYTC_HUMAN|: NA	0.652636	0.846151	2	1	3	6	23.8111	0.652636	0.360387	0.731091	0.129879	0.731091	25.1704	19.53	25.7539	25.0104	22.3979	25.0039	6	1.94096	3	-0.159934	2.86783	-0.749982
sp|P26641|EF1G_HUMAN;sp|P26641-2|EF1G_HUMAN|: NA	0.159887	0.813833	5	6	5	16	27.4548	0.159887	0.42592	0.685245	0.181408	0.685245	27.7584	27.2427	27.1233	27.2439	27.6707	27.6896	6	0.588182	3	-0.514574	0.427954	0.566282
sp|P26885|FKBP2_HUMAN|: NA	-2.7979	0.348658	1	1	1	3	23.23	-2.7979	-1.53303	0.176918	2.35019	0.176918	24.1761	25.1515	24.5592	24.2171	17.5073	23.7686	6	4.2175	3	0.0410271	-7.64411	-0.790599
sp|P27348|1433T_HUMAN|: NA	-0.826047	0.191852	4	4	4	12	27.1251	-0.826047	-2.28921	0.0626843	5.24048	0.0626843	27.3033	27.4919	27.819	26.4247	26.8597	26.8517	6	0.173643	3	-0.8786	-0.632198	-0.967343
sp|P27635|RL10_HUMAN;sp|Q96L21|RL10L_HUMAN|: NA	2.43552	0.324524	NA	1	4	5	22.2309	2.43552	1.72843	0.160655	2.98749	0.160655	NA	19.53	22.4963	NA	22.3382	24.5592	4	0.527035	2	NA	2.80819	2.06285
sp|P27695|APEX1_HUMAN|: NA	2.09217	0.288688	1	2	1	4	22.1808	2.09217	1.75982	0.129695	3.09698	0.129695	22.0233	22.3215	19.0593	23.1346	24.872	21.6741	6	0.85008	3	1.11128	2.55046	2.61475
sp|P27797|CALR_HUMAN|: NA	-0.890662	0.378489	2	NA	1	3	24.429	-0.890662	-1.54616	0.198613	2.3906	0.198613	25.3175	NA	24.4312	24.055	NA	23.9124	4	0.525861	2	-1.2625	NA	-0.518822
sp|P27816-6|MAP4_HUMAN;sp|P27816|MAP4_HUMAN;sp|P27816-2|MAP4_HUMAN;sp|P27816-4|MAP4_HUMAN;sp|P27816-5|MAP4_HUMAN|: NA	-2.25133	0.0235502	3	2	3	8	23.8522	-2.25133	-5.39945	0.00174878	29.1541	0.00174878	25.3097	24.3235	25.3005	22.7291	22.6787	22.7719	6	0.525939	3	-2.58066	-1.64477	-2.52856
sp|P27824|CALX_HUMAN;sp|P27824-2|CALX_HUMAN;sp|P27824-3|CALX_HUMAN|: NA	4.55086	0.0162076	2	2	2	6	23.26	4.55086	6.04358	0.000982888	36.5249	0.000982888	19.5052	22.3215	21.1269	25.8037	25.5169	25.2855	6	1.58832	3	6.29857	3.19544	4.15859
sp|P28072|PSB6_HUMAN|: NA	-7.06926	0.00280765	2	1	1	4	21.7656	-7.06926	-11.2284	3.31209e-05	126.076	3.31209e-05	25.5033	25.4182	24.9791	19.508	17.5073	17.6775	6	0.978638	3	-5.99536	-7.91082	-7.30159
sp|P28074|PSB5_HUMAN;sp|P28074-3|PSB5_HUMAN;sp|P28074-2|PSB5_HUMAN|: NA	-1.69892	0.396626	4	2	4	10	24.3586	-1.69892	-1.39214	0.214021	1.93806	0.214021	26.46	23.183	25.9813	21.5399	24.161	24.8265	6	2.98646	3	-4.92004	0.978047	-1.15478
sp|P29373|RABP2_HUMAN;sp|P29762|RABP1_HUMAN|: NA	-2.19678	0.0767913	3	2	3	8	26.1418	-2.19678	-3.36387	0.0155164	11.3156	0.0155164	27.1212	26.5893	28.01	25.2075	24.0088	25.914	6	0.344653	3	-1.91375	-2.58059	-2.096
sp|P29401|TKT_HUMAN;sp|P29401-2|TKT_HUMAN|: NA	-0.641033	0.42962	6	6	7	19	27.1655	-0.641033	-1.29695	0.24299	1.68209	0.24299	27.4775	26.7712	28.2094	26.4505	27.0022	27.0823	6	0.756908	3	-1.02703	0.231057	-1.12712
sp|P29692|EF1D_HUMAN;sp|P29692-3|EF1D_HUMAN;sp|P29692-2|EF1D_HUMAN;sp|P29692-4|EF1D_HUMAN|: NA	-1.18313	0.223641	5	5	4	14	27.8484	-1.18313	-2.1059	0.0805439	4.4348	0.0805439	28.0288	29.5075	27.7838	27.5713	27.1886	27.0107	6	0.99612	3	-0.4575	-2.31883	-0.773062
sp|P29966|MARCS_HUMAN|: NA	1.37953	0.651849	2	1	2	5	22.1332	1.37953	0.734952	0.4905	0.540154	0.4905	23.6735	19.53	21.1269	24.6937	19.0288	24.7465	6	2.08381	3	1.02012	-0.501196	3.61966
sp|P30041|PRDX6_HUMAN|: NA	-0.0963074	0.900475	6	5	5	16	26.8053	-0.0963074	-0.22255	0.831379	0.0495286	0.831379	26.4352	27.1886	26.9365	26.9822	27.0893	26.1999	6	0.641816	3	0.54703	-0.0993621	-0.73659
sp|P30048-2|PRDX3_HUMAN;sp|P30048|PRDX3_HUMAN|: NA	-1.66637	0.104899	2	2	2	6	25.3736	-1.66637	-2.98975	0.024789	8.93862	0.024789	26.3446	25.5602	26.7156	23.7847	24.527	25.3097	6	0.795981	3	-2.55994	-1.03321	-1.40596
sp|P30049|ATPD_HUMAN|: NA	-0.663643	0.755753	1	1	1	3	21.7517	-0.663643	-0.540043	0.608905	0.291646	0.608905	23.0279	19.53	23.6926	21.9457	20.1389	22.1751	6	1.12327	3	-1.08219	0.608811	-1.51755
sp|P30050|RL12_HUMAN;sp|P30050-2|RL12_HUMAN|: NA	-0.117284	0.846151	2	2	2	6	26.7645	-0.117284	-0.357625	0.733052	0.127896	0.733052	26.7681	26.9376	26.7638	26.8584	26.5813	26.678	6	0.225016	3	0.0903461	-0.356375	-0.0858242
sp|P30084|ECHM_HUMAN|: NA	1.4516	0.294957	1	NA	1	2	19.6261	1.4516	1.86059	0.137987	3.46179	0.137987	18.7413	NA	19.0593	21.1988	NA	19.5051	4	1.42248	2	2.45744	NA	0.445755
sp|P30086|PEBP1_HUMAN|: NA	-1.20163	0.637545	1	1	NA	2	20.5476	-1.20163	-0.795382	0.471901	0.632633	0.471901	22.7668	19.53	NA	18.7662	21.1274	NA	4	3.95832	2	-4.00058	1.59732	NA
sp|P30101|PDIA3_HUMAN|: NA	-0.176947	0.75945	12	12	12	36	30.0321	-0.176947	-0.518172	0.623163	0.268502	0.623163	30.2585	29.9482	30.1551	29.94	30.1571	29.7339	6	0.338043	3	-0.318501	0.208862	-0.421201
sp|P30153|2AAA_HUMAN;sp|P30154-4|2AAB_HUMAN;sp|P30154|2AAB_HUMAN;sp|P30154-3|2AAB_HUMAN;sp|P30154-2|2AAB_HUMAN;sp|P30154-5|2AAB_HUMAN|: NA	-0.502392	0.526069	4	2	3	9	24.4583	-0.502392	-1.02878	0.343845	1.0584	0.343845	24.9304	23.9812	25.2169	24.4076	23.7053	24.5083	6	0.217099	3	-0.52278	-0.275819	-0.708578
sp|P31040-3|SDHA_HUMAN;sp|P31040-2|SDHA_HUMAN;sp|P31040|SDHA_HUMAN|: NA	-0.379899	0.851184	1	NA	2	3	22.72	-0.379899	-0.344875	0.747946	0.118939	0.747946	22.711	NA	23.1088	21.1572	NA	23.9028	4	1.66009	2	-1.55376	NA	0.79396
sp|P31150|GDIA_HUMAN|: NA	0.328412	0.878318	7	4	7	18	25.6848	0.328412	0.282757	0.787008	0.0799516	0.787008	26.5967	22.9419	27.0231	25.8688	25.1336	26.5445	6	1.61848	3	-0.727884	2.19172	-0.478603
sp|P31153-2|METK2_HUMAN;sp|P31153|METK2_HUMAN|: NA	-0.212619	0.861457	1	1	2	4	23.5817	-0.212619	-0.318259	0.761238	0.101289	0.761238	23.0769	23.7545	24.2328	23.2988	22.4821	24.6454	6	0.922737	3	0.221958	-1.2724	0.412588
sp|P31939-2|PUR9_HUMAN;sp|P31939|PUR9_HUMAN|: NA	0.913186	0.401457	5	5	4	14	25.4248	0.913186	1.3793	0.217738	1.90247	0.217738	25.7093	23.6261	25.5691	26.3123	25.6801	25.6515	6	1.02173	3	0.603035	2.05405	0.0824726
sp|P31942-2|HNRH3_HUMAN;sp|P31942|HNRH3_HUMAN;sp|P31942-3|HNRH3_HUMAN;sp|P31942-6|HNRH3_HUMAN;sp|P31942-5|HNRH3_HUMAN;sp|P31942-4|HNRH3_HUMAN|: NA	2.97372	0.28617	1	1	1	3	24.9858	2.97372	1.77021	0.127856	3.13364	0.127856	25.7716	19.53	25.1952	26.5967	26.0252	26.7961	6	3.07421	3	0.825093	6.49514	1.60094
sp|P31943|HNRH1_HUMAN|: NA	1.24817	0.0767913	9	8	8	25	27.7407	1.24817	3.35971	0.0155956	11.2876	0.0155956	26.756	27.2277	27.3661	28.2704	28.1761	28.6479	6	0.284481	3	1.51434	0.948366	1.28181
sp|P31946-2|1433B_HUMAN;sp|P31946|1433B_HUMAN|: NA	-1.08898	0.126033	3	3	3	9	26.9631	-1.08898	-2.74717	0.0339513	7.54693	0.0339513	27.0568	27.8238	27.6421	26.076	26.6157	26.5641	6	0.114051	3	-0.980833	-1.20814	-1.07797
sp|P31947-2|1433S_HUMAN;sp|P31947|1433S_HUMAN|: NA	-1.1394	0.126033	1	1	1	3	26.3565	-1.1394	-2.73829	0.0343494	7.49824	0.0343494	26.6904	26.6484	27.4397	25.4174	25.8311	26.1117	6	0.280332	3	-1.27294	-0.817269	-1.328
sp|P31948|STIP1_HUMAN;sp|P31948-3|STIP1_HUMAN;sp|P31948-2|STIP1_HUMAN|: NA	-0.718443	0.289062	3	2	3	8	25.65	-0.718443	-1.7409	0.133115	3.03074	0.133115	26.3334	25.5941	26.1002	25.5941	24.8296	25.4487	6	0.0593289	3	-0.739349	-0.76449	-0.651492
sp|P31949|S10AB_HUMAN|: NA	-2.17424	0.318111	1	1	1	3	22.1665	-2.17424	-1.64061	0.152756	2.69161	0.152756	22.0563	25.2789	22.4255	21.036	23.1561	19.0459	6	1.18048	3	-1.02032	-2.12282	-3.37959
sp|P32119|PRDX2_HUMAN;sp|P32119-2|PRDX2_HUMAN|: NA	-2.72597	0.39168	1	1	3	5	23.2931	-2.72597	-1.40988	0.208983	1.98777	0.208983	23.4561	23.7162	26.7961	18.7662	21.2409	25.7833	6	1.85129	3	-4.68984	-2.47529	-1.01279
sp|P32322|P5CR1_HUMAN;sp|P32322-3|P5CR1_HUMAN;sp|P32322-2|P5CR1_HUMAN;sp|Q96C36|P5CR2_HUMAN|: NA	0.0957321	0.972776	1	1	1	3	22.577	0.0957321	0.0726919	0.94445	0.00528411	0.94445	24.0249	19.53	24.0324	22.4752	22.01	23.3893	6	2.11401	3	-1.54969	2.48	-0.643113
sp|P33240-2|CSTF2_HUMAN;sp|P33240|CSTF2_HUMAN|: NA	-1.06707	0.39168	1	NA	1	2	19.2601	-1.06707	-1.50089	0.209413	2.25266	0.209413	20.5279	NA	19.0593	18.7662	NA	18.6868	4	0.982251	2	-1.76162	NA	-0.37251
sp|P33316-2|DUT_HUMAN;sp|P33316|DUT_HUMAN|: NA	2.26962	0.335244	NA	2	1	3	21.8252	2.26962	1.68754	0.168452	2.84779	0.168452	NA	22.3215	19.0593	NA	22.3065	23.6136	4	3.23095	2	NA	-0.0150055	4.55425
sp|P34897-3|GLYM_HUMAN;sp|P34897|GLYM_HUMAN;sp|P34897-2|GLYM_HUMAN|: NA	2.98194	0.082595	NA	1	1	2	20.7856	2.98194	3.90233	0.0182977	15.2282	0.0182977	NA	19.53	19.0593	NA	21.4775	23.0758	4	1.46302	2	NA	1.94743	4.01645
sp|P34932|HSP74_HUMAN;sp|P34932-2|HSP74_HUMAN|: NA	-0.350942	0.814605	6	6	7	19	26.2515	-0.350942	-0.419623	0.689591	0.176083	0.689591	27.3167	24.6265	27.3378	25.5421	26.2598	26.4263	6	1.77177	3	-1.77461	1.63331	-0.911525
sp|P35080-2|PROF2_HUMAN;sp|P35080|PROF2_HUMAN|: NA	-0.790661	0.28316	2	1	2	5	24.1102	-0.790661	-1.78803	0.124759	3.19704	0.124759	24.428	24.2583	24.8304	24.1913	23.0731	23.8804	6	0.493935	3	-0.236709	-1.18521	-0.950061
sp|P35232|PHB_HUMAN;sp|P35232-2|PHB_HUMAN|: NA	1.5181	0.396626	8	7	8	23	27.9979	1.5181	1.39231	0.213974	1.93852	0.213974	28.5151	24.71	28.4914	28.6221	28.7192	28.9294	6	2.1637	3	0.107027	4.0092	0.438068
sp|P35241|RADI_HUMAN;sp|P35241-5|RADI_HUMAN;sp|P35241-4|RADI_HUMAN;sp|P35241-3|RADI_HUMAN;sp|P35241-2|RADI_HUMAN|: NA	-1.80936	0.133789	3	1	2	6	24.4539	-1.80936	-2.68302	0.0369439	7.19859	0.0369439	26.076	24.8192	25.1806	24.7651	23.1432	22.7394	6	0.576806	3	-1.31086	-1.67607	-2.44114
sp|P35268|RL22_HUMAN|: NA	-0.224423	0.707239	1	1	2	4	25.9967	-0.224423	-0.632789	0.550561	0.400422	0.550561	26.2081	25.9687	26.15	26.0305	25.5308	26.0922	6	0.194347	3	-0.177615	-0.437899	-0.0577543
sp|P35269|T2FA_HUMAN|: NA	4.00731	0.151837	1	1	NA	2	21.1393	4.00731	2.89354	0.045664	8.37258	0.045664	18.7413	19.53	NA	24.9165	21.3695	NA	4	3.06583	2	6.17517	1.83944	NA
sp|P35520|CBS_HUMAN;sp|P35520-2|CBS_HUMAN|: NA	4.87709	0.0043385	1	1	1	3	21.5488	4.87709	9.33873	9.34862e-05	87.2119	9.34862e-05	18.7413	19.53	19.0593	23.5454	23.5318	24.8848	6	0.914038	3	4.80407	4.00175	5.82545
sp|P35579|MYH9_HUMAN;sp|P35579-2|MYH9_HUMAN|: NA	-1.03546	0.44366	20	12	24	56	27.8472	-1.03546	-1.2503	0.258431	1.56324	0.258431	28.9499	26.6157	29.5292	27.0682	27.0575	27.8627	6	1.2839	3	-1.88171	0.44185	-1.66652
sp|P35580|MYH10_HUMAN;sp|P35580-5|MYH10_HUMAN;sp|P35580-2|MYH10_HUMAN;sp|P35580-3|MYH10_HUMAN;sp|P35580-4|MYH10_HUMAN|: NA	0.206818	0.905745	11	6	13	30	26.1949	0.206818	0.211106	0.839897	0.0445658	0.839897	26.9663	24.0088	27.2993	26.3446	25.5517	26.9986	6	1.16816	3	-0.62172	1.5429	-0.300726
sp|P35637-2|FUS_HUMAN;sp|P35637|FUS_HUMAN|: NA	0.0444193	0.967489	1	2	2	5	24.4467	0.0444193	0.0848798	0.93516	0.00720459	0.93516	23.6356	25.33	24.3077	24.5157	24.2533	24.6377	6	1.00917	3	0.880045	-1.07676	0.329974
sp|P35659-2|DEK_HUMAN;sp|P35659|DEK_HUMAN|: NA	0.381626	0.88151	1	1	2	4	22.4192	0.381626	0.268416	0.797505	0.072047	0.797505	22.9724	19.53	24.1826	22.9482	20.8292	24.0526	6	0.796334	3	-0.0242421	1.29912	-0.130004
sp|P36542-2|ATPG_HUMAN;sp|P36542|ATPG_HUMAN|: NA	-1.12647	0.485665	1	NA	1	2	20.984	-1.12647	-1.19041	0.301136	1.41707	0.301136	20.9722	NA	22.1224	21.4068	NA	19.4349	4	2.20764	2	0.434563	NA	-2.68751
sp|P36578|RL4_HUMAN|: NA	5.32583	0.0124011	4	5	5	14	24.2374	5.32583	6.55075	0.000644612	42.9123	0.000644612	19.9787	23.0708	21.6741	26.9449	27.1656	26.5905	6	1.47882	3	6.96624	4.09487	4.91639
sp|P36873|PP1G_HUMAN;sp|P36873-2|PP1G_HUMAN|: NA	0.888764	0.320381	4	4	5	13	25.1515	0.888764	1.62305	0.156472	2.6343	0.156472	25.3813	23.6766	25.0635	25.5719	25.3639	25.8518	6	0.753359	3	0.190636	1.68729	0.788371
sp|P37108|SRP14_HUMAN|: NA	4.2959	0.237175	1	1	2	4	23.8196	4.2959	2.02184	0.0904085	4.08784	0.0904085	18.7413	19.53	26.7437	26.0021	25.6229	26.2777	6	4.16501	3	7.2608	6.09284	-0.465928
sp|P37802|TAGL2_HUMAN;sp|P37802-2|TAGL2_HUMAN;sp|Q9UI15|TAGL3_HUMAN|: NA	-0.671977	0.278548	3	3	3	9	27.4706	-0.671977	-1.82485	0.11859	3.3301	0.11859	27.4112	28.146	27.8627	27.0265	27.2767	27.1008	6	0.254513	3	-0.384701	-0.869294	-0.761935
sp|P37837|TALDO_HUMAN|: NA	-4.75816	0.00597372	1	1	1	3	21.0961	-4.75816	-8.19873	0.000192224	67.2192	0.000192224	22.4037	24.2709	23.7511	18.7662	18.3534	19.0315	6	1.14051	3	-3.63744	-5.91748	-4.71954
sp|P38159|RBMX_HUMAN;sp|P38159-2|RBMX_HUMAN;sp|P38159-3|RBMX_HUMAN;sp|O75526|RMXL2_HUMAN;sp|Q8N7X1|RMXL3_HUMAN|: NA	-1.39556	0.491723	1	3	2	6	22.3671	-1.39556	-1.12169	0.305501	1.2582	0.305501	20.4716	24.8997	23.8234	20.4716	22.2161	22.3203	6	1.34503	2	0	-2.68361	-1.50308
sp|P38646|GRP75_HUMAN|: NA	0.822928	0.318111	5	6	7	18	26.4193	0.822928	1.64159	0.152552	2.69483	0.152552	26.1066	25.2695	26.6475	26.6268	26.5412	27.3244	6	0.396439	3	0.520174	1.27166	0.676952
sp|P38919|IF4A3_HUMAN|: NA	0.263031	0.851052	2	2	2	6	25.2755	0.263031	0.340012	0.745609	0.115608	0.745609	24.2171	26.6008	24.6139	24.8822	26.2752	25.0635	6	0.521007	3	0.665105	-0.325564	0.449551
sp|P39019|RS19_HUMAN|: NA	-0.227435	0.851184	2	1	2	5	25.3782	-0.227435	-0.337929	0.747101	0.114196	0.747101	25.9495	24.3186	26.2077	25.2201	24.5729	26.0004	6	0.49216	3	-0.729385	0.254312	-0.207232
sp|P39023|RL3_HUMAN;sp|Q92901|RL3L_HUMAN|: NA	3.89038	0.114169	2	3	2	7	23.7843	3.89038	2.87456	0.0287534	8.26309	0.0287534	19.5052	24.8853	21.1269	25.961	25.7234	25.5041	6	2.84035	3	6.45586	0.838084	4.3772
sp|P39060-2|COIA1_HUMAN;sp|P39060-1|COIA1_HUMAN;sp|P39060|COIA1_HUMAN|: NA	0.894748	0.289062	2	5	4	11	24.0837	0.894748	1.73718	0.133799	3.01778	0.133799	23.0034	24.3499	23.5557	24.0145	25.0544	24.5244	6	0.16615	3	1.01107	0.704461	0.968711
sp|P39656-2|OST48_HUMAN;sp|P39656-3|OST48_HUMAN;sp|P39656|OST48_HUMAN|: NA	0.477665	0.900475	1	3	1	5	24.0849	0.477665	0.228171	0.827205	0.0520621	0.827205	26.7988	25.6801	19.0593	25.1019	24.9449	22.9245	6	2.9728	3	-1.69689	-0.735283	3.86517
sp|P39687|AN32A_HUMAN;sp|O43423|AN32C_HUMAN;sp|O95626|AN32D_HUMAN|: NA	-0.437643	0.477897	3	4	3	10	27.1197	-0.437643	-1.17045	0.286856	1.36995	0.286856	26.9822	27.5667	27.4665	26.7681	26.719	27.2155	6	0.355641	3	-0.214165	-0.847751	-0.251013
sp|P40227|TCPZ_HUMAN;sp|P40227-2|TCPZ_HUMAN;sp|Q92526-2|TCPW_HUMAN;sp|Q92526|TCPW_HUMAN;sp|Q92526-3|TCPW_HUMAN|: NA	-2.45053	0.0767913	3	2	2	7	23.3453	-2.45053	-3.38633	0.015096	11.4673	0.015096	24.6937	24.5039	24.5142	23.6814	21.5233	21.1555	6	1.25982	3	-1.01229	-2.98059	-3.35871
sp|P40429|RL13A_HUMAN;sp|Q6NVV1|R13P3_HUMAN|: NA	3.02821	0.123785	NA	1	1	2	20.8088	3.02821	3.23905	0.0327847	10.4914	0.0327847	NA	19.53	19.0593	NA	21.2249	23.4209	4	1.88564	2	NA	1.69486	4.36156
sp|P40925|MDHC_HUMAN;sp|P40925-3|MDHC_HUMAN;sp|P40925-2|MDHC_HUMAN|: NA	-2.12523	0.0803796	2	2	2	6	25.7888	-2.12523	-3.2704	0.017409	10.6955	0.017409	26.7879	26.551	27.2155	23.406	25.4459	25.3268	6	1.15672	3	-3.38195	-1.10509	-1.88864
sp|P40926|MDHM_HUMAN;sp|P40926-2|MDHM_HUMAN|: NA	-0.264552	0.880078	3	2	2	7	25.6042	-0.264552	-0.279109	0.789674	0.0779018	0.789674	26.6433	23.6014	26.9646	25.4902	25.1641	25.7614	6	1.58264	3	-1.15316	1.5627	-1.2032
sp|P41091|IF2G_HUMAN;sp|Q2VIR3|IF2GL_HUMAN;sp|Q2VIR3-2|IF2GL_HUMAN|: NA	0.367444	0.514268	2	3	3	8	25.7596	0.367444	1.06744	0.327437	1.13943	0.327437	25.5599	25.7527	25.415	25.743	26.1824	25.9046	6	0.162454	3	0.18307	0.4297	0.489563
sp|P41219|PERI_HUMAN;sp|P41219-2|PERI_HUMAN|: NA	-0.516537	0.602622	3	8	8	19	27.2181	-0.516537	-0.859376	0.423625	0.738527	0.423625	27.1897	28.4265	26.8129	27.7161	26.6933	26.4702	6	1.13975	3	0.526336	-1.7332	-0.342752
sp|P41250|SYG_HUMAN|: NA	0.397217	0.75945	4	2	4	10	24.0213	0.397217	0.519177	0.622503	0.269545	0.622503	24.5089	22.3215	24.6377	23.7086	23.9691	24.982	6	1.2248	3	-0.800256	1.64763	0.344273
sp|P41252|SYIC_HUMAN|: NA	0.721813	0.361443	2	2	3	7	23.5373	0.721813	1.49227	0.186984	2.22688	0.186984	23.5541	22.3215	23.6535	23.7767	23.7912	24.1267	6	0.659677	3	0.222565	1.46967	0.473203
sp|P42166|LAP2A_HUMAN;sp|P42167-3|LAP2B_HUMAN;sp|P42167-2|LAP2B_HUMAN;sp|P42167|LAP2B_HUMAN|: NA	2.70752	0.135351	5	6	5	16	24.2419	2.70752	2.66453	0.037858	7.09972	0.037858	20.5529	24.099	24.0124	25.4788	25.8164	25.4916	6	1.92485	3	4.92589	1.71744	1.47922
sp|P43243|MATR3_HUMAN;sp|P43243-2|MATR3_HUMAN|: NA	0.384292	0.640528	5	3	3	11	25.4828	0.384292	0.760079	0.476433	0.57772	0.476433	24.9165	25.1841	25.7714	25.6576	24.9806	26.3867	6	0.512922	3	0.741079	-0.203511	0.615307
sp|P43686|PRS6B_HUMAN;sp|P43686-2|PRS6B_HUMAN|: NA	-0.904152	0.632473	1	1	2	4	21.4291	-0.904152	-0.793953	0.457917	0.630361	0.457917	21.1268	23.3898	21.1269	21.1882	18.9849	22.7579	6	3.13171	3	0.0614505	-4.40496	1.63105
sp|P45880-2|VDAC2_HUMAN;sp|P45880|VDAC2_HUMAN;sp|P45880-1|VDAC2_HUMAN|: NA	6.67613	0.00147318	1	1	1	3	22.4483	6.67613	16.4861	3.64648e-06	271.791	3.64648e-06	18.7413	19.53	19.0593	26.0138	25.3838	25.9615	6	0.735874	3	7.27246	5.85375	6.90218
sp|P45974-2|UBP5_HUMAN;sp|P45974|UBP5_HUMAN|: NA	0.762367	0.526415	1	2	3	6	23.24	0.762367	1.02207	0.346761	1.04463	0.346761	22.4958	22.3215	23.7593	22.9256	22.9493	24.9887	6	0.416448	3	0.429852	0.627787	1.22946
sp|P46060|RAGP1_HUMAN|: NA	2.36319	0.0256136	1	2	2	5	22.7904	2.36319	5.22257	0.00206634	27.2752	0.00206634	21.3781	22.3215	21.1269	23.7446	23.9283	24.2432	6	0.754781	3	2.36647	1.60677	3.11632
sp|P46087-2|NOP2_HUMAN;sp|P46087|NOP2_HUMAN;sp|P46087-4|NOP2_HUMAN;sp|P46087-3|NOP2_HUMAN|: NA	1.57206	0.446879	1	2	2	5	22.2973	1.57206	1.24121	0.261537	1.5406	0.261537	18.7413	23.58	22.2125	23.2588	23.6407	22.3504	6	2.5511	3	4.51749	0.0607725	0.137925
sp|P46379-4|BAG6_HUMAN;sp|P46379-5|BAG6_HUMAN;sp|P46379-2|BAG6_HUMAN;sp|P46379|BAG6_HUMAN;sp|P46379-3|BAG6_HUMAN|: NA	-1.26852	0.523376	1	1	2	4	20.5941	-1.26852	-1.03755	0.340065	1.07652	0.340065	21.4157	19.53	22.7394	18.7662	18.9734	22.1399	6	1.19609	3	-2.64942	-0.556597	-0.599548
sp|P46776|RL27A_HUMAN|: NA	1.43435	0.675215	1	1	2	4	23.4471	1.43435	0.687623	0.517759	0.472826	0.517759	18.7413	24.9077	24.5408	21.1394	25.7527	25.6007	6	0.841474	3	2.39805	0.845047	1.05996
sp|P46777|RL5_HUMAN|: NA	3.00959	0.114169	3	2	2	7	24.3302	3.00959	2.87736	0.0286493	8.27918	0.0286493	25.0279	22.3215	21.1269	26.5706	25.4707	25.4638	6	1.40236	3	1.54265	3.14919	4.33693
sp|P46778|RL21_HUMAN|: NA	1.40232	0.640528	1	1	1	3	21.5395	1.40232	0.761441	0.475678	0.579792	0.475678	23.9257	19.53	19.0593	23.8998	23.7162	19.106	6	2.41111	3	-0.02584	4.18611	0.0466895
sp|P46781|RS9_HUMAN|: NA	0.429822	0.480139	1	1	2	4	25.0347	0.429822	1.16034	0.290641	1.34639	0.290641	24.8822	24.6867	24.8904	25.5301	24.8114	25.4072	6	0.272175	3	0.647871	0.124787	0.516808
sp|P46783|RS10_HUMAN;sp|Q9NQ39|RS10L_HUMAN|: NA	0.943158	0.1631	3	4	4	11	25.3992	0.943158	2.43753	0.0512715	5.94155	0.0512715	25.2075	25.1641	24.4111	25.7249	25.9465	25.9407	6	0.52486	3	0.517468	0.782414	1.52959
sp|P46821|MAP1B_HUMAN;sp|P78559|MAP1A_HUMAN;sp|P78559-2|MAP1A_HUMAN|: NA	-3.3357	0.223445	1	2	1	4	22.5628	-3.3357	-2.10904	0.0801969	4.44805	0.0801969	23.2027	24.3141	25.1751	21.1268	23.8805	17.6775	6	3.69669	3	-2.07593	-0.433558	-7.49762
sp|P46926-2|GNPI1_HUMAN;sp|P46926|GNPI1_HUMAN;sp|Q8TDQ7-3|GNPI2_HUMAN;sp|Q8TDQ7-2|GNPI2_HUMAN;sp|Q8TDQ7|GNPI2_HUMAN|: NA	-4.82003	0.0298423	1	NA	1	2	20.6319	-4.82003	-6.67172	0.00284809	44.5119	0.00284809	22.516	NA	23.5679	18.7662	NA	17.6775	4	1.51363	2	-3.74973	NA	-5.89033
sp|P46940|IQGA1_HUMAN|: NA	-0.688832	0.344379	3	3	4	10	24.6194	-0.688832	-1.54391	0.17432	2.38364	0.17432	25.06	24.7	25.1314	23.7952	24.0576	24.972	6	0.554181	3	-1.26479	-0.642358	-0.159351
sp|P47755-2|CAZA2_HUMAN;sp|P47755|CAZA2_HUMAN|: NA	-5.59734	0.0706814	2	2	2	6	23.5988	-5.59734	-3.49649	0.013209	12.2254	0.013209	26.2517	26.5737	26.3671	19.508	24.5494	18.3431	6	3.15989	3	-6.74372	-2.02428	-8.02402
sp|P47756-2|CAPZB_HUMAN;sp|P47756|CAPZB_HUMAN|: NA	-1.69479	0.12189	4	3	3	10	25.0982	-1.69479	-2.79036	0.0320834	7.78613	0.0320834	27.1314	25.1246	25.5807	24.0818	24.5794	24.0911	6	1.2647	3	-3.04955	-0.545252	-1.48956
sp|P48047|ATPO_HUMAN|: NA	0.00217047	0.998718	2	2	2	6	23.8468	0.00217047	0.00298353	0.997718	8.90148e-06	0.997718	24.4904	22.3215	24.7253	23.719	23.5527	24.272	6	1.07617	3	-0.771373	1.23118	-0.4533
sp|P48444|COPD_HUMAN;sp|P48444-2|COPD_HUMAN|: NA	-1.58261	0.0403518	1	1	1	3	23.2938	-1.58261	-4.33268	0.00509392	18.7721	0.00509392	23.8247	24.2632	24.1673	22.166	22.7494	22.5921	6	0.0727043	3	-1.65871	-1.51386	-1.57526
sp|P48637|GSHB_HUMAN;sp|P48637-2|GSHB_HUMAN|: NA	-1.79066	0.434663	1	1	1	3	21.3468	-1.79066	-1.2832	0.247456	1.64659	0.247456	23.4933	19.53	23.703	22.2565	20.008	19.09	6	2.5903	3	-1.23683	0.477938	-4.61307
sp|P48643|TCPE_HUMAN;sp|P48643-2|TCPE_HUMAN|: NA	-1.79498	0.175548	3	2	3	8	25.0524	-1.79498	-2.36019	0.0569228	5.57048	0.0569228	26.5556	24.6029	26.6911	23.2166	24.3235	24.9245	6	1.53001	3	-3.33901	-0.27939	-1.76654
sp|P48681|NEST_HUMAN|: NA	-2.24829	0.107006	9	16	9	34	26.5789	-2.24829	-2.96742	0.0255086	8.80557	0.0255086	27.0144	29.2271	26.8676	25.1892	26.1319	25.0433	6	0.733486	3	-1.82524	-3.09524	-1.82438
sp|P48735-2|IDHP_HUMAN;sp|P48735|IDHP_HUMAN|: NA	-2.41759	0.294103	1	2	2	5	23.2923	-2.41759	-1.72097	0.136811	2.96175	0.136811	24.5367	24.2878	24.6786	18.7662	23.6703	23.8139	6	2.90632	3	-5.77048	-0.617571	-0.864711
sp|P49327|FAS_HUMAN|: NA	0.418985	0.784569	1	2	3	6	22.7394	0.418985	0.468227	0.656397	0.219236	0.656397	22.1925	22.3215	23.0758	20.9915	23.9229	23.9323	6	1.45153	3	-1.20098	1.60143	0.856505
sp|P49368-2|TCPG_HUMAN;sp|P49368|TCPG_HUMAN|: NA	-0.166713	0.864227	9	7	8	24	27.0294	-0.166713	-0.313386	0.764756	0.0982107	0.764756	27.6936	26.1022	27.5425	26.9663	26.7486	27.1233	6	0.720745	3	-0.727252	0.646305	-0.419191
sp|P49411|EFTU_HUMAN|: NA	3.79552	0.0272658	2	2	2	6	22.8823	3.79552	5.09038	0.00234681	25.9119	0.00234681	19.5052	22.3215	21.1269	24.7388	24.6699	24.9315	6	1.44264	3	5.23359	2.34834	3.80464
sp|P49419-2|AL7A1_HUMAN;sp|P49419-4|AL7A1_HUMAN;sp|P49419|AL7A1_HUMAN|: NA	1.78694	0.107006	NA	1	1	2	20.1882	1.78694	3.51292	0.0255596	12.3406	0.0255596	NA	19.53	19.0593	NA	21.0245	21.1387	4	0.413612	2	NA	1.49448	2.07941
sp|P49458|SRP09_HUMAN;sp|P49458-2|SRP09_HUMAN|: NA	1.64611	0.322021	1	1	1	3	22.5522	1.64611	1.61493	0.158221	2.60799	0.158221	22.7466	19.53	22.9107	23.8915	23.6857	22.5485	6	2.30022	3	1.14486	4.15562	-0.36215
sp|P49720|PSB3_HUMAN|: NA	0.0271102	0.993398	2	1	2	5	23.0654	0.0271102	0.0150601	0.98848	0.000226806	0.98848	24.5498	19.53	25.0758	24.3227	20.6186	24.2956	6	0.959954	3	-0.227121	1.08859	-0.780138
sp|P49721|PSB2_HUMAN|: NA	-2.48851	0.320381	2	2	2	6	24.2623	-2.48851	-1.62236	0.156622	2.63204	0.156622	25.6576	24.5844	26.2777	19.508	24.71	24.8362	6	3.26602	3	-6.14963	0.125663	-1.44157
sp|P49773|HINT1_HUMAN|: NA	-1.7467	0.229397	1	2	1	4	25.0995	-1.7467	-2.07344	0.0842153	4.29917	0.0842153	25.9394	26.5813	25.398	24.6645	25.4911	22.5229	6	0.981589	3	-1.27483	-1.09015	-2.87511
sp|P50395|GDIB_HUMAN;sp|P50395-2|GDIB_HUMAN|: NA	0.494528	0.815811	7	4	6	17	25.8606	0.494528	0.416687	0.691622	0.173628	0.691622	26.6561	22.9419	27.2421	25.9011	25.6423	26.7802	6	1.91595	3	-0.754937	2.7004	-0.461881
sp|P50454|SERPH_HUMAN|: NA	-0.112797	0.871808	8	8	9	25	30.8811	-0.112797	-0.298172	0.77578	0.0889065	0.77578	31.2347	30.5974	30.9803	30.9132	30.5004	31.0604	6	0.201276	3	-0.321499	-0.097017	0.0801243
sp|P50914|RL14_HUMAN|: NA	0.860699	0.275405	2	2	2	6	24.9408	0.860699	1.83733	0.11657	3.37577	0.11657	24.8876	23.7053	24.9386	25.4326	25.1515	25.5296	6	0.507514	3	0.544986	1.44612	0.590987
sp|P50990|TCPQ_HUMAN;sp|P50990-2|TCPQ_HUMAN;sp|P50990-3|TCPQ_HUMAN|: NA	-0.749588	0.20462	5	5	6	16	26.9134	-0.749588	-2.21534	0.0693297	4.90773	0.0693297	27.2283	27.1311	27.5051	26.4116	26.705	26.4992	6	0.295693	3	-0.816741	-0.426094	-1.00593
sp|P50991|TCPD_HUMAN;sp|P50991-2|TCPD_HUMAN|: NA	-1.61247	0.0826145	1	2	2	5	23.8584	-1.61247	-3.22563	0.0184042	10.4047	0.0184042	23.9623	25.0429	24.9887	22.55	22.9864	23.6202	6	0.385212	3	-1.4123	-2.05655	-1.36855
sp|P50995-2|ANX11_HUMAN;sp|P50995|ANX11_HUMAN|: NA	3.13716	0.0741108	1	1	1	3	21.8454	3.13716	3.45177	0.0139416	11.9147	0.0139416	22.2412	19.53	19.0593	23.1824	23.0571	24.0026	6	2.02933	3	0.941185	3.52703	4.94327
sp|P51149|RAB7A_HUMAN|: NA	3.14636	0.247647	1	2	NA	3	22.1046	3.14636	2.19266	0.0950129	4.80774	0.0950129	18.7413	22.3215	NA	23.0677	24.2878	NA	4	1.66881	2	4.32638	1.96634	NA
sp|P51571|SSRD_HUMAN|: NA	3.00683	0.113751	1	2	1	4	21.5441	3.00683	2.88691	0.028297	8.33427	0.028297	18.7413	22.3215	19.0593	23.501	23.3489	22.2927	6	1.87646	3	4.75971	1.02737	3.23342
sp|P51610-2|HCFC1_HUMAN;sp|P51610|HCFC1_HUMAN;sp|P51610-4|HCFC1_HUMAN;sp|P51610-3|HCFC1_HUMAN|: NA	0.876901	0.76864	NA	1	2	3	22.0136	0.876901	0.513194	0.63546	0.263368	0.63546	NA	19.53	23.6202	NA	21.4147	23.4893	4	1.42524	2	NA	1.8847	-0.130896
sp|P51659|DHB4_HUMAN;sp|P51659-3|DHB4_HUMAN;sp|P51659-2|DHB4_HUMAN|: NA	-0.274728	0.851052	2	3	3	8	24.0342	-0.274728	-0.340761	0.745074	0.116118	0.745074	24.628	22.7494	25.1372	24.1456	22.8752	24.6697	6	0.346954	3	-0.48247	0.125808	-0.467521
sp|P51665|PSMD7_HUMAN|: NA	-0.957869	0.659682	NA	1	1	2	20.5704	-0.957869	-0.744227	0.498994	0.553874	0.498994	NA	19.53	22.5686	NA	19.3974	20.7855	4	1.16709	2	NA	-0.132615	-1.78312
sp|P51911-2|CNN1_HUMAN;sp|P51911|CNN1_HUMAN|: NA	-5.07823	0.0256136	1	1	NA	2	20.6759	-5.07823	-7.22799	0.0021239	52.2438	0.0021239	22.8666	23.5634	NA	18.7662	17.5073	NA	4	1.3829	2	-4.10037	-6.05608	NA
sp|P51991|ROA3_HUMAN;sp|P51991-2|ROA3_HUMAN|: NA	0.368116	0.521687	6	6	6	18	27.9841	0.368116	1.04862	0.335343	1.0996	0.335343	28.0514	27.6381	27.7108	28.1602	27.9478	28.3967	6	0.292979	3	0.108758	0.309681	0.68591
sp|P52209-2|6PGD_HUMAN;sp|P52209|6PGD_HUMAN|: NA	-2.59563	0.0344797	2	1	2	5	24.4491	-2.59563	-4.58923	0.00388323	21.061	0.00388323	25.4174	25.5169	26.3065	24.0881	22.9569	22.409	6	1.28446	3	-1.32931	-2.56008	-3.89749
sp|P52272-2|HNRPM_HUMAN;sp|P52272|HNRPM_HUMAN|: NA	0.86207	0.407035	2	6	4	12	26.5031	0.86207	1.35585	0.224676	1.83834	0.224676	25.6069	27.2548	25.3545	26.4005	27.4572	26.9447	6	0.696427	3	0.793591	0.202412	1.59021
sp|P52292|IMA1_HUMAN|: NA	2.24003	0.1088	NA	2	2	4	22.8442	2.24003	3.48265	0.0262574	12.1289	0.0262574	NA	22.3215	21.1269	NA	23.8961	24.0324	4	0.941131	2	NA	1.57455	2.90551
sp|P52565|GDIR1_HUMAN;sp|P52565-2|GDIR1_HUMAN|: NA	-1.56974	0.320381	1	1	1	3	24.0124	-1.56974	-1.6302	0.15495	2.65755	0.15495	25.1194	23.9553	25.3171	24.206	21.1884	24.2881	6	1.03839	3	-0.913342	-2.76691	-1.02896
sp|P52597|HNRPF_HUMAN|: NA	3.33601	0.0767913	2	2	3	7	26.0388	3.33601	3.36558	0.0154839	11.3271	0.0154839	24.591	22.3215	26.1999	27.8534	27.3275	27.9395	6	1.63444	3	3.26242	5.006	1.7396
sp|P52907|CAZA1_HUMAN|: NA	-2.29177	0.0333814	2	2	2	6	25.369	-2.29177	-4.68664	0.00351166	21.9646	0.00351166	26.4005	26.6933	26.4508	23.8152	25.1077	23.7464	6	0.614485	3	-2.58533	-1.58556	-2.70441
sp|P52926-3|HMGA2_HUMAN;sp|P52926-6|HMGA2_HUMAN;sp|P52926-4|HMGA2_HUMAN;sp|P52926-5|HMGA2_HUMAN;sp|P52926-2|HMGA2_HUMAN;sp|P52926|HMGA2_HUMAN|: NA	3.55305	0.0354545	1	1	1	3	20.8868	3.55305	4.5015	0.00425629	20.2635	0.00425629	18.7413	19.53	19.0593	22.5649	24.1784	21.2466	6	1.25265	3	3.82359	4.64833	2.18724
sp|P52943|CRIP2_HUMAN;sp|P52943-2|CRIP2_HUMAN|: NA	0.0682653	0.966232	2	3	2	7	25.391	0.0682653	0.0880454	0.932749	0.007752	0.932749	25.1311	26.4054	24.5342	24.1836	26.4294	25.6625	6	1.03862	3	-0.947517	0.0240098	1.1283
sp|P52948-4|NUP98_HUMAN;sp|P52948-3|NUP98_HUMAN;sp|P52948-6|NUP98_HUMAN;sp|P52948-2|NUP98_HUMAN;sp|P52948-5|NUP98_HUMAN;sp|P52948|NUP98_HUMAN|: NA	0.0704473	0.988638	2	1	1	4	23.5553	0.0704473	0.0244527	0.981296	0.000597933	0.981296	27.2924	24.2085	19.0593	28.4392	22.3482	19.9842	6	1.67579	3	1.1468	-1.86035	0.92489
sp|P53396-3|ACLY_HUMAN;sp|P53396-2|ACLY_HUMAN;sp|P53396|ACLY_HUMAN|: NA	-0.385238	0.749413	NA	2	2	4	22.0813	-0.385238	-0.569603	0.600087	0.324448	0.600087	NA	22.3215	22.2264	NA	22.5555	21.2219	4	0.875724	2	NA	0.233992	-1.00447
sp|P53999|TCP4_HUMAN|: NA	-0.919501	0.287752	1	NA	1	2	25.4971	-0.919501	-1.92017	0.128919	3.68706	0.128919	25.9817	NA	25.9321	25.06	NA	25.0148	4	0.00311589	2	-0.921704	NA	-0.917298
sp|P54136|SYRC_HUMAN;sp|P54136-2|SYRC_HUMAN|: NA	0.455751	0.846151	1	1	1	3	20.5675	0.455751	0.357629	0.733049	0.127899	0.733049	18.7413	19.53	22.7476	22.1811	19.2054	20.9998	6	2.68038	3	3.43972	-0.324607	-1.74786
sp|P54578-2|UBP14_HUMAN;sp|P54578-3|UBP14_HUMAN;sp|P54578|UBP14_HUMAN|: NA	-1.21681	0.157008	1	1	1	3	22.7538	-1.21681	-2.4896	0.0478021	6.19811	0.0478021	22.9017	24.1999	22.9851	22.0445	22.4714	21.9203	6	0.455066	3	-0.857213	-1.72843	-1.0648
sp|P54727|RD23B_HUMAN;sp|P54727-2|RD23B_HUMAN;sp|P54725-2|RD23A_HUMAN;sp|P54725-3|RD23A_HUMAN;sp|P54725|RD23A_HUMAN|: NA	-1.51633	0.104898	2	2	2	6	24.4468	-1.51633	-3.00189	0.0244071	9.01136	0.0244071	24.9519	25.8027	24.8602	23.9084	24.193	22.9645	6	0.433725	3	-1.04352	-1.6097	-1.89576
sp|P54819-5|KAD2_HUMAN;sp|P54819-2|KAD2_HUMAN;sp|P54819|KAD2_HUMAN;sp|P54819-6|KAD2_HUMAN;sp|P54819-3|KAD2_HUMAN;sp|P54819-4|KAD2_HUMAN|: NA	2.44276	0.44366	NA	1	1	2	23.2486	2.44276	1.32073	0.258618	1.74434	0.258618	NA	19.53	24.5244	NA	24.5088	24.4312	4	3.58642	2	NA	4.97875	-0.0932173
sp|P55036|PSMD4_HUMAN;sp|P55036-2|PSMD4_HUMAN;sp|A2A3N6|PIPSL_HUMAN|: NA	-3.03188	0.11152	1	1	1	3	19.9213	-3.03188	-2.90998	0.0274658	8.46798	0.0274658	21.2784	19.53	23.5034	18.7662	18.7724	17.6775	6	2.57377	3	-2.51217	-0.757621	-5.82585
sp|P55072|TERA_HUMAN|: NA	-0.544514	0.637239	13	7	14	34	27.3782	-0.544514	-0.773416	0.469081	0.598172	0.469081	28.2704	26.2328	28.4484	27.0392	26.6591	27.6196	6	0.86448	3	-1.23112	0.426289	-0.828711
sp|P55145|MANF_HUMAN|: NA	-4.55426	0.119218	1	1	1	3	22.3877	-4.55426	-2.8244	0.0306897	7.97724	0.0306897	24.8465	24.8018	24.3461	18.7662	23.8878	17.6775	6	3.16628	3	-6.08025	-0.913973	-6.66857
sp|P55209-2|NP1L1_HUMAN;sp|P55209|NP1L1_HUMAN;sp|P55209-3|NP1L1_HUMAN|: NA	-0.920337	0.264606	4	3	3	10	26.1895	-0.920337	-1.8915	0.108187	3.57776	0.108187	26.5339	27.3775	26.0377	25.3595	26.116	25.7125	6	0.517264	3	-1.17433	-1.2615	-0.325176
sp|P55265-4|DSRAD_HUMAN;sp|P55265-5|DSRAD_HUMAN;sp|P55265-3|DSRAD_HUMAN;sp|P55265-2|DSRAD_HUMAN;sp|P55265|DSRAD_HUMAN|: NA	2.81021	0.00720434	1	2	1	4	25.7392	2.81021	7.62673	0.00028532	58.1671	0.00028532	24.3608	24.3393	24.3023	27.5949	26.88	26.9581	6	0.37153	3	3.23403	2.54073	2.65585
sp|P55769|NH2L1_HUMAN|: NA	2.35646	0.272329	1	1	1	3	23.7012	2.35646	1.85188	0.114257	3.42944	0.114257	24.112	19.53	23.9269	24.8639	24.9142	24.8602	6	2.62366	3	0.75188	5.3842	0.933315
sp|P55795|HNRH2_HUMAN|: NA	0.819352	0.212929	3	3	3	9	26.2145	0.819352	2.1646	0.0743144	4.68547	0.0743144	25.5514	25.9585	25.9046	26.5339	26.3048	27.0339	6	0.416227	3	0.982456	0.346274	1.12933
sp|P55884|EIF3B_HUMAN;sp|P55884-2|EIF3B_HUMAN|: NA	-0.546425	0.557648	1	NA	1	2	23.4405	-0.546425	-0.978552	0.384419	0.957564	0.384419	23.7576	NA	23.6699	22.7668	NA	23.5679	4	0.628464	2	-0.990816	NA	-0.102033
sp|P56192|SYMC_HUMAN;sp|P56192-2|SYMC_HUMAN|: NA	0.799548	0.644401	1	1	1	3	20.6566	0.799548	0.752031	0.480908	0.565551	0.480908	22.1811	19.53	19.0593	22.3091	19.6868	21.1732	6	1.13832	3	0.128018	0.156768	2.11386
sp|P56537|IF6_HUMAN;sp|P56537-2|IF6_HUMAN|: NA	1.2883	0.0657403	5	5	4	14	25.8856	1.2883	3.62716	0.0113013	13.1563	0.0113013	25.4326	25.4121	24.8798	26.46	26.464	26.6654	6	0.430898	3	1.02738	1.05186	1.78565
sp|P57088|TMM33_HUMAN|: NA	2.7197	0.0617647	NA	1	1	2	20.6545	2.7197	4.65693	0.0101617	21.687	0.0101617	NA	19.53	19.0593	NA	21.6093	22.4195	4	0.905758	2	NA	2.07923	3.36017
sp|P58107|EPIPL_HUMAN|: NA	0.0645352	0.986659	1	NA	1	2	20.6352	0.0645352	0.0355369	0.973392	0.00126287	0.973392	22.1465	NA	19.0593	18.7662	NA	22.5686	4	4.87167	2	-3.38026	NA	3.50933
sp|P59998|ARPC4_HUMAN;sp|P59998-2|ARPC4_HUMAN;sp|P59998-3|ARPC4_HUMAN|: NA	-1.71824	0.0584656	2	2	2	6	23.9407	-1.71824	-3.79048	0.00933424	14.3677	0.00933424	24.2942	25.5517	24.5534	22.9141	23.1236	23.2069	6	0.614952	3	-1.38012	-2.42806	-1.34653
sp|P60174-1|TPIS_HUMAN;sp|P60174|TPIS_HUMAN;sp|P60174-4|TPIS_HUMAN|: NA	-0.267068	0.637239	4	4	4	12	27.144	-0.267068	-0.779357	0.465832	0.607397	0.465832	27.2439	27.2767	27.312	26.7161	27.2427	27.0725	6	0.248019	3	-0.527728	-0.0339953	-0.239482
sp|P60660-2|MYL6_HUMAN;sp|P60660|MYL6_HUMAN;sp|P14649|MYL6B_HUMAN|: NA	-1.14772	0.0782089	4	4	4	12	27.5873	-1.14772	-3.31635	0.0164485	10.9982	0.0164485	27.9553	28.4763	28.052	27.0892	27.027	26.9242	6	0.292139	3	-0.866062	-1.44932	-1.12778
sp|P60709|ACTB_HUMAN;sp|Q6S8J3|POTEE_HUMAN;sp|A5A3E0|POTEF_HUMAN;sp|P0CG38|POTEI_HUMAN;sp|Q9BYX7|ACTBM_HUMAN;sp|P0CG39|POTEJ_HUMAN|: NA	-0.676355	0.289062	11	11	12	34	33.0085	-0.676355	-1.74791	0.131838	3.0552	0.131838	33.5789	32.8607	33.6003	32.5544	32.5573	32.8992	6	0.361178	3	-1.02455	-0.303459	-0.701059
sp|P60842|IF4A1_HUMAN;sp|P60842-2|IF4A1_HUMAN|: NA	0.433433	0.651849	4	5	5	14	26.1976	0.433433	0.735747	0.490051	0.541324	0.490051	25.2139	26.9675	25.7614	25.991	27.0152	26.2367	6	0.366501	3	0.777157	0.0477642	0.475377
sp|P60866|RS20_HUMAN;sp|P60866-2|RS20_HUMAN|: NA	1.01248	0.268996	2	3	3	8	26.0182	1.01248	1.86655	0.11197	3.484	0.11197	24.5561	26.3283	25.6515	26.3799	26.8002	26.3933	6	0.715413	3	1.82375	0.471929	0.741776
sp|P60891|PRPS1_HUMAN;sp|P21108|PRPS3_HUMAN;sp|P60891-2|PRPS1_HUMAN;sp|P11908|PRPS2_HUMAN;sp|P11908-2|PRPS2_HUMAN|: NA	-2.73272	0.194106	1	NA	1	2	21.465	-2.73272	-2.55536	0.0643817	6.52988	0.0643817	22.7196	NA	22.9431	18.7662	NA	21.431	4	1.72624	2	-3.95335	NA	-1.51208
sp|P60900|PSA6_HUMAN;sp|P60900-2|PSA6_HUMAN;sp|P60900-3|PSA6_HUMAN|: NA	-0.989463	0.143952	3	3	3	9	26.1934	-0.989463	-2.59762	0.0413736	6.7476	0.0413736	26.8659	26.395	26.8035	25.8231	25.2916	25.9813	6	0.147933	3	-1.04279	-1.10334	-0.82226
sp|P60981|DEST_HUMAN;sp|P60981-2|DEST_HUMAN|: NA	-0.374499	0.50458	3	3	3	9	25.9829	-0.374499	-1.08767	0.31911	1.18302	0.31911	25.9718	26.2752	26.2635	25.9495	25.5425	25.895	6	0.355234	3	-0.0223018	-0.732694	-0.368502
sp|P61026|RAB10_HUMAN;sp|P62820-3|RAB1A_HUMAN;sp|P51153|RAB13_HUMAN;sp|Q92930|RAB8B_HUMAN;sp|P61006-2|RAB8A_HUMAN;sp|P61006|RAB8A_HUMAN;sp|P59190-2|RAB15_HUMAN;sp|P59190|RAB15_HUMAN|: NA	2.3383	0.0791619	1	1	1	3	21.1809	2.3383	3.28737	0.0170472	10.8068	0.0170472	21.4458	19.53	19.0593	22.7383	22.4458	21.866	6	0.907323	3	1.29251	2.91576	2.80663
sp|P61088|UBE2N_HUMAN;sp|Q5JXB2|UE2NL_HUMAN|: NA	2.93935	0.248446	1	1	1	3	22.3528	2.93935	1.97739	0.0961135	3.91007	0.0961135	18.7413	19.53	24.3779	23.8247	23.9892	23.6535	6	3.18826	3	5.08336	4.45914	-0.724447
sp|P61158|ARP3_HUMAN;sp|Q9P1U1-2|ARP3B_HUMAN;sp|Q9P1U1|ARP3B_HUMAN;sp|Q9C0K3|ARP3C_HUMAN;sp|Q9P1U1-3|ARP3B_HUMAN|: NA	-1.13108	0.479424	3	2	2	7	23.7932	-1.13108	-1.1664	0.288367	1.3605	0.288367	24.804	22.3215	25.9507	22.9209	22.9251	23.8369	6	1.50673	3	-1.88303	0.603627	-2.11384
sp|P61163|ACTZ_HUMAN|: NA	1.93711	0.548965	1	1	NA	2	22.3034	1.93711	1.00501	0.372997	1.01004	0.372997	18.7413	23.9283	NA	23.5658	22.9781	NA	4	4.08328	2	4.82442	-0.950209	NA
sp|P61247|RS3A_HUMAN|: NA	0.364204	0.521687	4	4	5	13	26.8575	0.364204	1.04363	0.337466	1.08916	0.337466	26.4247	26.9005	26.7009	26.8976	26.9675	27.2537	6	0.260492	3	0.472843	0.066976	0.552793
sp|P61254|RL26_HUMAN;sp|Q9UNX3|RL26L_HUMAN|: NA	0.227698	0.70905	2	1	2	5	24.5511	0.227698	0.62761	0.553726	0.393895	0.553726	24.3484	24.5674	24.3959	24.9105	24.2632	24.821	6	0.465638	3	0.562116	-0.304123	0.425102
sp|P61313|RL15_HUMAN;sp|P61313-2|RL15_HUMAN|: NA	2.42283	0.0992576	1	NA	2	3	23.0399	2.42283	3.65311	0.0226032	13.3452	0.0226032	21.1988	NA	22.4582	24.1247	NA	24.3779	4	0.711488	2	2.92593	NA	1.91973
sp|P61353|RL27_HUMAN|: NA	0.881803	0.237175	2	2	2	6	25.2893	0.881803	2.02193	0.0903967	4.08822	0.0903967	25.0901	24.2207	25.2344	25.5162	26.0838	25.5906	6	0.850493	3	0.426183	1.86304	0.356191
sp|P61604|CH10_HUMAN|: NA	-0.793036	0.281539	2	3	3	8	28.2022	-0.793036	-1.79725	0.123184	3.23012	0.123184	28.7346	28.0657	28.9958	27.8003	27.3775	28.2392	6	0.12698	3	-0.934251	-0.688258	-0.756598
sp|P61758|PFD3_HUMAN|: NA	-4.60113	0.0196064	1	1	2	4	20.8263	-4.60113	-5.69498	0.00133459	32.4328	0.00133459	21.4237	23.507	24.4501	18.7662	18.468	18.3431	6	1.76596	3	-2.65743	-5.03898	-6.10697
sp|P61962|DCAF7_HUMAN;sp|P61962-2|DCAF7_HUMAN|: NA	-4.36248	0.0331491	1	NA	1	2	20.4031	-4.36248	-6.36362	0.0033819	40.4956	0.0033819	22.166	NA	23.0027	18.7662	NA	17.6775	4	1.36151	2	-3.39975	NA	-5.32521
sp|P61978-3|HNRPK_HUMAN|: NA	0.634428	0.59753	7	7	6	20	27.753	0.634428	0.868467	0.419014	0.754236	0.419014	26.7405	29.0103	26.5566	28.1076	28.2725	27.8306	6	1.18937	3	1.36711	-0.737885	1.27406
sp|P61978|HNRPK_HUMAN;sp|P61978-2|HNRPK_HUMAN|: NA	0.634428	0.59753	7	7	6	20	27.753	0.634428	0.868467	0.419014	0.754236	0.419014	26.7405	29.0103	26.5566	28.1076	28.2725	27.8306	6	1.18937	3	1.36711	-0.737885	1.27406
sp|P61981|1433G_HUMAN|: NA	-1.1594	0.0767913	5	4	5	14	27.4413	-1.1594	-3.36831	0.0154322	11.3455	0.0154322	28.0726	27.8983	28.0922	26.7879	26.6484	27.1486	6	0.187714	3	-1.28464	-1.24998	-0.943568
sp|P62081|RS7_HUMAN|: NA	-0.0194244	0.986659	2	NA	2	4	24.8129	-0.0194244	-0.0390938	0.970731	0.00152832	0.970731	24.9379	NA	24.7073	24.6543	NA	24.952	4	0.373575	2	-0.283582	NA	0.244733
sp|P62136|PP1A_HUMAN;sp|P62136-2|PP1A_HUMAN;sp|P62136-3|PP1A_HUMAN|: NA	1.06976	0.222379	5	4	4	13	24.9391	1.06976	2.1201	0.0789887	4.49483	0.0789887	25.2768	23.6766	24.2592	25.5033	25.3024	25.6161	6	0.74256	3	0.226501	1.62586	1.35692
sp|P62140|PP1B_HUMAN|: NA	0.84553	0.229397	3	4	4	11	25.042	0.84553	2.07237	0.0843396	4.29472	0.0843396	24.8378	24.0843	24.9356	25.4247	25.2157	25.7539	6	0.273304	3	0.58687	1.13144	0.818282
sp|P62158|CALM_HUMAN;sp|P27482|CALL3_HUMAN|: NA	-1.30691	0.0623733	4	5	5	14	27.4298	-1.30691	-3.68968	0.0104985	13.6137	0.0104985	27.9093	28.4533	27.8872	26.727	26.8669	26.7351	6	0.242519	3	-1.18231	-1.5864	-1.15203
sp|P62191-2|PRS4_HUMAN;sp|P62191|PRS4_HUMAN|: NA	-0.824654	0.40658	1	NA	1	2	22.2031	-0.824654	-1.44615	0.223278	2.09134	0.223278	22.4382	NA	22.7926	21.3944	NA	22.1871	4	0.309895	2	-1.04378	NA	-0.605525
sp|P62195-2|PRS8_HUMAN;sp|P62195|PRS8_HUMAN|: NA	1.40013	0.382603	1	1	2	4	22.3949	1.40013	1.43269	0.202666	2.05259	0.202666	22.4826	19.53	23.0717	22.6899	23.5437	23.0512	6	2.26623	3	0.207263	4.01364	-0.0205056
sp|P62241|RS8_HUMAN|: NA	1.93103	0.0336979	7	6	7	20	26.5204	1.93103	4.66606	0.00358666	21.7721	0.00358666	25.9303	25.1336	25.6007	27.7584	27.0399	27.6594	6	0.117288	3	1.8281	1.90626	2.05872
sp|P62244|RS15A_HUMAN|: NA	-0.445045	0.480139	1	1	1	3	24.4236	-0.445045	-1.15578	0.292362	1.33583	0.292362	24.7997	24.4477	24.6909	24.6708	24.076	23.8564	6	0.358521	3	-0.12885	-0.371726	-0.834558
sp|P62249|RS16_HUMAN|: NA	3.57909	0.0043385	2	2	3	7	24.1479	3.57909	9.57561	8.12761e-05	91.6922	8.12761e-05	22.4125	22.3215	22.3409	26.1998	25.4625	26.15	6	0.379577	3	3.78727	3.14097	3.80903
sp|P62258|1433E_HUMAN;sp|P62258-2|1433E_HUMAN|: NA	-1.19922	0.0782089	4	2	3	9	27.0943	-1.19922	-3.32417	0.0162909	11.0501	0.0162909	27.7383	27.4255	27.9179	26.2081	26.5604	26.7156	6	0.332569	3	-1.53023	-0.865113	-1.20232
sp|P62263|RS14_HUMAN|: NA	0.562031	0.774952	2	5	5	12	25.4927	0.562031	0.485926	0.644514	0.236124	0.644514	23.2431	27.1456	25.2463	24.2863	26.6319	26.4029	6	0.933385	3	1.04325	-0.51376	1.15661
sp|P62269|RS18_HUMAN|: NA	0.638161	0.540501	3	2	4	9	24.9786	0.638161	0.980882	0.365094	0.962129	0.365094	25.005	23.7486	25.225	25.9394	24.2802	25.6736	6	0.259839	3	0.934348	0.531557	0.448578
sp|P62273|RS29_HUMAN;sp|P62273-2|RS29_HUMAN|: NA	1.43416	0.500962	1	1	1	3	22.4719	1.43416	1.09732	0.315198	1.20412	0.315198	23.4253	19.53	22.3092	24.9352	23.2166	21.4151	6	2.29127	3	1.50995	3.68659	-0.89406
sp|P62277|RS13_HUMAN|: NA	1.84709	0.162761	4	3	4	11	25.3402	1.84709	2.442	0.0509637	5.96335	0.0509637	25.2312	22.7494	25.2694	26.2815	26.2033	26.3065	6	1.39157	3	1.05028	3.45392	1.03708
sp|P62280|RS11_HUMAN|: NA	1.11876	0.289062	1	1	1	3	19.6696	1.11876	1.7386	0.133536	3.02275	0.133536	18.7413	19.53	19.0593	20.5529	21.1402	18.9939	6	1.03049	3	1.81161	1.61011	-0.0654461
sp|P62304|RUXE_HUMAN|: NA	0.119888	0.851052	1	1	1	3	24.7019	0.119888	0.346067	0.741283	0.119762	0.741283	24.4151	24.5794	24.9315	24.8214	24.62	24.8442	6	0.256201	3	0.406339	0.0406796	-0.0873536
sp|P62306|RUXF_HUMAN|: NA	-1.99375	0.168074	1	1	1	3	21.5795	-1.99375	-2.4005	0.0538999	5.76239	0.0538999	21.2409	23.8961	22.5921	20.9722	21.2441	19.5315	6	1.50781	3	-0.268731	-2.65196	-3.06055
sp|P62308|RUXG_HUMAN;sp|A8MWD9|RUXGL_HUMAN|: NA	-1.05802	0.264606	2	2	1	5	24.5917	-1.05802	-1.89009	0.108397	3.57244	0.108397	24.903	25.6229	24.8362	24.4766	24.6449	23.0666	6	0.675123	3	-0.42647	-0.978014	-1.76959
sp|P62310|LSM3_HUMAN|: NA	-1.20027	0.27471	2	2	1	5	23.5615	-1.20027	-1.84342	0.115596	3.39819	0.115596	23.8484	25.2157	23.4209	23.7674	22.8141	22.3026	6	1.16244	3	-0.081013	-2.40155	-1.11824
sp|P62312|LSM6_HUMAN|: NA	-2.63383	0.143952	1	NA	1	2	21.6113	-2.63383	-2.98513	0.0417441	8.91099	0.0417441	22.9209	NA	22.9354	21.3308	NA	19.2579	4	1.47597	2	-1.59017	NA	-3.6775
sp|P62314|SMD1_HUMAN|: NA	-0.363642	0.492539	1	1	1	3	25.6855	-0.363642	-1.11777	0.307046	1.24941	0.307046	25.7534	26.0103	25.8382	25.4555	25.5837	25.4717	6	0.0644339	3	-0.297828	-0.426601	-0.366498
sp|P62316|SMD2_HUMAN;sp|P62316-2|SMD2_HUMAN|: NA	-0.934557	0.20462	4	4	3	11	26.4318	-0.934557	-2.21702	0.069171	4.91517	0.069171	26.9362	26.8597	26.9013	26.6105	25.8027	25.4803	6	0.557787	3	-0.325713	-1.05702	-1.42094
sp|P62318-2|SMD3_HUMAN;sp|P62318|SMD3_HUMAN|: NA	-3.59079	0.0331491	2	1	2	5	24.0996	-3.59079	-4.72172	0.00338783	22.2946	0.00338783	26.4711	24.5557	26.6581	22.3827	23.135	21.3948	6	1.96903	3	-4.08836	-1.4207	-5.2633
sp|P62424|RL7A_HUMAN|: NA	3.89385	0.0413292	NA	2	2	4	23.6711	3.89385	5.4648	0.0058311	29.864	0.0058311	NA	22.3215	21.1269	NA	25.1841	26.052	4	1.45846	2	NA	2.86256	4.92513
sp|P62491-2|RB11A_HUMAN;sp|Q15907-2|RB11B_HUMAN;sp|P62491|RB11A_HUMAN;sp|Q15907|RB11B_HUMAN|: NA	1.98449	0.0683613	1	2	2	5	23.0608	1.98449	3.54101	0.0125216	12.5388	0.0125216	22.7573	22.3215	21.1269	24.58	23.9443	23.6349	6	0.464233	3	1.82268	1.62281	2.50797
sp|P62495-2|ERF1_HUMAN;sp|P62495|ERF1_HUMAN|: NA	-0.245872	0.905745	1	1	1	3	22.0042	-0.245872	-0.209991	0.840729	0.0440962	0.840729	23.3134	19.53	23.5379	22.5099	21.0569	22.077	6	1.57005	3	-0.803551	1.52689	-1.46095
sp|P62633-2|CNBP_HUMAN;sp|P62633|CNBP_HUMAN;sp|P62633-7|CNBP_HUMAN;sp|P62633-3|CNBP_HUMAN;sp|P62633-8|CNBP_HUMAN;sp|P62633-5|CNBP_HUMAN;sp|P62633-4|CNBP_HUMAN;sp|P62633-6|CNBP_HUMAN|: NA	-0.174513	0.841545	3	3	3	9	25.3415	-0.174513	-0.367661	0.725937	0.135175	0.725937	24.854	26.2456	25.1867	25.2768	25.3942	25.0918	6	0.64084	3	0.422782	-0.851453	-0.0948675
sp|P62701|RS4X_HUMAN;sp|Q8TD47|RS4Y2_HUMAN;sp|P22090|RS4Y1_HUMAN|: NA	1.45807	0.168074	4	4	3	11	24.4638	1.45807	2.39798	0.0540834	5.75033	0.0540834	23.3908	22.9419	24.8716	25.6232	24.797	25.1584	6	1.03176	3	2.23236	1.85507	0.286779
sp|P62753|RS6_HUMAN|: NA	1.91984	0.463063	1	1	2	4	22.9452	1.91984	1.20609	0.273852	1.45465	0.273852	22.9281	19.53	23.4976	25.2409	21.0371	25.4372	6	0.40321	3	2.31279	1.5071	1.93963
sp|P62805|H4_HUMAN|: NA	-2.24436	0.0634385	6	4	5	15	29.6511	-2.24436	-3.66904	0.0107563	13.4619	0.0107563	31.0987	29.7135	31.5077	28.3277	28.0852	29.174	6	0.576599	3	-2.77104	-1.62828	-2.33375
sp|P62826|RAN_HUMAN|: NA	0.170405	0.821625	2	2	2	6	26.4951	0.170405	0.402269	0.701635	0.16182	0.701635	26.7009	25.9465	26.5822	26.7459	26.0936	26.9013	6	0.138528	3	0.0449998	0.147114	0.319103
sp|P62847-2|RS24_HUMAN;sp|P62847-3|RS24_HUMAN;sp|P62847|RS24_HUMAN;sp|P62847-4|RS24_HUMAN|: NA	0.666803	0.480139	1	2	2	5	23.7189	0.666803	1.15581	0.29235	1.3359	0.29235	22.5543	23.9229	23.6793	24.1677	23.2983	24.6909	6	1.15815	3	1.61337	-0.624595	1.01164
sp|P62854|RS26_HUMAN;sp|Q5JNZ5|RS26L_HUMAN|: NA	0.240554	0.779094	1	NA	1	2	24.422	0.240554	0.492229	0.648924	0.242289	0.648924	24.3227	NA	24.2808	24.6812	NA	24.4034	4	0.166746	2	0.358462	NA	0.122647
sp|P62857|RS28_HUMAN|: NA	-0.528837	0.537309	2	1	2	5	26.6843	-0.528837	-0.992697	0.359758	0.985447	0.359758	26.1658	27.9263	26.7539	26.5148	26.395	26.3498	6	0.946346	3	0.348955	-1.53137	-0.404101
sp|P62873-2|GBB1_HUMAN;sp|P62873|GBB1_HUMAN;sp|P16520-2|GBB3_HUMAN;sp|P16520|GBB3_HUMAN|: NA	0.722532	0.637239	1	2	2	5	24.3756	0.722532	0.773918	0.468806	0.598948	0.468806	24.0357	22.3215	25.6859	23.8619	25.0704	25.2785	6	1.75874	3	-0.173856	2.74886	-0.407413
sp|P62888|RL30_HUMAN|: NA	1.69175	0.0992576	2	2	3	7	25.4529	1.69175	3.06291	0.022582	9.38143	0.022582	23.7767	24.4284	25.6161	26.0872	26.4421	26.3671	6	0.828093	3	2.31051	2.0137	0.751026
sp|P62899|RL31_HUMAN;sp|P62899-3|RL31_HUMAN;sp|P62899-2|RL31_HUMAN|: NA	-0.0989036	0.880141	1	1	1	3	24.9653	-0.0989036	-0.271838	0.794996	0.0738961	0.794996	25.1822	24.9639	24.898	25.3097	24.7521	24.6856	6	0.196116	3	0.127551	-0.211779	-0.212482
sp|P62906|RL10A_HUMAN|: NA	-0.35428	0.526475	1	1	1	3	24.1809	-0.35428	-1.01936	0.347943	1.0391	0.347943	24.0818	24.6699	24.3224	24.0357	23.9986	23.9769	6	0.312655	3	-0.046126	-0.671249	-0.345464
sp|P62913|RL11_HUMAN;sp|P62913-2|RL11_HUMAN|: NA	0.279919	0.900475	2	2	1	5	21.1693	0.279919	0.225661	0.829068	0.0509231	0.829068	21.023	23.0058	19.0593	22.4382	21.9783	19.5113	6	1.23037	3	1.4152	-1.02744	0.451997
sp|P62917|RL8_HUMAN|: NA	0.217589	0.912624	2	2	3	7	24.7794	0.217589	0.198413	0.849373	0.0393678	0.849373	24.0469	25.4796	24.4852	25.7093	22.5187	26.4365	6	2.75644	3	1.66239	-2.9609	1.95128
sp|P62937|PPIA_HUMAN;sp|P62937-2|PPIA_HUMAN;sp|Q9Y536|PAL4A_HUMAN|: NA	-0.373119	0.528532	4	4	4	12	28.0603	-0.373119	-1.01477	0.349956	1.02976	0.349956	28.0073	28.1115	28.622	27.643	27.9263	28.052	6	0.19255	3	-0.364284	-0.185139	-0.569935
sp|P62942|FKB1A_HUMAN|: NA	-0.448229	0.559128	1	1	1	3	24.1868	-0.448229	-0.93559	0.386131	0.875328	0.386131	23.977	25.2335	24.0222	23.9851	24.1999	23.703	6	0.53273	3	0.00812384	-1.03363	-0.319183
sp|P62979|RS27A_HUMAN;sp|P62987|RL40_HUMAN;sp|P0CG47|UBB_HUMAN;sp|P0CG48|UBC_HUMAN|: NA	-0.150005	0.826789	1	2	2	5	24.6947	-0.150005	-0.393023	0.708091	0.154467	0.708091	24.9912	24.6449	24.673	24.3608	24.4155	25.0827	6	0.524544	3	-0.630363	-0.22934	0.409686
sp|P62995-3|TRA2B_HUMAN;sp|P62995|TRA2B_HUMAN|: NA	0.248408	0.679196	1	2	2	5	24.8652	0.248408	0.674708	0.525368	0.455231	0.525368	24.4076	24.7327	25.0827	25.0682	24.7628	25.1372	6	0.357124	3	0.66054	0.030168	0.0545172
sp|P63000|RAC1_HUMAN;sp|P60763|RAC3_HUMAN;sp|P15153|RAC2_HUMAN;sp|P63000-2|RAC1_HUMAN|: NA	-0.821211	0.536441	1	NA	1	2	21.9356	-0.821211	-1.03961	0.358513	1.08078	0.358513	22.3326	NA	22.3597	22.4037	NA	20.6462	4	1.26183	2	0.0710349	NA	-1.71346
sp|P63104|1433Z_HUMAN;sp|P63104-2|1433Z_HUMAN|: NA	-0.840119	0.143952	4	4	4	12	27.5859	-0.840119	-2.58862	0.0418723	6.70094	0.0418723	27.8763	28.0212	28.1205	27.1098	27.1456	27.2421	6	0.0637972	3	-0.766471	-0.875521	-0.878366
sp|P63173|RL38_HUMAN|: NA	0.217575	0.73309	2	2	1	5	25.3875	0.217575	0.588565	0.577944	0.346409	0.577944	25.0004	25.3195	25.5164	25.3813	25.2695	25.8382	6	0.233574	3	0.380871	-0.04997	0.321825
sp|P63208|SKP1_HUMAN|: NA	-0.0713812	0.933065	1	1	1	3	24.8586	-0.0713812	-0.161744	0.876897	0.026161	0.876897	24.7217	25.4707	24.4904	25.2312	24.7874	24.4501	6	0.597018	3	0.509489	-0.683332	-0.0403015
sp|P63220|RS21_HUMAN|: NA	-0.490741	0.651011	3	2	3	8	26.6465	-0.490741	-0.739774	0.487779	0.547266	0.487779	26.7161	28.1761	25.7833	26.5859	26.1576	26.4598	6	1.38319	3	-0.130204	-2.0185	0.676478
sp|P63241|IF5A1_HUMAN;sp|P63241-2|IF5A1_HUMAN;sp|Q9GZV4|IF5A2_HUMAN;sp|Q6IS14|IF5AL_HUMAN|: NA	-0.195747	0.881775	1	2	2	5	24.6323	-0.195747	-0.265587	0.799581	0.0705363	0.799581	23.3504	25.4625	25.3775	23.8318	25.2861	24.4852	6	0.687037	3	0.481412	-0.176398	-0.892254
sp|P63244|GBLP_HUMAN|: NA	0.609256	0.419175	6	5	7	18	26.89	0.609256	1.32711	0.233451	1.76123	0.233451	26.8584	25.8991	26.9986	27.5358	26.8203	27.2278	6	0.351	3	0.677339	0.921227	0.229201
sp|P63261|ACTG_HUMAN|: NA	-0.676355	0.289062	11	11	12	34	33.0085	-0.676355	-1.74791	0.131838	3.0552	0.131838	33.5789	32.8607	33.6003	32.5544	32.5573	32.8992	6	0.361178	3	-1.02455	-0.303459	-0.701059
sp|P63267|ACTH_HUMAN;sp|P62736|ACTA_HUMAN;sp|P63267-2|ACTH_HUMAN|: NA	-0.47949	0.395071	8	8	8	24	31.4901	-0.47949	-1.3985	0.212204	1.95579	0.212204	31.6256	31.8399	31.7241	31.2347	31.0088	31.5077	6	0.316816	3	-0.390994	-0.831145	-0.216332
sp|P63313|TYB10_HUMAN;CON__P21752|: NA	1.549	0.634728	NA	1	1	2	22.2188	1.549	0.817206	0.460698	0.667825	0.460698	NA	23.8292	19.0593	NA	23.9343	22.0522	4	2.04198	2	NA	0.105106	2.9929
sp|P67775|PP2AA_HUMAN;sp|P67775-2|PP2AA_HUMAN;sp|P62714|PP2AB_HUMAN|: NA	0.721784	0.537488	2	2	2	6	23.9943	0.721784	0.99095	0.360543	0.981982	0.360543	23.9851	22.3215	24.5936	25.1764	24.0658	23.8234	6	1.32139	3	1.19127	1.74432	-0.770239
sp|P67809|YBOX1_HUMAN;sp|P16989-2|YBOX3_HUMAN;sp|P16989-3|YBOX3_HUMAN;sp|P16989|YBOX3_HUMAN;sp|Q9Y2T7|YBOX2_HUMAN|: NA	-0.364903	0.750663	4	3	4	11	24.5417	-0.364903	-0.550712	0.602017	0.303283	0.602017	23.9496	26.1319	24.0911	24.2619	24.4201	24.3959	6	1.16646	3	0.31231	-1.71181	0.304786
sp|P67870|CSK2B_HUMAN|: NA	0.0612817	0.933065	1	2	1	4	24.2853	0.0612817	0.159685	0.878449	0.0254992	0.878449	23.9084	24.193	24.6627	24.0622	24.3323	24.5534	6	0.147907	3	0.153874	0.139269	-0.109298
sp|P67936|TPM4_HUMAN;sp|P67936-2|TPM4_HUMAN|: NA	-1.4596	0.0995107	12	10	12	34	29.3299	-1.4596	-3.05166	0.0229072	9.31261	0.0229072	29.6501	30.9281	29.601	28.5734	28.605	28.622	6	0.749405	3	-1.07671	-2.3231	-0.978996
sp|P68032|ACTC_HUMAN;sp|P68133|ACTS_HUMAN|: NA	-0.443107	0.482719	8	8	8	24	32.2044	-0.443107	-1.14604	0.296066	1.31341	0.296066	32.6254	32.0131	32.6394	32.1345	31.6419	32.1722	6	0.0633254	3	-0.490873	-0.371277	-0.467171
sp|P68363|TBA1B_HUMAN;sp|P68363-2|TBA1B_HUMAN;sp|A6NHL2-2|TBAL3_HUMAN;sp|A6NHL2|TBAL3_HUMAN;sp|Q9H853|TBA4B_HUMAN|: NA	-0.116792	0.871808	7	8	8	23	29.6918	-0.116792	-0.298572	0.775489	0.089145	0.775489	30.1507	29.464	29.636	29.9941	29.377	29.5292	6	0.0358848	3	-0.156624	-0.0869865	-0.106766
sp|P68366-2|TBA4A_HUMAN;sp|P68366|TBA4A_HUMAN|: NA	-0.0197719	0.985431	5	6	7	18	28.9687	-0.0197719	-0.0477318	0.963503	0.00227832	0.963503	29.1505	29.313	28.4723	29.2129	29.0888	28.5747	6	0.178135	3	0.0623864	-0.224159	0.102457
sp|P68371|TBB4B_HUMAN|: NA	1.34285	0.153434	13	12	13	38	29.54	1.34285	2.51285	0.046334	6.31441	0.046334	29.2491	27.8692	29.4876	30.0684	30.0836	30.4824	6	0.759899	3	0.81932	2.21444	0.994802
sp|P68400|CSK21_HUMAN;sp|Q8NEV1|CSK23_HUMAN;sp|P68400-2|CSK21_HUMAN|: NA	-0.468611	0.768207	2	2	2	6	23.5704	-0.468611	-0.501504	0.634151	0.251507	0.634151	24.055	23.8699	23.4893	24.2942	24.485	21.2291	6	1.56289	3	0.239219	0.615127	-2.26018
sp|P68402|PA1B2_HUMAN;sp|P68402-3|PA1B2_HUMAN;sp|P68402-2|PA1B2_HUMAN;sp|P68402-4|PA1B2_HUMAN|: NA	-0.732819	0.361443	2	2	2	6	24.5674	-0.732819	-1.49262	0.186897	2.22791	0.186897	24.58	25.1783	25.0433	23.6135	23.9812	25.0084	6	0.61534	3	-0.966483	-1.1971	-0.0348732
sp|P68431|H31_HUMAN;sp|Q6NXT2|H3C_HUMAN;sp|Q71DI3|H32_HUMAN;sp|Q16695|H31T_HUMAN|: NA	-2.30372	0.0161288	2	2	2	6	27.3561	-2.30372	-6.09025	0.000944411	37.0912	0.000944411	28.3103	28.5578	28.6559	25.9155	26.044	26.6533	6	0.267449	3	-2.39472	-2.51379	-2.00265
sp|P78330|SERB_HUMAN|: NA	-0.567007	0.818825	2	1	1	4	22.0247	-0.567007	-0.408619	0.697217	0.166969	0.697217	23.7674	19.53	23.6273	23.0769	22.0498	20.097	6	3.02691	3	-0.690484	2.51975	-3.53029
sp|P78347-2|GTF2I_HUMAN;sp|P78347-4|GTF2I_HUMAN;sp|P78347-3|GTF2I_HUMAN;sp|P78347|GTF2I_HUMAN;sp|P78347-5|GTF2I_HUMAN|: NA	3.50993	0.0767913	1	2	1	4	21.7957	3.50993	3.35523	0.0156814	11.2576	0.0156814	18.7413	22.3215	19.0593	23.6735	24.1704	22.808	6	1.55545	3	4.9322	1.8489	3.7487
sp|P78371|TCPB_HUMAN;sp|P78371-2|TCPB_HUMAN|: NA	-1.17358	0.225586	8	5	8	21	26.7689	-1.17358	-2.09709	0.0815236	4.39779	0.0815236	27.6194	26.7579	27.6896	26.2517	25.33	26.9646	6	0.389587	3	-1.36777	-1.4279	-0.725066
sp|P78527|PRKDC_HUMAN;sp|P78527-2|PRKDC_HUMAN|: NA	2.6345	0.210461	1	5	3	9	22.6503	2.6345	2.18085	0.0726788	4.7561	0.0726788	18.7413	23.0708	22.1871	23.0547	24.8257	24.0222	6	1.45453	3	4.3134	1.75491	1.83518
sp|P82979|SARNP_HUMAN|: NA	-0.256243	0.755798	2	2	2	6	24.7667	-0.256243	-0.534222	0.612681	0.285393	0.612681	24.4394	25.7419	24.5033	24.8465	24.5039	24.5655	6	0.86755	3	0.407078	-1.23802	0.0622102
sp|P84090|ERH_HUMAN|: NA	3.5484	0.0112684	1	1	1	3	20.8844	3.5484	6.76418	0.000543895	45.7541	0.000543895	18.7413	19.53	19.0593	23.5541	22.3275	22.0943	6	1.10139	3	4.81276	2.79745	3.03501
sp|P84098|RL19_HUMAN|: NA	2.79996	0.248446	2	2	1	5	22.2543	2.79996	1.97642	0.0962422	3.90622	0.0962422	19.5052	23.9986	19.0593	24.4965	23.9039	22.5625	6	2.61494	3	4.99135	-0.0946937	3.50323
sp|P84103-2|SRSF3_HUMAN;sp|P84103|SRSF3_HUMAN|: NA	0.489166	0.816901	2	3	2	7	25.0413	0.489166	0.413893	0.693557	0.171308	0.693557	24.543	27.0893	22.7579	25.1995	26.3283	24.3299	6	1.17546	3	0.656454	-0.760972	1.57202
sp|P84243|H33_HUMAN|: NA	-2.30372	0.0161288	2	2	2	6	27.3561	-2.30372	-6.09025	0.000944411	37.0912	0.000944411	28.3103	28.5578	28.6559	25.9155	26.044	26.6533	6	0.267449	3	-2.39472	-2.51379	-2.00265
sp|P99999|CYC_HUMAN;CON__P62894|: NA	-0.257426	0.715919	1	1	1	3	24.2846	-0.257426	-0.617434	0.559976	0.381225	0.559976	24.1572	24.9367	24.1461	24.4621	24.2207	23.7849	6	0.518301	3	0.30492	-0.715971	-0.361226
sp|Q00325-2|MPCP_HUMAN;sp|Q00325|MPCP_HUMAN|: NA	3.34995	0.0232716	1	1	1	3	21.541	3.34995	5.4303	0.00169929	29.4882	0.00169929	21.0088	19.53	19.0593	23.4561	22.6944	23.4976	6	1.00841	3	2.44724	3.16433	4.43828
sp|Q00341|VIGLN_HUMAN;sp|Q00341-2|VIGLN_HUMAN|: NA	0.316463	0.833789	1	1	2	4	23.1529	0.316463	0.380068	0.717183	0.144451	0.717183	22.9141	23.7912	22.2788	22.7466	22.2483	24.9386	6	2.14272	3	-0.167449	-1.54292	2.65976
sp|Q00534|CDK6_HUMAN;sp|P11802-2|CDK4_HUMAN;sp|P11802|CDK4_HUMAN;sp|Q96Q40-2|CDK15_HUMAN;sp|P50750|CDK9_HUMAN;sp|Q96Q40-4|CDK15_HUMAN;sp|Q96Q40-3|CDK15_HUMAN;sp|O94921-3|CDK14_HUMAN;sp|Q96Q40-5|CDK15_HUMAN;sp|Q96Q40|CDK15_HUMAN;sp|O94921-2|CDK14_HUMAN;sp|O94921|CDK14_HUMAN;sp|Q07002|CDK18_HUMAN;sp|Q07002-2|CDK18_HUMAN;sp|P50750-2|CDK9_HUMAN;sp|Q00536|CDK16_HUMAN;sp|Q00536-3|CDK16_HUMAN;sp|Q07002-…	-1.39769	0.20974	2	1	NA	3	23.3645	-1.39769	-2.44823	0.0720676	5.99383	0.0720676	23.7086	24.4181	NA	22.4125	22.9188	NA	4	0.143673	2	-1.29609	-1.49928	NA
sp|Q00610-2|CLH1_HUMAN;sp|Q00610|CLH1_HUMAN;sp|P53675-2|CLH2_HUMAN;sp|P53675|CLH2_HUMAN|: NA	-1.18718	0.419612	15	7	14	36	26.9951	-1.18718	-1.32466	0.234214	1.75473	0.234214	28.4849	25.5837	28.6974	26.5015	26.0713	26.6317	6	1.45091	3	-1.98336	0.487515	-2.06568
sp|Q00688|FKBP3_HUMAN|: NA	-1.03443	0.214719	1	1	1	3	23.7438	-1.03443	-2.1559	0.0752048	4.64791	0.0752048	23.7952	24.9449	24.043	23.2788	23.6533	22.7476	6	0.448663	3	-0.516366	-1.29158	-1.29535
sp|Q00796|DHSO_HUMAN;sp|Q00796-2|DHSO_HUMAN|: NA	-0.688872	0.605056	2	2	2	6	22.2777	-0.688872	-0.851632	0.427583	0.725277	0.427583	23.5213	22.3215	22.0238	20.407	22.4198	22.9731	6	2.14315	3	-3.1143	0.0983242	0.949358
sp|Q00839|HNRPU_HUMAN;sp|Q00839-2|HNRPU_HUMAN|: NA	0.799797	0.175804	9	11	9	29	29.0218	0.799797	2.3563	0.0572234	5.55215	0.0572234	28.5916	28.7502	28.5239	29.2491	29.3415	29.6745	6	0.305599	3	0.65747	0.591322	1.1506
sp|Q01081|U2AF1_HUMAN;sp|Q01081-2|U2AF1_HUMAN;sp|Q01081-3|U2AF1_HUMAN;sp|Q01081-4|U2AF1_HUMAN;sp|Q8WU68-3|U2AF4_HUMAN;sp|Q8WU68-2|U2AF4_HUMAN;sp|Q8WU68|U2AF4_HUMAN|: NA	0.0762754	0.938091	1	1	1	3	19.1484	0.0762754	0.145267	0.889329	0.0211025	0.889329	18.7413	19.53	19.0593	20.0465	19.0065	18.5065	6	1.06437	3	1.30519	-0.523541	-0.552823
sp|Q01082-3|SPTB2_HUMAN|: NA	-0.853773	0.279956	25	15	20	60	27.9529	-0.853773	-1.81698	0.119882	3.30143	0.119882	28.7961	27.6142	28.729	27.7732	27.6142	27.1907	6	0.783005	2	-1.02298	0	-1.53834
sp|Q01082|SPTB2_HUMAN;sp|Q01082-2|SPTB2_HUMAN;sp|P11277-3|SPTB1_HUMAN;sp|P11277|SPTB1_HUMAN;sp|P11277-2|SPTB1_HUMAN;sp|O15020-2|SPTN2_HUMAN;sp|O15020|SPTN2_HUMAN|: NA	-0.603767	0.382603	28	17	23	68	28.1914	-0.603767	-1.43524	0.20197	2.05991	0.20197	28.8209	27.847	28.8118	27.9833	27.9743	27.7108	6	0.646673	3	-0.837597	0.127297	-1.101
sp|Q01105-2|SET_HUMAN;sp|Q01105-3|SET_HUMAN;sp|Q01105-4|SET_HUMAN;sp|Q01105|SET_HUMAN;sp|P0DME0|SETLP_HUMAN|: NA	-1.34964	0.161475	1	1	1	3	24.8856	-1.34964	-2.45083	0.0503609	6.00656	0.0503609	25.4788	26.3506	24.8518	24.8141	24.1484	23.6699	6	0.782341	3	-0.664734	-2.20222	-1.18196
sp|Q01130-2|SRSF2_HUMAN;sp|Q01130|SRSF2_HUMAN;sp|Q9BRL6-2|SRSF8_HUMAN;sp|Q9BRL6|SRSF8_HUMAN|: NA	0.374494	0.526415	2	3	2	7	26.5154	0.374494	1.02095	0.347251	1.04233	0.347251	26.6105	25.8893	26.4845	26.7363	26.6804	26.6911	6	0.363023	3	0.125829	0.791076	0.206576
sp|Q01518|CAP1_HUMAN;sp|Q01518-2|CAP1_HUMAN|: NA	-4.3845	0.0043385	2	2	2	6	22.6492	-4.3845	-9.68951	7.60697e-05	93.8865	7.60697e-05	24.6543	24.9852	24.8848	20.5279	19.7674	21.0755	6	0.738875	3	-4.12642	-5.2178	-3.80927
sp|Q01650|LAT1_HUMAN|: NA	0.207938	0.822278	NA	1	1	2	19.3986	0.207938	0.410106	0.703211	0.168187	0.703211	NA	19.53	19.0593	NA	19.5023	19.5029	4	0.333259	2	NA	-0.0277124	0.443587
sp|Q01658|NC2B_HUMAN|: NA	-2.24623	0.237066	1	1	1	3	20.752	-2.24623	-2.02929	0.0894865	4.11802	0.0894865	23.3285	19.53	22.7668	18.7662	19.5906	20.5299	6	2.31141	3	-4.56227	0.0605243	-2.23696
sp|Q01995|TAGL_HUMAN|: NA	-3.29964	0.0260217	4	3	4	11	24.9168	-3.29964	-5.16194	0.00218994	26.6456	0.00218994	25.991	27.0772	26.6317	23.4933	22.1404	24.1673	6	1.41794	3	-2.49773	-4.93682	-2.46436
sp|Q02809|PLOD1_HUMAN;sp|Q02809-2|PLOD1_HUMAN|: NA	-5.26264	0.0181814	1	NA	1	2	20.8532	-5.26264	-8.53128	0.00114759	72.7827	0.00114759	23.501	NA	23.468	18.7662	NA	17.6775	4	0.746472	2	-4.73481	NA	-5.79048
sp|Q02818|NUCB1_HUMAN|: NA	-2.02719	0.440581	2	2	1	5	21.2644	-2.02719	-1.26403	0.2538	1.59776	0.2538	23.6583	24.1165	19.0593	19.508	22.2695	18.9751	6	2.03901	3	-4.15032	-1.847	-0.084257
sp|Q02878|RL6_HUMAN|: NA	2.38204	0.068112	3	4	2	9	25.339	2.38204	3.57078	0.0120841	12.7505	0.0120841	24.0881	25.2094	23.1464	26.4863	27.2277	25.876	6	0.35591	3	2.3982	2.01832	2.72959
sp|Q02952-3|AKA12_HUMAN;sp|Q02952-2|AKA12_HUMAN;sp|Q02952|AKA12_HUMAN|: NA	0.0709145	0.945865	2	4	4	10	24.9153	0.0709145	0.132428	0.89904	0.0175373	0.89904	24.5736	24.7874	25.2785	24.0042	25.2789	25.5691	6	0.563579	3	-0.569421	0.491576	0.290588
sp|Q03252|LMNB2_HUMAN|: NA	0.290014	0.742191	10	7	8	25	25.5132	0.290014	0.566601	0.591842	0.321036	0.591842	26.0138	24.6627	25.4283	25.9303	25.9687	25.0758	6	0.890091	3	-0.0834617	1.306	-0.352494
sp|Q04637-6|IF4G1_HUMAN;sp|Q04637-7|IF4G1_HUMAN;sp|Q04637-5|IF4G1_HUMAN;sp|Q04637-4|IF4G1_HUMAN;sp|Q04637-3|IF4G1_HUMAN;sp|Q04637|IF4G1_HUMAN;sp|Q04637-8|IF4G1_HUMAN;sp|Q04637-9|IF4G1_HUMAN|: NA	0.206931	0.933065	NA	2	1	3	20.7939	0.206931	0.161173	0.879945	0.0259766	0.879945	NA	22.3215	19.0593	NA	20.5602	21.2345	4	2.78347	2	NA	-1.76128	2.17514
sp|Q04760-2|LGUL_HUMAN;sp|Q04760|LGUL_HUMAN|: NA	-1.79599	0.0404912	1	2	1	4	23.3701	-1.79599	-4.3082	0.00523013	18.5606	0.00523013	23.7276	24.8514	24.2252	22.4228	22.5611	22.4325	6	0.4928	3	-1.3048	-2.29039	-1.79278
sp|Q04837|SSBP_HUMAN|: NA	-1.40516	0.5759	1	NA	1	2	20.1962	-1.40516	-0.940719	0.401277	0.884952	0.401277	22.7383	NA	19.0593	18.7662	NA	20.221	4	3.63013	2	-3.97204	NA	1.16173
sp|Q04917|1433F_HUMAN|: NA	-1.09356	0.126033	3	2	3	8	26.6539	-1.09356	-2.73558	0.0344718	7.48342	0.0344718	27.0682	26.9141	27.6196	25.8813	25.9279	26.5121	6	0.101053	3	-1.18689	-0.986242	-1.10755
sp|Q05639|EF1A2_HUMAN|: NA	-0.0977574	0.888018	4	2	4	10	28.5314	-0.0977574	-0.254428	0.807789	0.0647334	0.807789	28.4392	28.8791	28.4225	28.5916	28.0657	28.7902	6	0.629044	3	0.152408	-0.813398	0.367718
sp|Q05682-5|CALD1_HUMAN;sp|Q05682-4|CALD1_HUMAN;sp|Q05682-3|CALD1_HUMAN;sp|Q05682-6|CALD1_HUMAN;sp|Q05682-2|CALD1_HUMAN;sp|Q05682|CALD1_HUMAN|: NA	-1.00141	0.480139	7	7	7	21	25.9782	-1.00141	-1.16074	0.290491	1.34731	0.290491	25.4247	28.3116	25.7004	26.1229	25.1783	25.1314	6	1.95204	3	0.698206	-3.13338	-0.569049
sp|Q06323|PSME1_HUMAN;sp|Q06323-3|PSME1_HUMAN;sp|Q06323-2|PSME1_HUMAN|: NA	-4.9547	0.0281344	2	NA	2	4	22.7382	-4.9547	-6.87874	0.00254733	47.317	0.00254733	25.2201	NA	25.2109	19.508	NA	21.0137	4	1.07125	2	-5.71219	NA	-4.19721
sp|Q06830|PRDX1_HUMAN|: NA	-2.02558	0.0241129	1	1	2	4	25.4641	-2.02558	-5.35652	0.0018204	28.6923	0.0018204	26.1948	26.8095	26.4263	24.6458	24.6029	24.1051	6	0.416711	3	-1.54898	-2.2066	-2.32118
sp|Q07020-2|RL18_HUMAN;sp|Q07020|RL18_HUMAN|: NA	-1.24263	0.634728	1	3	2	6	21.0006	-1.24263	-0.788023	0.46112	0.620981	0.46112	18.7413	24.9974	21.1269	20.122	21.2517	19.764	6	2.56534	3	1.3807	-3.74576	-1.36284
sp|Q07065|CKAP4_HUMAN|: NA	3.43758	0.00493803	1	1	1	3	20.829	3.43758	8.79647	0.000130383	77.3778	0.000130383	18.7413	19.53	19.0593	22.711	22.2375	22.695	6	0.653991	3	3.96964	2.70745	3.63566
sp|Q07157-2|ZO1_HUMAN;sp|Q07157|ZO1_HUMAN|: NA	-0.759301	0.499502	NA	1	1	2	18.915	-0.759301	-1.1594	0.312189	1.34422	0.312189	NA	19.53	19.0593	NA	17.9559	19.1148	4	1.15229	2	NA	-1.57409	0.0554916
sp|Q07283|TRHY_HUMAN|: NA	2.6109	0.369016	1	1	1	3	24.5156	2.6109	1.46993	0.192729	2.16068	0.192729	25.7953	24.7759	19.0593	26.3918	25.2094	25.862	6	3.63113	3	0.596472	0.433517	6.80272
sp|Q07955|SRSF1_HUMAN;sp|Q07955-3|SRSF1_HUMAN;sp|Q07955-2|SRSF1_HUMAN|: NA	-0.670771	0.295581	5	4	4	13	27.2555	-0.670771	-1.71128	0.138645	2.92849	0.138645	27.5713	27.9478	27.2537	26.9235	27.2548	26.5822	6	0.0226277	3	-0.647763	-0.692998	-0.671551
sp|Q08211|DHX9_HUMAN;sp|Q08211-2|DHX9_HUMAN|: NA	1.31573	0.289062	8	9	9	26	26.8038	1.31573	1.74337	0.132664	3.03934	0.132664	26.8775	24.4965	27.0639	27.4278	27.3152	27.6421	6	1.30174	3	0.550297	2.81877	0.578134
sp|Q08380|LG3BP_HUMAN|: NA	2.85155	0.0407211	NA	1	1	2	20.7205	2.85155	5.55153	0.00551536	30.8194	0.00551536	NA	19.53	19.0593	NA	22.0313	22.2611	4	0.49533	2	NA	2.5013	3.2018
sp|Q08431-2|MFGM_HUMAN;sp|Q08431-3|MFGM_HUMAN;sp|Q08431|MFGM_HUMAN|: NA	2.21753	0.268996	2	2	2	6	23.1448	2.21753	1.86485	0.112233	3.47766	0.112233	19.5052	24.1704	22.4325	24.428	23.6797	24.6529	6	2.70674	3	4.9228	-0.490681	2.22047
sp|Q08945|SSRP1_HUMAN|: NA	0.822389	0.441666	1	2	1	4	24.1069	0.822389	1.2564	0.256363	1.57854	0.256363	24.2572	22.3215	24.5083	24.5849	24.6118	24.3576	6	1.29351	3	0.327676	2.29024	-0.15075
sp|Q08J23-3|NSUN2_HUMAN;sp|Q08J23-2|NSUN2_HUMAN;sp|Q08J23|NSUN2_HUMAN|: NA	2.32757	0.264079	NA	1	1	2	20.4585	2.32757	2.09305	0.106102	4.38084	0.106102	NA	19.53	19.0593	NA	23.0058	20.2387	4	1.62374	2	NA	3.47573	1.17942
sp|Q09028-3|RBBP4_HUMAN;sp|Q09028|RBBP4_HUMAN;sp|Q09028-4|RBBP4_HUMAN;sp|Q09028-2|RBBP4_HUMAN|: NA	-0.440954	0.637545	1	2	2	5	25.1986	-0.440954	-0.766949	0.472636	0.58821	0.472636	24.5274	25.3431	26.3867	24.5498	25.0841	25.3005	6	0.576267	3	0.0223997	-0.259035	-1.08623
sp|Q09666|AHNK_HUMAN;sp|Q09666-2|AHNK_HUMAN|: NA	0.17172	0.851052	8	7	6	21	26.9126	0.17172	0.344842	0.742157	0.118916	0.742157	26.8076	27.5902	26.0825	27.3167	26.9247	26.7539	6	0.729548	3	0.509165	-0.665462	0.671458
sp|Q0VGL1|LTOR4_HUMAN|: NA	-0.75876	0.675531	1	1	NA	2	20.1021	-0.75876	-0.704452	0.520861	0.496253	0.520861	21.4329	19.53	NA	18.7662	20.6791	NA	4	2.69812	2	-2.66662	1.1491	NA
sp|Q12874|SF3A3_HUMAN|: NA	-3.89082	0.0782089	1	2	2	5	22.2056	-3.89082	-3.32206	0.0163334	11.0361	0.0163334	23.6135	24.2533	24.5863	18.7662	22.9341	19.0803	6	2.25132	3	-4.84727	-1.31919	-5.506
sp|Q12905|ILF2_HUMAN|: NA	-0.639635	0.268996	2	2	2	6	25.3671	-0.639635	-1.86418	0.112336	3.47518	0.112336	25.47	25.6688	25.922	25.005	24.9199	25.2169	6	0.152857	3	-0.464955	-0.748891	-0.70506
sp|Q12906|ILF3_HUMAN;sp|Q12906-7|ILF3_HUMAN;sp|Q12906-5|ILF3_HUMAN;sp|Q12906-4|ILF3_HUMAN;sp|Q12906-2|ILF3_HUMAN;sp|Q12906-6|ILF3_HUMAN;sp|Q12906-3|ILF3_HUMAN;sp|Q96SI9-2|STRBP_HUMAN;sp|Q96SI9|STRBP_HUMAN|: NA	-0.373173	0.651011	5	3	5	13	25.9855	-0.373173	-0.741153	0.487002	0.549308	0.487002	26.5706	25.4337	26.5121	26.3232	25.7827	25.2909	6	0.792618	3	-0.247366	0.349017	-1.22117
sp|Q13011|ECH1_HUMAN|: NA	-1.5988	0.651011	NA	1	2	3	21.5385	-1.5988	-0.764236	0.488259	0.584057	0.488259	NA	19.53	25.1457	NA	20.2688	21.2093	4	3.30584	2	NA	0.738781	-3.93638
sp|Q13148|TADBP_HUMAN;sp|Q13148-4|TADBP_HUMAN|: NA	-0.101944	0.926619	1	1	1	3	24.2772	-0.101944	-0.174917	0.866985	0.0305961	0.866985	23.7501	25.5041	23.7303	24.3924	24.1289	24.1573	6	1.10793	3	0.642348	-1.37521	0.427033
sp|Q13151|ROA0_HUMAN|: NA	-2.68345	0.237175	2	2	2	6	24.7287	-2.68345	-2.02464	0.0900613	4.09915	0.0900613	25.6232	26.3387	26.2492	20.93	26.2456	22.9851	6	2.35438	3	-4.69315	-0.0930639	-3.26413
sp|Q13162|PRDX4_HUMAN|: NA	-0.930018	0.283768	3	2	4	9	25.6512	-0.930018	-1.78443	0.125378	3.1842	0.125378	26.2384	25.2586	26.8517	25.1374	24.8801	25.5411	6	0.489016	3	-1.101	-0.378468	-1.31058
sp|Q13200|PSMD2_HUMAN;sp|Q13200-2|PSMD2_HUMAN;sp|Q13200-3|PSMD2_HUMAN|: NA	-1.29878	0.666906	1	1	2	4	22.0886	-1.29878	-0.706088	0.507007	0.498561	0.507007	24.2619	19.53	24.4221	18.7662	21.5668	23.9847	6	3.83938	3	-5.49567	2.03675	-0.437425
sp|Q13242|SRSF9_HUMAN|: NA	-1.32727	0.146296	2	4	2	8	25.3859	-1.32727	-2.5577	0.0436352	6.54183	0.0436352	25.3931	27.027	25.7285	24.7555	24.7327	24.6786	6	0.862513	3	-0.637552	-2.29434	-1.04992
sp|Q13243-3|SRSF5_HUMAN;sp|Q13243|SRSF5_HUMAN|: NA	-0.565654	0.349886	1	1	1	3	25.0178	-0.565654	-1.5233	0.179273	2.32045	0.179273	25.2409	25.0704	25.5906	25.0004	24.4001	24.8044	6	0.287545	3	-0.240455	-0.670233	-0.786274
sp|Q13247-3|SRSF6_HUMAN;sp|Q13247|SRSF6_HUMAN;sp|Q13247-2|SRSF6_HUMAN;sp|Q08170|SRSF4_HUMAN|: NA	-0.401458	0.530177	2	2	2	6	25.411	-0.401458	-1.0108	0.351701	1.02172	0.351701	25.7611	25.0841	25.99	25.0177	25.2586	25.3545	6	0.501748	3	-0.743409	0.174552	-0.635518
sp|Q13263|TIF1B_HUMAN;sp|Q13263-2|TIF1B_HUMAN|: NA	0.941754	0.294103	8	11	8	27	26.9636	0.941754	1.72072	0.13686	2.96087	0.13686	25.7842	27.4572	26.2367	27.1665	27.847	27.2899	6	0.505513	3	1.38225	0.389817	1.0532
sp|Q13283|G3BP1_HUMAN;sp|Q13283-2|G3BP1_HUMAN|: NA	-0.823612	0.281539	2	2	3	7	24.9208	-0.823612	-1.80355	0.122121	3.25279	0.122121	24.8141	26.0252	25.1584	24.5736	24.1859	24.7674	6	0.882821	3	-0.24051	-1.8393	-0.391031
sp|Q13310-2|PABP4_HUMAN;sp|Q13310|PABP4_HUMAN;sp|Q13310-3|PABP4_HUMAN|: NA	-0.0830426	0.888993	1	1	1	3	24.7275	-0.0830426	-0.251732	0.809776	0.0633688	0.809776	24.6209	24.9271	24.7591	24.6737	24.5844	24.7999	6	0.225005	3	0.0527972	-0.342764	0.0408391
sp|Q13428-6|TCOF_HUMAN;sp|Q13428-7|TCOF_HUMAN;sp|Q13428|TCOF_HUMAN;sp|Q13428-3|TCOF_HUMAN;sp|Q13428-4|TCOF_HUMAN;sp|Q13428-2|TCOF_HUMAN;sp|Q13428-8|TCOF_HUMAN;sp|Q13428-5|TCOF_HUMAN|: NA	-3.7608	0.289062	NA	1	1	2	20.2428	-3.7608	-1.90192	0.131625	3.61731	0.131625	NA	19.53	24.7163	NA	19.0472	17.6775	4	4.63574	2	NA	-0.482831	-7.03876
sp|Q13435|SF3B2_HUMAN|: NA	-1.24279	0.500127	3	3	3	9	24.2758	-1.24279	-1.10076	0.313817	1.21166	0.313817	25.6972	25.9279	23.0666	21.8469	25.0319	24.0844	6	2.45248	3	-3.85021	-0.896002	1.01784
sp|Q13442|HAP28_HUMAN|: NA	-1.9672	0.433624	1	1	1	3	21.085	-1.9672	-1.28665	0.246329	1.65547	0.246329	22.3208	24.8257	19.0593	18.7662	21.2314	20.3066	6	2.78387	3	-3.5546	-3.59425	1.24725
sp|Q13509|TBB3_HUMAN;sp|Q13509-2|TBB3_HUMAN|: NA	0.885223	0.268996	11	12	11	34	28.5911	0.885223	1.86397	0.112369	3.47438	0.112369	28.5578	27.3275	28.5601	28.8209	29.026	29.2541	6	0.736539	3	0.263121	1.6985	0.694048
sp|Q13557-8|KCC2D_HUMAN;sp|Q13557-12|KCC2D_HUMAN;sp|Q13557-10|KCC2D_HUMAN;sp|Q13557|KCC2D_HUMAN;sp|Q13557-6|KCC2D_HUMAN;sp|Q13557-11|KCC2D_HUMAN;sp|Q13557-9|KCC2D_HUMAN;sp|Q13557-5|KCC2D_HUMAN;sp|Q13557-3|KCC2D_HUMAN;sp|Q13557-4|KCC2D_HUMAN;sp|Q13554-7|KCC2B_HUMAN;sp|Q9UQM7|KCC2A_HUMAN;sp|Q13554-4|KCC2B_HUMAN;sp|Q9UQM7-2|KCC2A_HUMAN;sp|Q13554-6|KCC2B_HUMAN;sp|Q13554-3|KCC2B_HUMAN;sp|Q13554-8|KCC2…	0.078256	0.98639	NA	1	2	3	21.0388	0.078256	0.0426393	0.968078	0.00181811	0.968078	NA	19.53	22.4694	NA	19.0843	23.0717	4	0.741112	2	NA	-0.445789	0.602301
sp|Q13561|DCTN2_HUMAN;sp|Q13561-3|DCTN2_HUMAN;sp|Q13561-2|DCTN2_HUMAN|: NA	-3.74295	0.082595	2	2	3	7	24.008	-3.74295	-3.24015	0.0180748	10.4985	0.0180748	25.4617	26.2152	25.9615	22.956	19.5324	23.9212	6	2.55661	3	-2.50575	-6.68281	-2.04029
sp|Q13642-1|FHL1_HUMAN;sp|Q13642-5|FHL1_HUMAN;sp|Q13642-4|FHL1_HUMAN;sp|Q13642|FHL1_HUMAN;sp|Q13642-3|FHL1_HUMAN|: NA	-3.03499	0.0615805	1	2	1	4	25.2979	-3.03499	-3.73261	0.00998396	13.9324	0.00998396	26.1347	28.2595	26.052	23.8758	24.6867	22.7788	6	0.688598	3	-2.25891	-3.57286	-3.27318
sp|Q13813-3|SPTN1_HUMAN;sp|Q13813|SPTN1_HUMAN;sp|Q13813-2|SPTN1_HUMAN|: NA	-0.951339	0.2569	36	28	35	99	29.0347	-0.951339	-1.93757	0.101533	3.75417	0.101533	29.94	28.6385	29.9527	28.2983	28.6815	28.6974	6	0.882573	3	-1.64176	0.0430428	-1.2553
sp|Q13838|DX39B_HUMAN;sp|Q13838-2|DX39B_HUMAN;sp|O00148|DX39A_HUMAN;sp|O00148-2|DX39A_HUMAN;sp|O00148-3|DX39A_HUMAN|: NA	-0.0388912	0.958661	4	5	6	15	27.3537	-0.0388912	-0.109124	0.916716	0.011908	0.916716	27.2158	27.755	27.1486	27.2924	27.2915	27.4188	6	0.380259	3	0.0766455	-0.463519	0.270199
sp|Q13885|TBB2A_HUMAN;sp|Q9BVA1|TBB2B_HUMAN|: NA	1.45578	0.108917	13	12	12	37	29.3281	1.45578	2.93613	0.0265553	8.62085	0.0265553	28.9847	27.7325	29.0835	29.8917	29.9039	30.3724	6	0.648579	3	0.906914	2.17148	1.28894
sp|Q14103-3|HNRPD_HUMAN;sp|Q14103|HNRPD_HUMAN;sp|Q14103-4|HNRPD_HUMAN;sp|Q14103-2|HNRPD_HUMAN|: NA	-2.59217	0.12189	2	1	2	5	20.788	-2.59217	-2.79085	0.032063	7.78885	0.032063	21.116	22.8752	22.2611	21.2784	18.1687	19.0288	6	2.49678	3	0.16236	-4.70653	-3.23235
sp|Q14152-2|EIF3A_HUMAN;sp|Q14152|EIF3A_HUMAN|: NA	0.850677	0.526069	2	3	2	7	23.8183	0.850677	1.02785	0.344248	1.05648	0.344248	23.2166	24.5729	22.3893	25.2904	24.4625	22.9779	6	1.11546	3	2.07384	-0.110417	0.588609
sp|Q14195-2|DPYL3_HUMAN;sp|Q14195|DPYL3_HUMAN;sp|Q14194|DPYL1_HUMAN;sp|Q14194-2|DPYL1_HUMAN;sp|Q14117|DPYS_HUMAN|: NA	-1.16554	0.248475	4	4	5	13	26.2621	-1.16554	-1.97038	0.097046	3.88239	0.097046	27.2566	25.9881	27.2899	25.6972	24.9271	26.4137	6	0.353388	3	-1.55942	-1.06097	-0.876246
sp|Q14203-5|DCTN1_HUMAN;sp|Q14203-2|DCTN1_HUMAN;sp|Q14203-3|DCTN1_HUMAN;sp|Q14203-4|DCTN1_HUMAN;sp|Q14203-6|DCTN1_HUMAN;sp|Q14203|DCTN1_HUMAN|: NA	-3.44233	0.0617647	1	NA	1	2	19.943	-3.44233	-4.6523	0.0101962	21.6439	0.0101962	21.0928	NA	22.2356	18.7662	NA	17.6775	4	1.57794	2	-2.32655	NA	-4.5581
sp|Q14204|DYHC1_HUMAN|: NA	-1.40401	0.61996	2	NA	3	5	22.3996	-1.40401	-0.854685	0.441952	0.730486	0.441952	23.2788	NA	22.9245	19.508	NA	23.8873	4	3.34724	2	-3.77087	NA	0.962845
sp|Q14240|IF4A2_HUMAN;sp|Q14240-2|IF4A2_HUMAN|: NA	0.168513	0.881775	3	4	4	11	26.0622	0.168513	0.263796	0.800896	0.0695885	0.800896	25.074	27.0575	25.8024	25.7842	26.8336	25.8216	6	0.484626	3	0.710234	-0.223862	0.0191661
sp|Q14247-3|SRC8_HUMAN;sp|Q14247|SRC8_HUMAN;sp|Q14247-2|SRC8_HUMAN|: NA	-0.378432	0.814605	2	2	1	5	23.3018	-0.378432	-0.422209	0.687805	0.17826	0.687805	23.719	24.0404	22.7136	24.2688	23.8116	21.2573	6	1.01136	3	0.549778	-0.228809	-1.45626
sp|Q14257|RCN2_HUMAN;sp|Q14257-2|RCN2_HUMAN|: NA	1.1756	0.202371	3	3	3	9	24.7438	1.1756	2.23358	0.067624	4.98886	0.067624	24.0145	25.0137	23.4398	25.1467	25.0767	25.7714	6	1.13488	3	1.13222	0.0630247	2.33155
sp|Q14315-2|FLNC_HUMAN;sp|Q14315|FLNC_HUMAN|: NA	1.02241	0.393956	19	14	17	50	27.6108	1.02241	1.40232	0.211117	1.9665	0.211117	28.1602	25.5425	27.5962	28.0073	28.2048	28.154	6	1.46394	3	-0.152862	2.66226	0.557828
sp|Q14498-3|RBM39_HUMAN;sp|Q14498-2|RBM39_HUMAN;sp|Q14498|RBM39_HUMAN|: NA	-0.285119	0.851052	1	2	2	5	23.6862	-0.285119	-0.343497	0.743118	0.11799	0.743118	22.3827	25.2233	23.8804	22.8111	24.3393	23.4807	6	0.663627	3	0.428332	-0.884005	-0.399683
sp|Q14697|GANAB_HUMAN;sp|Q14697-2|GANAB_HUMAN;sp|Q14697-3|GANAB_HUMAN|: NA	0.476313	0.417484	11	8	9	28	27.1984	0.476313	1.3335	0.231476	1.77821	0.231476	26.8182	26.7383	27.3244	27.3033	27.5667	27.4397	6	0.356645	3	0.485187	0.828439	0.115314
sp|Q14839|CHD4_HUMAN;sp|Q14839-2|CHD4_HUMAN;sp|Q8TDI0|CHD5_HUMAN;sp|Q12873-2|CHD3_HUMAN;sp|Q12873|CHD3_HUMAN;sp|Q12873-3|CHD3_HUMAN|: NA	-0.299578	0.890594	2	1	2	5	20.5992	-0.299578	-0.24826	0.812336	0.0616332	0.812336	21.3698	19.53	21.3473	22.3146	18.0064	21.0275	6	1.23435	3	0.944764	-1.52369	-0.319811
sp|Q14847|LASP1_HUMAN;sp|Q14847-2|LASP1_HUMAN;sp|Q14847-3|LASP1_HUMAN;sp|O76041-2|NEBL_HUMAN|: NA	-1.26404	0.121867	1	1	2	4	25.3357	-1.26404	-2.80109	0.0316372	7.84608	0.0316372	25.4446	25.9989	26.4598	24.628	24.3026	25.1806	6	0.440062	3	-0.816578	-1.69631	-1.27923
sp|Q14974|IMB1_HUMAN;sp|Q14974-2|IMB1_HUMAN|: NA	0.414128	0.755798	2	3	2	7	24.5264	0.414128	0.531646	0.614357	0.282647	0.614357	24.9231	22.7494	25.2855	25.0901	24.0404	25.0698	6	0.783137	3	0.166993	1.29102	-0.215628
sp|Q14978|NOLC1_HUMAN;sp|Q14978-3|NOLC1_HUMAN;sp|Q14978-2|NOLC1_HUMAN|: NA	-2.25223	0.279904	1	1	2	4	22.413	-2.25223	-1.81922	0.119514	3.30957	0.119514	22.0342	24.393	24.19	20.6763	19.505	23.6793	6	2.32161	3	-1.35797	-4.88799	-0.510731
sp|Q14980-2|NUMA1_HUMAN;sp|Q14980|NUMA1_HUMAN;sp|Q14980-4|NUMA1_HUMAN;sp|Q14980-3|NUMA1_HUMAN;sp|Q14980-5|NUMA1_HUMAN|: NA	-0.711665	0.755798	1	3	3	7	22.2551	-0.711665	-0.531373	0.614535	0.282357	0.614535	22.3525	22.7494	22.731	18.7662	23.764	23.1677	6	2.50619	3	-3.58626	1.01459	0.436681
sp|Q15019|SEPT2_HUMAN;sp|Q15019-3|SEPT2_HUMAN;sp|Q15019-2|SEPT2_HUMAN|: NA	-0.0641228	0.950541	4	3	4	11	26.7047	-0.0641228	-0.125009	0.904661	0.0156274	0.904661	27.0265	25.9092	27.2746	26.8659	26.1737	26.9783	6	0.292565	3	-0.160527	0.264479	-0.296321
sp|Q15029-2|U5S1_HUMAN;sp|Q15029|U5S1_HUMAN;sp|Q15029-3|U5S1_HUMAN|: NA	1.0768	0.246682	4	4	6	14	24.4942	1.0768	1.99093	0.0943375	3.96382	0.0943375	24.6708	22.9419	24.2547	24.9519	24.8997	25.2463	6	0.84161	3	0.281075	1.9578	0.991535
sp|Q15046|SYK_HUMAN;sp|Q15046-2|SYK_HUMAN|: NA	0.151986	0.959742	1	2	1	4	21.7987	0.151986	0.100961	0.92292	0.0101932	0.92292	18.7413	22.3215	24.1051	20.2119	22.4618	22.9502	6	1.31278	3	1.47057	0.140299	-1.15491
sp|Q15056-2|IF4H_HUMAN;sp|Q15056|IF4H_HUMAN|: NA	4.45898	0.12189	1	2	NA	3	22.7609	4.45898	3.26069	0.032132	10.6321	0.032132	18.7413	22.3215	NA	24.9379	25.0429	NA	4	2.45727	2	6.19653	2.72143	NA
sp|Q15084-3|PDIA6_HUMAN;sp|Q15084|PDIA6_HUMAN;sp|Q15084-4|PDIA6_HUMAN;sp|Q15084-5|PDIA6_HUMAN;sp|Q15084-2|PDIA6_HUMAN|: NA	-0.447074	0.401885	6	5	8	19	28.534	-0.447074	-1.3755	0.218848	1.89201	0.218848	28.774	28.6566	28.8419	28.1858	28.3995	28.3459	6	0.170873	3	-0.588203	-0.257096	-0.495923
sp|Q15102|PA1B3_HUMAN|: NA	-1.63976	0.20974	1	1	1	3	22.9803	-1.63976	-2.18605	0.0721632	4.77882	0.0721632	23.6814	23.7424	23.9769	23.5835	20.7397	22.1582	6	1.46066	3	-0.0978641	-3.00269	-1.81872
sp|Q15113|PCOC1_HUMAN|: NA	-0.843149	0.742191	2	3	2	7	23.3096	-0.843149	-0.566979	0.591601	0.321465	0.591601	24.2688	22.7494	24.1754	19.508	24.8192	24.3369	6	3.52443	3	-4.76084	2.06985	0.161547
sp|Q15149-7|PLEC_HUMAN;sp|Q15149-8|PLEC_HUMAN;sp|Q15149-9|PLEC_HUMAN;sp|Q15149-5|PLEC_HUMAN;sp|Q15149-4|PLEC_HUMAN;sp|Q15149-6|PLEC_HUMAN;sp|Q15149-3|PLEC_HUMAN;sp|Q15149-2|PLEC_HUMAN;sp|Q15149|PLEC_HUMAN|: NA	1.01182	0.320381	6	8	8	22	24.8082	1.01182	1.62371	0.156333	2.63642	0.156333	24.8639	23.2429	24.7999	24.5677	25.5721	25.8024	6	1.31272	3	-0.296189	2.3292	1.00246
sp|Q15181|IPYR_HUMAN|: NA	0.965434	0.755798	2	1	2	5	24.0339	0.965434	0.533105	0.613407	0.284201	0.613407	25.5941	19.53	25.5296	25.4108	22.9047	25.2344	6	2.0872	3	-0.183243	3.37466	-0.295115
sp|Q15233|NONO_HUMAN;sp|Q15233-2|NONO_HUMAN|: NA	0.144462	0.880141	8	10	11	29	28.1008	0.144462	0.273188	0.794007	0.0746315	0.794007	27.2781	28.9656	27.8419	27.9093	28.349	28.2607	6	0.667607	3	0.631207	-0.616606	0.418787
sp|Q15274|NADC_HUMAN|: NA	-0.924686	0.320381	1	2	3	6	25.6622	-0.924686	-1.62749	0.155526	2.64871	0.155526	25.961	25.822	26.5905	24.1572	25.7419	25.7004	6	0.862397	3	-1.80387	-0.0801235	-0.890061
sp|Q15293|RCN1_HUMAN;sp|Q15293-2|RCN1_HUMAN|: NA	-0.034361	0.981768	3	3	2	8	24.8499	-0.034361	-0.0572259	0.956252	0.0032748	0.956252	25.5837	25.1725	23.8451	25.1311	25.1917	24.1754	6	0.394179	3	-0.452577	0.0191886	0.330306
sp|Q15365|PCBP1_HUMAN|: NA	3.88226	0.143952	1	1	1	3	23.0185	3.88226	2.57919	0.0424017	6.65222	0.0424017	24.6429	19.53	19.0593	24.9767	25.0003	24.902	6	3.07871	3	0.333775	5.4703	5.8427
sp|Q15366-7|PCBP2_HUMAN;sp|Q15366-8|PCBP2_HUMAN;sp|Q15366-4|PCBP2_HUMAN;sp|Q15366-5|PCBP2_HUMAN;sp|Q15366-6|PCBP2_HUMAN;sp|Q15366-3|PCBP2_HUMAN;sp|Q15366|PCBP2_HUMAN;sp|Q15366-2|PCBP2_HUMAN;sp|P57721-2|PCBP3_HUMAN;sp|P57721-3|PCBP3_HUMAN;sp|P57721-5|PCBP3_HUMAN;sp|P57721-4|PCBP3_HUMAN;sp|P57721|PCBP3_HUMAN|: NA	3.88226	0.143952	1	1	1	3	23.0185	3.88226	2.57919	0.0424017	6.65222	0.0424017	24.6429	19.53	19.0593	24.9767	25.0003	24.902	6	3.07871	3	0.333775	5.4703	5.8427
sp|Q15370|ELOB_HUMAN;sp|Q15370-2|ELOB_HUMAN|: NA	-2.1947	0.456067	1	1	1	3	22.83	-2.1947	-1.22229	0.268109	1.494	0.268109	23.4446	25.3115	23.0259	23.919	23.6014	17.6775	6	2.9415	3	0.474403	-1.7101	-5.34841
sp|Q15393|SF3B3_HUMAN;sp|Q15393-3|SF3B3_HUMAN;sp|Q15393-2|SF3B3_HUMAN|: NA	-0.130498	0.945865	3	4	1	8	23.5448	-0.130498	-0.132915	0.898672	0.0176664	0.898672	24.1034	22.9419	23.7849	24.0249	25.0072	21.4066	6	2.22227	3	-0.0785548	2.06535	-2.37829
sp|Q15417|CNN3_HUMAN;sp|Q15417-3|CNN3_HUMAN;sp|Q15417-2|CNN3_HUMAN|: NA	-4.23929	0.0345938	NA	2	1	3	21.7365	-4.23929	-6.09103	0.00396085	37.1006	0.00396085	NA	24.4904	23.2219	NA	19.9288	19.3049	4	0.45573	2	NA	-4.56154	-3.91704
sp|Q15424-2|SAFB1_HUMAN;sp|Q15424|SAFB1_HUMAN;sp|Q15424-4|SAFB1_HUMAN;sp|Q15424-3|SAFB1_HUMAN;sp|Q14151|SAFB2_HUMAN|: NA	-1.22364	0.160869	1	1	1	3	23.9003	-1.22364	-2.45954	0.0497739	6.04932	0.0497739	24.3995	25.0222	24.1147	24.0469	22.9641	22.8545	6	0.853352	3	-0.35258	-2.05811	-1.26022
sp|Q15435-5|PP1R7_HUMAN;sp|Q15435-4|PP1R7_HUMAN;sp|Q15435-3|PP1R7_HUMAN;sp|Q15435-2|PP1R7_HUMAN;sp|Q15435|PP1R7_HUMAN|: NA	-6.59226	0.0117792	1	NA	1	2	21.518	-6.59226	-10.2106	0.000583127	104.256	0.000583127	25.081	NA	24.5472	18.7662	NA	17.6775	4	0.392387	2	-6.3148	NA	-6.86972
sp|Q15436|SC23A_HUMAN;sp|Q15436-2|SC23A_HUMAN;sp|Q15437|SC23B_HUMAN|: NA	0.0750181	0.985431	1	1	2	4	20.7782	0.0750181	0.0461671	0.964698	0.0021314	0.964698	18.7413	19.53	23.9506	22.5293	18.8786	21.0391	6	3.40832	3	3.78801	-0.651488	-2.91147
sp|Q15459|SF3A1_HUMAN;sp|Q15459-2|SF3A1_HUMAN|: NA	-0.977308	0.195458	3	3	3	9	25.023	-0.977308	-2.26177	0.0650719	5.11561	0.0650719	25.1599	26.116	25.259	24.4472	24.8914	24.2643	6	0.256407	3	-0.712686	-1.22462	-0.994616
sp|Q15691|MARE1_HUMAN;sp|Q9UPY8-2|MARE3_HUMAN;sp|Q9UPY8|MARE3_HUMAN|: NA	-6.71717	0.0170674	1	1	2	4	22.7491	-6.71717	-5.96025	0.00105615	35.5246	0.00105615	26.1782	25.8164	26.3285	18.7662	17.5073	21.898	6	2.03046	3	-7.41192	-8.30907	-4.43053
sp|Q15717|ELAV1_HUMAN;sp|Q15717-2|ELAV1_HUMAN;sp|Q12926-2|ELAV2_HUMAN;sp|Q12926|ELAV2_HUMAN;sp|P26378-4|ELAV4_HUMAN;sp|P26378-2|ELAV4_HUMAN;sp|P26378-5|ELAV4_HUMAN;sp|P26378|ELAV4_HUMAN;sp|P26378-3|ELAV4_HUMAN|: NA	-0.450049	0.480775	6	3	5	14	26.2796	-0.450049	-1.15162	0.293939	1.32623	0.293939	26.146	26.7926	26.5754	25.7953	25.9177	26.4508	6	0.384918	3	-0.350649	-0.874918	-0.12458
sp|Q15843|NEDD8_HUMAN|: NA	-0.837704	0.637239	2	1	2	5	23.7349	-0.837704	-0.777337	0.466935	0.604253	0.466935	24.5624	24.3733	23.5255	21.0088	23.8357	25.1035	6	2.57893	3	-3.55358	-0.537544	1.57801
sp|Q15942|ZYX_HUMAN;sp|Q15942-2|ZYX_HUMAN|: NA	2.72477	0.0751573	NA	2	2	4	23.0866	2.72477	4.19676	0.0144176	17.6128	0.0144176	NA	22.3215	21.1269	NA	24.5902	24.3077	4	0.644968	2	NA	2.26871	3.18083
sp|Q16181-2|SEPT7_HUMAN;sp|Q16181|SEPT7_HUMAN;sp|Q6ZU15|SEP14_HUMAN|: NA	-0.149717	0.833355	6	4	5	15	26.9399	-0.149717	-0.382065	0.715778	0.145973	0.715778	27.1098	26.8336	27.1008	26.4711	26.7579	27.3661	6	0.456531	3	-0.638728	-0.0757153	0.265294
sp|Q16186|ADRM1_HUMAN|: NA	-0.412338	0.621475	2	1	2	5	23.1186	-0.412338	-0.817069	0.445578	0.667602	0.445578	22.9627	23.8441	23.1677	23.6583	22.3123	22.7668	6	1.11371	3	0.695579	-1.53175	-0.400839
sp|Q16352|AINX_HUMAN|: NA	-0.585126	0.637545	4	6	3	13	25.5521	-0.585126	-0.768606	0.471723	0.590755	0.471723	25.1467	27.4748	24.9126	25.2668	25.5941	24.9178	6	1.12354	3	0.120149	-1.88078	0.00525449
sp|Q16401-2|PSMD5_HUMAN;sp|Q16401|PSMD5_HUMAN|: NA	-2.77223	0.0430527	1	1	1	3	21.5156	-2.77223	-4.16302	0.00612755	17.3307	0.00612755	22.5099	23.5004	22.695	21.4157	19.4863	19.4866	6	1.50802	3	-1.0942	-4.0141	-3.20838
sp|Q16527|CSRP2_HUMAN|: NA	-4.63518	0.0345938	1	1	1	3	20.6983	-4.63518	-4.55493	0.00402453	20.7474	0.00402453	21.5279	25.1406	22.3792	18.7662	17.5073	18.8685	6	2.62327	3	-2.76166	-7.63324	-3.51063
sp|Q16555-2|DPYL2_HUMAN;sp|Q16555|DPYL2_HUMAN|: NA	0.0378891	0.959742	7	5	8	20	26.8312	0.0378891	0.102411	0.921818	0.010488	0.921818	26.8306	26.4928	27.1134	26.9128	26.5737	27.0639	6	0.0756097	3	0.0821394	0.0809427	-0.0494147
sp|Q16629-3|SRSF7_HUMAN;sp|Q16629-2|SRSF7_HUMAN;sp|Q16629-4|SRSF7_HUMAN;sp|Q16629|SRSF7_HUMAN|: NA	-0.701518	0.289062	2	2	2	6	26.3642	-0.701518	-1.73973	0.133329	3.02667	0.133329	26.5148	27.2915	26.3385	26.1347	25.8794	26.0261	6	0.616344	3	-0.380056	-1.41214	-0.312362
sp|Q16630-3|CPSF6_HUMAN;sp|Q16630|CPSF6_HUMAN;sp|Q16630-2|CPSF6_HUMAN|: NA	-0.062598	0.958661	1	1	1	3	19.6341	-0.062598	-0.108572	0.917135	0.011788	0.917135	20.407	19.53	19.0593	20.2589	19.7601	18.7896	6	0.260603	3	-0.148101	0.230015	-0.269708
sp|Q16643|DREB_HUMAN;sp|Q16643-3|DREB_HUMAN;sp|Q16643-2|DREB_HUMAN|: NA	-0.140212	0.933258	4	4	5	13	26.0186	-0.140212	-0.155144	0.881872	0.0240697	0.881872	26.3598	27.7105	24.1959	25.8185	26.1413	25.8858	6	1.6662	3	-0.541273	-1.56928	1.68991
sp|Q16658|FSCN1_HUMAN|: NA	1.41013	0.145475	6	6	5	17	27.0736	1.41013	2.56503	0.0432104	6.57937	0.0432104	27.0771	25.3024	26.7261	27.7383	27.7105	27.8872	6	0.899665	3	0.661235	2.40809	1.16107
sp|Q16777|H2A2C_HUMAN;sp|Q6FI13|H2A2A_HUMAN|: NA	0.564146	0.537508	3	4	3	10	31.6061	0.564146	0.989142	0.361357	0.978403	0.361357	31.8309	30.1771	31.964	31.8309	31.9482	31.8855	6	1.04593	2	0	1.77102	-0.0785858
sp|Q16778|H2B2E_HUMAN;sp|P33778|H2B1B_HUMAN;sp|P23527|H2B1O_HUMAN;sp|P06899|H2B1J_HUMAN;sp|Q8N257|H2B3B_HUMAN;sp|Q6DRA6|H2B2D_HUMAN;sp|Q6DN03|H2B2C_HUMAN|: NA	0.207283	0.900475	2	1	2	5	29.5931	0.207283	0.226649	0.828334	0.0513699	0.828334	29.5597	27.6648	31.2439	29.4741	29.682	29.9342	6	1.68262	3	-0.0856318	2.01713	-1.30965
sp|Q16851-2|UGPA_HUMAN|: NA	-0.25122	0.877657	2	2	1	5	23.9419	-0.25122	-0.286147	0.784533	0.0818803	0.784533	25.037	22.3215	24.8442	24.5089	24.0294	22.9107	6	1.83643	3	-0.528085	1.70792	-1.9335
sp|Q16881-5|TRXR1_HUMAN;sp|Q16881-2|TRXR1_HUMAN;sp|Q16881-4|TRXR1_HUMAN;sp|Q16881-3|TRXR1_HUMAN;sp|Q16881-6|TRXR1_HUMAN;sp|Q16881|TRXR1_HUMAN;sp|Q16881-7|TRXR1_HUMAN;sp|Q9NNW7-2|TRXR2_HUMAN;sp|Q9NNW7|TRXR2_HUMAN|: NA	-1.61045	0.082595	2	2	2	6	23.6036	-1.61045	-3.23056	0.0182915	10.4365	0.0182915	23.9311	24.7193	24.5761	22.8666	22.0755	23.4531	6	0.895386	3	-1.06453	-2.64381	-1.12302
sp|Q1KMD3|HNRL2_HUMAN|: NA	0.297199	0.682105	3	2	4	9	25.5263	0.297199	0.668177	0.529244	0.44646	0.529244	25.2557	25.2451	25.6323	25.7534	25.0222	26.2492	6	0.454372	3	0.497637	-0.222928	0.616887
sp|Q2TAY7|SMU1_HUMAN|: NA	-1.36637	0.158675	1	NA	1	2	21.8253	-1.36637	-2.82623	0.0488212	7.98756	0.0488212	22.4545	NA	22.5625	21.2249	NA	21.0594	4	0.193446	2	-1.22958	NA	-1.50315
sp|Q32P28-4|P3H1_HUMAN;sp|Q32P28|P3H1_HUMAN;sp|Q32P28-3|P3H1_HUMAN;sp|Q32P28-2|P3H1_HUMAN|: NA	-0.824526	0.47276	2	2	3	7	22.9572	-0.824526	-1.18195	0.282603	1.39701	0.282603	23.5835	22.3215	24.2034	22.1925	21.8866	23.5557	6	0.501965	3	-1.39099	-0.434947	-0.647643
sp|Q3ZCM7|TBB8_HUMAN|: NA	1.82166	0.0516676	7	6	6	19	27.7655	1.82166	3.9186	0.00805707	15.3554	0.00805707	27.643	26.3048	26.6161	28.5151	28.7848	28.729	6	0.842581	3	0.872097	2.47999	2.11288
sp|Q53GG5-3|PDLI3_HUMAN;sp|Q53GG5-2|PDLI3_HUMAN;sp|Q53GG5|PDLI3_HUMAN|: NA	-8.35229	0.0043385	NA	1	1	2	21.7686	-8.35229	-17.3102	7.70303e-05	299.641	7.70303e-05	NA	25.9177	25.9718	NA	17.5073	17.6775	4	0.0820509	2	NA	-8.41031	-8.29427
sp|Q562R1|ACTBL_HUMAN|: NA	-0.143205	0.817534	2	2	3	7	30.8269	-0.143205	-0.411659	0.695106	0.169463	0.695106	30.9132	31.109	30.6734	30.582	30.7036	30.9803	6	0.391593	3	-0.331176	-0.405374	0.306933
sp|Q58FF6|H90B4_HUMAN|: NA	-0.502842	0.552042	1	1	2	4	25.8221	-0.502842	-0.954815	0.377088	0.911671	0.377088	25.2668	26.5604	26.3933	25.2139	25.3115	26.1867	6	0.650659	3	-0.0529681	-1.2489	-0.206657
sp|Q5EB52-3|MEST_HUMAN;sp|Q5EB52-2|MEST_HUMAN;sp|Q5EB52|MEST_HUMAN|: NA	3.11258	0.0404912	NA	1	1	2	20.851	3.11258	5.61069	0.00531196	31.4799	0.00531196	NA	19.53	19.0593	NA	22.0926	22.7219	4	0.777867	2	NA	2.56255	3.66262
sp|Q5TZA2-2|CROCC_HUMAN;sp|Q5TZA2|CROCC_HUMAN|: NA	-1.82479	0.0767913	2	1	1	4	24.4071	-1.82479	-3.38292	0.015159	11.4442	0.015159	25.5421	25.3838	25.0325	24.3015	23.6261	22.5564	6	0.620446	3	-1.24061	-1.7577	-2.47605
sp|Q5VTE0|EF1A3_HUMAN;sp|P68104|EF1A1_HUMAN;sp|P68104-2|EF1A1_HUMAN|: NA	1.19386	0.0706814	5	5	6	16	29.2793	1.19386	3.49748	0.0131933	12.2323	0.0131933	28.6694	28.7848	28.5928	29.6957	29.7778	30.1551	6	0.319461	3	1.02633	0.993019	1.56224
sp|Q71U36-2|TBA1A_HUMAN;sp|Q71U36|TBA1A_HUMAN;sp|Q13748|TBA3C_HUMAN;sp|Q6PEY2|TBA3E_HUMAN;sp|Q13748-2|TBA3C_HUMAN|: NA	-0.0745453	0.913485	6	7	7	20	29.5006	-0.0745453	-0.19583	0.851305	0.0383493	0.851305	29.8917	29.4159	29.3062	29.8243	29.2596	29.3062	6	0.0784059	2	-0.0673238	-0.156312	0
sp|Q71UI9|H2AV_HUMAN;sp|P0C0S5|H2AZ_HUMAN;sp|Q71UI9-4|H2AV_HUMAN;sp|Q71UI9-2|H2AV_HUMAN;sp|Q71UI9-3|H2AV_HUMAN|: NA	0.204736	0.871808	3	2	3	8	31.6275	0.204736	0.299416	0.774876	0.0896501	0.774876	32.0117	30.0836	32.4801	31.6256	31.8399	31.7241	6	1.35635	3	-0.386068	1.75629	-0.756011
sp|Q7KZF4|SND1_HUMAN|: NA	-2.35638	0.425748	2	1	2	5	22.9807	-2.35638	-1.30875	0.23922	1.71282	0.23922	24.3381	24.3082	23.8304	23.9496	17.5073	23.9506	6	3.85742	3	-0.388461	-6.80085	0.120167
sp|Q7L2H7|EIF3M_HUMAN|: NA	-3.19506	0.117773	1	NA	1	2	20.8082	-3.19506	-3.32897	0.0301721	11.082	0.0301721	21.3308	NA	23.4807	18.7662	NA	19.6551	4	0.891709	2	-2.56453	NA	-3.82559
sp|Q7L576-2|CYFP1_HUMAN;sp|Q96F07-2|CYFP2_HUMAN;sp|Q7L576|CYFP1_HUMAN;sp|Q96F07|CYFP2_HUMAN|: NA	-1.98795	0.401457	NA	1	1	2	22.9183	-1.98795	-1.4661	0.218118	2.14946	0.218118	NA	24.8601	22.9645	NA	23.4234	20.4252	4	0.779686	2	NA	-1.43663	-2.53927
sp|Q7RTS5|OTOP3_HUMAN|: NA	-0.0272751	0.985667	NA	1	1	2	25.7908	-0.0272751	-0.0452183	0.966149	0.0020447	0.966149	NA	26.318	25.2909	NA	25.7603	25.7941	4	0.75014	2	NA	-0.557704	0.503154
sp|Q7RTV0|PHF5A_HUMAN|: NA	-2.20689	0.116825	1	1	1	3	20.0552	-2.20689	-2.85115	0.0296399	8.12908	0.0296399	21.5368	19.53	22.409	18.7662	18.9932	19.0958	6	1.4715	3	-2.77057	-0.536873	-3.31321
sp|Q7Z3Y9|K1C26_HUMAN;CON__Q7Z3Y9|: NA	-1.68914	0.28617	1	1	NA	2	19.7072	-1.68914	-1.92784	0.127799	3.71657	0.127799	21.5734	19.53	NA	18.7662	18.959	NA	4	1.58118	2	-2.8072	-0.571083	NA
sp|Q7Z406|MYH14_HUMAN;sp|Q7Z406-6|MYH14_HUMAN;sp|Q7Z406-2|MYH14_HUMAN;sp|Q7Z406-5|MYH14_HUMAN;sp|Q7Z406-4|MYH14_HUMAN|: NA	-0.718566	0.806236	1	1	1	3	23.0257	-0.718566	-0.437165	0.677518	0.191113	0.677518	25.4555	19.53	25.1693	22.2338	22.4153	23.3501	6	3.19881	3	-3.22174	2.88524	-1.8192
sp|Q7Z4H8|KDEL2_HUMAN;sp|Q7Z4H8-2|KDEL2_HUMAN;sp|Q7Z4H8-3|KDEL2_HUMAN|: NA	1.26445	0.482719	1	1	1	3	20.9335	1.26445	1.14537	0.296323	1.31187	0.296323	22.3146	19.53	19.0593	21.5368	20.2174	22.9431	6	2.38375	3	-0.777752	0.687321	3.88377
sp|Q7Z7K6-3|CENPV_HUMAN;sp|Q7Z7K6|CENPV_HUMAN;sp|Q7Z7K6-2|CENPV_HUMAN|: NA	4.72824	0.0298423	1	1	NA	2	21.4998	4.72824	6.64896	0.0028838	44.2086	0.0028838	18.7413	19.53	NA	24.485	23.2429	NA	4	1.43598	2	5.74363	3.71285	NA
sp|Q86U42-2|PABP2_HUMAN;sp|Q86U42|PABP2_HUMAN;sp|Q92843-2|B2CL2_HUMAN|: NA	-0.289565	0.753941	1	2	2	5	25.2487	-0.289565	-0.545185	0.605579	0.297227	0.605579	24.9724	26.4173	24.7909	25.037	25.064	25.2109	6	0.938165	3	0.0645839	-1.35325	0.419977
sp|Q86V81|THOC4_HUMAN|: NA	-0.271389	0.62338	1	1	1	3	25.7086	-0.271389	-0.810578	0.449019	0.657036	0.449019	25.6807	25.8406	26.0115	25.47	25.5041	25.7446	6	0.0630046	3	-0.210747	-0.336516	-0.266903
sp|Q86XP3-2|DDX42_HUMAN;sp|Q86XP3|DDX42_HUMAN|: NA	-0.98846	0.682105	1	2	1	4	21.3356	-0.98846	-0.668071	0.529307	0.446319	0.529307	22.8111	23.619	19.0593	18.7662	22.2013	21.5564	6	3.29201	3	-4.04484	-1.41763	2.49709
sp|Q86YM7-2|HOME1_HUMAN;sp|Q86YM7|HOME1_HUMAN|: NA	-1.04753	0.233516	1	1	1	3	23.2935	-1.04753	-2.04986	0.0869906	4.20191	0.0869906	23.7847	24.5364	23.1306	23.123	22.9419	22.2442	6	0.48686	3	-0.661678	-1.59453	-0.886367
sp|Q8IYJ1|CPNE9_HUMAN;sp|Q86YQ8-2|CPNE8_HUMAN;sp|Q9HCH3-2|CPNE5_HUMAN;sp|Q96FN4-2|CPNE2_HUMAN;sp|Q8IYJ1-2|CPNE9_HUMAN;sp|Q96FN4|CPNE2_HUMAN;sp|Q96A23|CPNE4_HUMAN;sp|O95741|CPNE6_HUMAN;sp|Q9UBL6-2|CPNE7_HUMAN;sp|Q86YQ8|CPNE8_HUMAN;sp|Q96A23-2|CPNE4_HUMAN;sp|Q9HCH3|CPNE5_HUMAN;sp|O95741-2|CPNE6_HUMAN;sp|Q9UBL6|CPNE7_HUMAN|: NA	-1.27093	0.20462	2	2	NA	4	25.6275	-1.27093	-2.48568	0.0692673	6.17859	0.0692673	26.0964	26.4294	NA	25.1822	24.8018	NA	4	0.504406	2	-0.914261	-1.6276	NA
sp|Q8IZL8|PELP1_HUMAN|: NA	3.17562	0.160922	2	1	1	4	20.9527	3.17562	2.45633	0.0499893	6.03355	0.0499893	19.5052	19.53	19.0593	24.2786	23.8215	19.5212	6	2.36246	3	4.77347	4.29148	0.461923
sp|Q8N163-2|CCAR2_HUMAN;sp|Q8N163|CCAR2_HUMAN|: NA	1.84125	0.143952	3	5	5	13	24.9207	1.84125	2.58882	0.0418609	6.702	0.0418609	23.5088	23.0708	25.4208	25.2845	26.1022	26.1373	6	1.15886	3	1.77574	3.03148	0.716534
sp|Q8N3V7-3|SYNPO_HUMAN;sp|Q8N3V7-2|SYNPO_HUMAN;sp|Q8N3V7|SYNPO_HUMAN|: NA	0.0430626	0.990325	NA	1	1	2	21.3684	0.0430626	0.0211031	0.984197	0.00044534	0.984197	NA	23.6343	19.0593	NA	19.8224	22.9574	4	5.45176	2	NA	-3.81191	3.89804
sp|Q8NBS9-2|TXND5_HUMAN;sp|Q8NBS9|TXND5_HUMAN|: NA	-0.0810226	0.900475	6	6	6	18	26.0995	-0.0810226	-0.224775	0.829726	0.050524	0.829726	26.0021	26.4771	25.9407	26.2964	25.9585	25.922	6	0.409958	3	0.294249	-0.518546	-0.0187706
sp|Q8NC51|PAIRB_HUMAN;sp|Q8NC51-3|PAIRB_HUMAN;sp|Q8NC51-2|PAIRB_HUMAN;sp|Q8NC51-4|PAIRB_HUMAN|: NA	-1.23442	0.373215	1	1	2	4	23.5742	-1.23442	-1.4598	0.195384	2.13103	0.195384	22.4302	25.4911	24.6529	22.4173	23.2587	23.195	6	1.1265	3	-0.0129317	-2.23243	-1.4579
sp|Q8NI17-6|IL31R_HUMAN|: NA	0.668061	0.333547	1	1	1	3	26.6553	0.668061	1.57638	0.166774	2.48499	0.166774	26.2815	26.8203	25.862	27.2566	27.1098	26.6017	6	0.348373	3	0.975089	0.28946	0.739632
sp|Q8TAQ2-2|SMRC2_HUMAN;sp|Q8TAQ2-3|SMRC2_HUMAN;sp|Q8TAQ2|SMRC2_HUMAN|: NA	0.085075	0.933065	2	NA	2	4	23.9657	0.085075	0.166442	0.876064	0.0277031	0.876064	23.8835	NA	23.9628	24.2572	NA	23.7593	4	0.40822	2	0.37373	NA	-0.20358
sp|Q8TDN6|BRX1_HUMAN|: NA	0.0171315	0.986659	1	1	1	3	19.1188	0.0171315	0.0286181	0.978111	0.000818997	0.978111	18.7413	19.53	19.0593	20.2307	18.3102	18.8412	6	1.36982	3	1.48934	-1.21983	-0.218112
sp|Q8TEA8|DTD1_HUMAN|: NA	-3.2311	0.0751573	1	NA	1	2	19.8374	-3.2311	-4.20341	0.0143421	17.6687	0.0143421	20.8116	NA	22.0943	18.7662	NA	17.6775	4	1.67683	2	-2.04541	NA	-4.4168
sp|Q8WUM4|PDC6I_HUMAN;sp|Q8WUM4-2|PDC6I_HUMAN;sp|Q8WUM4-3|PDC6I_HUMAN|: NA	-1.56952	0.294957	NA	1	2	3	23.074	-1.56952	-1.86203	0.13776	3.46716	0.13776	NA	23.7328	23.9847	NA	21.3272	23.2513	4	1.18237	2	NA	-2.40558	-0.733461
sp|Q8WUT4|LRRN4_HUMAN|: NA	0.838115	0.749413	NA	2	1	3	21.1095	0.838115	0.570875	0.599304	0.325899	0.599304	NA	22.3215	19.0593	NA	22.5794	20.4777	4	0.820596	2	NA	0.257866	1.41836
sp|Q8WVM8|SCFD1_HUMAN;sp|Q8WVM8-2|SCFD1_HUMAN;sp|Q8WVM8-3|SCFD1_HUMAN|: NA	-0.413125	0.80028	1	1	2	4	22.5653	-0.413125	-0.445932	0.671522	0.198856	0.671522	23.123	24.0658	21.1269	23.3747	21.2761	22.4255	6	2.12371	3	0.251681	-2.78971	1.29865
sp|Q8WWM7-6|ATX2L_HUMAN;sp|Q8WWM7-8|ATX2L_HUMAN;sp|Q8WWM7-5|ATX2L_HUMAN;sp|Q8WWM7-4|ATX2L_HUMAN;sp|Q8WWM7-9|ATX2L_HUMAN;sp|Q8WWM7-2|ATX2L_HUMAN;sp|Q8WWM7|ATX2L_HUMAN;sp|Q8WWM7-3|ATX2L_HUMAN;sp|Q8WWM7-7|ATX2L_HUMAN|: NA	2.4628	0.0281344	1	1	1	3	20.3416	2.4628	5.03661	0.00247311	25.3674	0.00247311	18.7413	19.53	19.0593	22.3208	21.0104	21.3879	6	1.05602	3	3.57951	1.48031	2.32857
sp|Q8WXF1-2|PSPC1_HUMAN;sp|Q8WXF1|PSPC1_HUMAN|: NA	2.60847	0.237066	2	1	3	6	23.4031	2.60847	2.02965	0.0894424	4.11947	0.0894424	22.302	19.53	24.4645	24.9912	23.7328	25.398	6	1.6361	3	2.68917	4.20273	0.933515
sp|Q8WXI9|P66B_HUMAN;sp|Q86YP4-2|P66A_HUMAN;sp|Q86YP4|P66A_HUMAN;sp|Q86YP4-3|P66A_HUMAN|: NA	-0.0398412	0.986659	1	1	NA	2	20.2101	-0.0398412	-0.0387566	0.970983	0.00150207	0.970983	20.93	19.53	NA	21.2523	19.1281	NA	4	0.512041	2	0.322227	-0.401909	NA
sp|Q92499|DDX1_HUMAN;sp|Q92499-2|DDX1_HUMAN;sp|Q92499-3|DDX1_HUMAN|: NA	0.620082	0.28617	11	10	13	34	28.682	0.620082	1.77082	0.127747	3.13582	0.127747	28.2476	28.5804	28.2877	28.8584	28.8353	29.2824	6	0.369961	3	0.610723	0.254889	0.994633
sp|Q92522|H1X_HUMAN|: NA	0.342597	0.933065	1	2	1	4	21.0686	0.342597	0.157911	0.879786	0.0249359	0.879786	18.7413	24.8914	19.0593	20.2949	24.4965	18.9285	6	1.05698	3	1.55353	-0.39489	-0.130849
sp|Q92530|PSMF1_HUMAN|: NA	0.0508388	0.985431	1	1	1	3	21.0758	0.0508388	0.0479849	0.963309	0.00230255	0.963309	21.0726	19.53	22.5485	21.2367	19.5385	22.5285	6	0.0990757	3	0.164049	0.0085038	-0.0200361
sp|Q92598-2|HS105_HUMAN;sp|Q92598-3|HS105_HUMAN;sp|Q92598|HS105_HUMAN;sp|Q92598-4|HS105_HUMAN|: NA	1.99687	0.229397	NA	1	1	2	20.2931	1.99687	2.29678	0.08479	5.2752	0.08479	NA	19.53	19.0593	NA	20.3043	22.2788	4	1.72905	2	NA	0.774241	3.21949
sp|Q92688-2|AN32B_HUMAN;sp|Q92688|AN32B_HUMAN|: NA	-0.522835	0.418188	2	3	2	7	26.4504	-0.522835	-1.33056	0.232384	1.77038	0.232384	26.1855	27.0684	26.8814	26.0408	26.1975	26.3285	6	0.364048	3	-0.144705	-0.87094	-0.55286
sp|Q92747|ARC1A_HUMAN;sp|Q92747-2|ARC1A_HUMAN|: NA	0.571751	0.851052	2	1	1	4	23.4712	0.571751	0.344349	0.742509	0.118577	0.742509	25.328	19.53	24.698	25.05	22.4821	23.7392	6	2.0893	3	-0.277967	2.95202	-0.958804
sp|Q92769-3|HDAC2_HUMAN;sp|Q92769|HDAC2_HUMAN;sp|Q13547|HDAC1_HUMAN|: NA	-0.224032	0.740709	2	2	2	6	24.633	-0.224032	-0.575577	0.586138	0.331289	0.586138	24.4199	25.0319	24.7834	24.3131	24.9367	24.3133	6	0.213193	3	-0.106788	-0.0951929	-0.470116
sp|Q92841|DDX17_HUMAN;sp|Q92841-1|DDX17_HUMAN;sp|Q92841-3|DDX17_HUMAN;sp|Q92841-2|DDX17_HUMAN|: NA	1.69046	0.0681611	9	9	10	28	26.3074	1.69046	3.55484	0.0123162	12.6369	0.0123162	25.9193	24.6732	25.7941	26.8182	27.302	27.3378	6	0.874264	3	0.898821	2.62879	1.54376
sp|Q92922|SMRC1_HUMAN|: NA	1.14012	0.675215	3	1	4	8	23.2398	1.14012	0.685902	0.518769	0.470461	0.518769	24.4766	19.53	24.0026	24.903	21.4058	25.1207	6	0.724885	3	0.42647	1.87574	1.11814
sp|Q92945|FUBP2_HUMAN|: NA	-0.00985085	0.986659	9	8	10	27	26.9755	-0.00985085	-0.0297699	0.977231	0.000886245	0.977231	27.096	26.8669	26.9783	27.096	26.7926	27.0231	6	0.060141	2	0	-0.0743092	0.0447566
sp|Q92973-3|TNPO1_HUMAN;sp|O14787-2|TNPO2_HUMAN;sp|Q92973-2|TNPO1_HUMAN;sp|Q92973|TNPO1_HUMAN|: NA	-1.2756	0.50458	1	1	1	3	21.0521	-1.2756	-1.0882	0.318893	1.18418	0.318893	22.6465	19.53	22.8931	18.7662	21.5393	20.9374	6	3.00311	3	-3.88029	2.00926	-1.95576
sp|Q93062-4|RBPMS_HUMAN;sp|Q93062-5|RBPMS_HUMAN;sp|Q93062|RBPMS_HUMAN;sp|Q93062-2|RBPMS_HUMAN;sp|Q93062-3|RBPMS_HUMAN;sp|Q6ZRY4|RBPS2_HUMAN|: NA	3.05492	0.0679278	2	3	3	8	22.7478	3.05492	3.59293	0.0117697	12.9091	0.0117697	19.5052	22.7494	21.4066	24.4151	23.9146	24.4962	6	1.87257	3	4.9099	1.16525	3.0896
sp|Q93077|H2A1C_HUMAN;sp|Q7L7L0|H2A3_HUMAN;sp|P04908|H2A1B_HUMAN|: NA	0.520435	0.619457	5	4	5	14	31.7548	0.520435	0.82833	0.439656	0.68613	0.439656	32.1345	30.1771	32.1722	32.0117	32.0131	32.0203	6	1.13941	3	-0.122837	1.836	-0.151861
sp|Q969G3-6|SMCE1_HUMAN;sp|Q969G3-5|SMCE1_HUMAN;sp|Q969G3-3|SMCE1_HUMAN;sp|Q969G3-2|SMCE1_HUMAN;sp|Q969G3-4|SMCE1_HUMAN;sp|Q969G3|SMCE1_HUMAN|: NA	-1.4667	0.140937	2	2	NA	4	23.0591	-1.4667	-3.03064	0.0399437	9.1848	0.0399437	23.697	23.8878	NA	22.3657	22.2857	NA	4	0.191517	2	-1.33128	-1.60212	NA
sp|Q969H8|MYDGF_HUMAN|: NA	-2.37311	0.0767913	1	1	1	3	19.8969	-2.37311	-3.37272	0.0153493	11.3752	0.0153493	20.122	21.8355	21.2928	19.7994	17.8652	18.4666	6	1.8656	3	-0.322665	-3.97038	-2.82628
sp|Q969Q0|RL36L_HUMAN;sp|P83881|RL36A_HUMAN|: NA	1.56035	0.364244	1	1	1	3	21.8672	1.56035	1.48305	0.189335	2.19945	0.189335	20.943	23.2587	19.0593	22.7003	22.799	22.4428	6	1.92912	3	1.75725	-0.459667	3.38347
sp|Q969V4|TEKT1_HUMAN|: NA	-0.495654	0.637545	1	NA	1	2	24.0444	-0.495654	-0.796559	0.471292	0.634506	0.471292	24.4472	NA	24.1373	24.331	NA	23.2622	4	0.5366	2	-0.11622	NA	-0.875087
sp|Q96A72|MGN2_HUMAN;sp|P61326-2|MGN_HUMAN;sp|P61326|MGN_HUMAN|: NA	-0.56249	0.708368	1	1	1	3	21.0662	-0.56249	-0.629915	0.552316	0.396792	0.552316	21.7404	19.53	22.7719	21.4237	20.6582	20.2729	6	1.82602	3	-0.316715	1.1282	-2.49895
sp|Q96AE4|FUBP1_HUMAN;sp|Q96AE4-2|FUBP1_HUMAN;sp|Q96I24-2|FUBP3_HUMAN|: NA	-0.357872	0.72608	3	4	3	10	25.3364	-0.357872	-0.601026	0.570146	0.361233	0.570146	24.5677	26.5412	25.4372	24.7217	25.4337	25.3171	6	0.66348	3	0.154002	-1.10746	-0.120155
sp|Q96CN7|ISOC1_HUMAN|: NA	-3.79091	0.00493803	1	1	1	3	23.1331	-3.79091	-8.70347	0.000138287	75.7505	0.000138287	24.9105	25.0544	25.1207	21.9145	20.703	21.0954	6	0.707454	3	-2.99601	-4.35143	-4.02529
sp|Q96CT7|CC124_HUMAN|: NA	0.445876	0.819516	2	1	1	4	20.1649	0.445876	0.406312	0.69882	0.16509	0.69882	21.2367	19.53	19.0593	22.5587	19.0972	19.5077	6	0.877476	3	1.32207	-0.432873	0.448428
sp|Q96EP5-2|DAZP1_HUMAN;sp|Q96EP5|DAZP1_HUMAN|: NA	-0.592578	0.40658	3	3	3	9	25.7992	-0.592578	-1.36329	0.222454	1.85856	0.222454	25.6429	26.7486	25.895	25.6429	25.2335	25.6323	6	0.809616	2	0	-1.51506	-0.262675
sp|Q96FJ2|DYL2_HUMAN;sp|P63167|DYL1_HUMAN|: NA	0.410481	0.514268	1	1	1	3	24.6266	0.410481	1.0645	0.32866	1.13316	0.32866	24.318	24.5426	24.4034	25.3397	24.6524	24.5033	6	0.529422	3	1.02178	0.109791	0.099873
sp|Q96FW1|OTUB1_HUMAN;sp|Q96FW1-2|OTUB1_HUMAN|: NA	0.556554	0.766311	1	2	2	5	23.1307	0.556554	0.507791	0.629994	0.257852	0.629994	21.2142	23.4729	23.8701	21.5734	23.7818	24.8716	6	0.386159	3	0.359225	0.308931	1.00151
sp|Q96HQ2-2|C2AIL_HUMAN;sp|Q96HQ2|C2AIL_HUMAN|: NA	-1.13528	0.521687	1	NA	1	2	22.3878	-1.13528	-1.08997	0.338322	1.18804	0.338322	21.9897	NA	23.9212	20.9598	NA	22.6805	4	0.149027	2	-1.0299	NA	-1.24066
sp|Q96I24|FUBP3_HUMAN|: NA	-0.930597	0.421675	1	2	2	5	23.3695	-0.930597	-1.31931	0.235888	1.74057	0.235888	23.2988	24.1289	24.0766	22.0131	22.3771	24.3224	6	1.04508	3	-1.28572	-1.75184	0.245767
sp|Q96PK6|RBM14_HUMAN;sp|Q96PK6-2|RBM14_HUMAN;sp|Q96PK6-3|RBM14_HUMAN;sp|Q96PK6-4|RBM14_HUMAN|: NA	0.599689	0.603844	4	6	5	15	26.1482	0.599689	0.856225	0.425232	0.733122	0.425232	24.8214	27.1656	25.5581	26.1066	27.0684	26.1691	6	0.691269	3	1.28521	-0.0971863	0.611042
sp|Q96PU8-5|QKI_HUMAN;sp|Q96PU8-9|QKI_HUMAN;sp|Q96PU8-8|QKI_HUMAN;sp|Q96PU8-6|QKI_HUMAN;sp|Q96PU8-3|QKI_HUMAN;sp|Q96PU8|QKI_HUMAN|: NA	-1.23878	0.281495	1	1	NA	2	23.8659	-1.23878	-1.97687	0.12089	3.90803	0.12089	24.2786	24.6919	NA	22.7196	23.7734	NA	4	0.452936	2	-1.55905	-0.918505	NA
sp|Q96S52|PIGS_HUMAN|: NA	-0.447991	0.59753	1	NA	1	2	24.8718	-0.447991	-0.901727	0.419307	0.813111	0.419307	25.1374	NA	25.0542	24.8312	NA	24.4645	4	0.200451	2	-0.30625	NA	-0.589731
sp|Q99436|PSB7_HUMAN;sp|Q99436-2|PSB7_HUMAN|: NA	-3.69526	0.0246624	2	1	1	4	21.835	-3.69526	-5.2824	0.00195208	27.9038	0.00195208	23.8915	23.8555	23.3008	21.4329	19.4759	19.0533	6	1.07297	3	-2.45864	-4.37956	-4.24757
sp|Q99460-2|PSMD1_HUMAN;sp|Q99460|PSMD1_HUMAN|: NA	-4.06956	0.082595	1	NA	1	2	22.016	-4.06956	-3.90566	0.0182472	15.2542	0.0182472	23.6053	NA	24.4962	18.7662	NA	21.1962	4	1.08828	2	-4.83909	NA	-3.30003
sp|Q99497|PARK7_HUMAN|: NA	-2.53312	0.2569	1	1	1	3	22.6766	-2.53312	-1.93462	0.101945	3.74276	0.101945	22.4228	25.0767	24.3299	18.7662	22.5459	22.9179	6	1.12224	3	-3.65653	-2.53078	-1.41205
sp|Q99613-2|EIF3C_HUMAN;sp|Q99613|EIF3C_HUMAN;sp|B5ME19|EIFCL_HUMAN|: NA	-4.84818	0.0227178	1	NA	1	2	20.646	-4.84818	-7.76364	0.00163073	60.2741	0.00163073	22.9332	NA	23.2069	18.7662	NA	17.6775	4	0.963372	2	-4.16697	NA	-5.52939
sp|Q99623|PHB2_HUMAN;sp|Q99623-2|PHB2_HUMAN|: NA	0.875179	0.469453	6	5	9	20	26.9953	0.875179	1.19373	0.278302	1.425	0.278302	27.3511	25.0942	27.2278	27.4617	26.8492	27.9876	6	0.828211	3	0.110654	1.755	0.759887
sp|Q99729-3|ROAA_HUMAN;sp|Q99729-4|ROAA_HUMAN;sp|Q99729-2|ROAA_HUMAN;sp|Q99729|ROAA_HUMAN|: NA	-0.762154	0.429333	1	1	1	3	23.1982	-0.762154	-1.29911	0.242297	1.68769	0.242297	22.7291	24.6795	23.3293	22.4958	23.0302	22.9254	6	0.773036	3	-0.233302	-1.64933	-0.403826
sp|Q99733|NP1L4_HUMAN;sp|Q99733-2|NP1L4_HUMAN|: NA	-0.990147	0.237066	2	1	1	4	25.8857	-0.990147	-2.03055	0.0893311	4.12315	0.0893311	26.1998	27.1211	25.8216	25.3175	25.822	25.0325	6	0.271544	3	-0.882296	-1.29905	-0.789098
sp|Q99829|CPNE1_HUMAN|: NA	0.999097	0.16701	4	4	4	12	25.5535	0.999097	2.4084	0.0533275	5.80039	0.0533275	24.7024	24.797	25.6625	25.8564	26.2328	26.0699	6	0.531401	3	1.15402	1.43582	0.40745
sp|Q99832|TCPH_HUMAN;sp|Q99832-3|TCPH_HUMAN;sp|Q99832-4|TCPH_HUMAN;sp|Q99832-2|TCPH_HUMAN|: NA	-0.000949722	0.998718	3	3	3	9	25.4521	-0.000949722	-0.00167555	0.998718	2.80746e-06	0.998718	25.8564	24.3323	26.1691	25.4617	25.3431	25.5502	6	0.883388	3	-0.394705	1.01085	-0.61899
sp|Q99873-3|ANM1_HUMAN;sp|Q99873-2|ANM1_HUMAN;sp|Q99873-4|ANM1_HUMAN;sp|Q99873|ANM1_HUMAN|: NA	-1.2077	0.604439	1	1	1	3	21.1147	-1.2077	-0.853943	0.426399	0.729218	0.426399	22.7003	19.53	22.9254	18.7662	22.9732	19.7932	6	4.04764	3	-3.93404	3.44313	-3.13219
sp|Q99878|H2A1J_HUMAN;sp|Q96KK5|H2A1H_HUMAN;sp|Q9BTM1|H2AJ_HUMAN;sp|P20671|H2A1D_HUMAN;sp|P0C0S8|H2A1_HUMAN;sp|Q9BTM1-2|H2AJ_HUMAN|: NA	0.605013	0.526069	4	4	4	12	31.687	0.605013	1.02596	0.34507	1.05259	0.34507	31.9727	30.1771	32.0036	31.9727	32.0131	31.9827	6	1.06612	2	0	1.836	-0.0209625
sp|Q99880|H2B1L_HUMAN;sp|Q99879|H2B1M_HUMAN;sp|Q99877|H2B1N_HUMAN;sp|Q93079|H2B1H_HUMAN;sp|Q5QNW6|H2B2F_HUMAN;sp|P62807|H2B1C_HUMAN;sp|P58876|H2B1D_HUMAN;sp|P57053|H2BFS_HUMAN;sp|O60814|H2B1K_HUMAN;sp|Q5QNW6-2|H2B2F_HUMAN;sp|Q96A08|H2B1A_HUMAN|: NA	0.207283	0.900475	2	1	2	5	29.5931	0.207283	0.226649	0.828334	0.0513699	0.828334	29.5597	27.6648	31.2439	29.4741	29.682	29.9342	6	1.68262	3	-0.0856318	2.01713	-1.30965
sp|Q9BPX5|ARP5L_HUMAN|: NA	-3.34807	0.0359324	2	1	1	4	22.5195	-3.34807	-4.45994	0.00444708	19.891	0.00444708	24.6812	24.1859	23.7136	21.4458	19.3021	21.7887	6	1.48265	3	-3.23541	-4.88383	-1.92495
sp|Q9BQA1|MEP50_HUMAN|: NA	-1.59584	0.398494	1	1	1	3	20.8673	-1.59584	-1.38693	0.215522	1.92358	0.215522	22.956	19.53	22.5097	21.4867	18.6945	20.027	6	0.830815	3	-1.46929	-0.835557	-2.48267
sp|Q9BS26|ERP44_HUMAN|: NA	-0.791326	0.768969	3	1	1	5	22.8086	-0.791326	-0.497685	0.636683	0.24769	0.636683	25.8185	19.53	24.2643	22.468	22.2302	22.5407	6	3.13122	3	-3.3505	2.70016	-1.72363
sp|Q9BTT0-3|AN32E_HUMAN;sp|Q9BTT0|AN32E_HUMAN;sp|Q9BTT0-2|AN32E_HUMAN|: NA	-2.89401	0.0787738	1	1	1	3	21.7017	-2.89401	-3.29601	0.0168662	10.8637	0.0168662	22.0445	24.0514	23.3501	18.7662	20.4791	21.5187	6	0.931877	3	-3.27823	-3.57234	-1.83145
sp|Q9BUF5|TBB6_HUMAN|: NA	1.89239	0.0407694	6	6	5	17	27.7065	1.89239	4.24254	0.00561629	17.9991	0.00561629	27.498	26.3691	26.4137	28.4849	28.8062	28.6669	6	0.789592	3	0.986846	2.43707	2.25325
sp|Q9BUJ2-4|HNRL1_HUMAN;sp|Q9BUJ2-2|HNRL1_HUMAN;sp|Q9BUJ2|HNRL1_HUMAN;sp|Q9BUJ2-3|HNRL1_HUMAN|: NA	0.0860494	0.953768	1	3	3	7	24.9523	0.0860494	0.117848	0.910093	0.0138881	0.910093	24.206	24.9806	25.5411	23.6281	25.4257	25.9321	6	0.575679	3	-0.577952	0.44513	0.390969
sp|Q9BV38|WDR18_HUMAN|: NA	-0.931621	0.562828	1	1	NA	2	19.6046	-0.931621	-0.967267	0.389382	0.935606	0.389382	20.6109	19.53	NA	20.175	18.1026	NA	4	0.701126	2	-0.43585	-1.42739	NA
sp|Q9BVJ6-2|UT14A_HUMAN;sp|Q9BVJ6-3|UT14A_HUMAN;sp|Q9BVJ6|UT14A_HUMAN|: NA	3.99791	0.0345938	1	1	1	3	22.2221	3.99791	4.55813	0.00401111	20.7765	0.00401111	22.0801	19.53	19.0593	24.3381	24.7193	23.6058	6	1.54073	3	2.25796	5.18928	4.54648
sp|Q9BWD1|THIC_HUMAN;sp|Q9BWD1-2|THIC_HUMAN|: NA	0.173868	0.959742	2	1	2	5	23.3862	0.173868	0.10424	0.920427	0.010866	0.920427	25.3595	19.53	25.0084	23.2431	22.5137	24.6627	6	2.58946	3	-2.11646	2.9837	-0.345642
sp|Q9BWF3|RBM4_HUMAN;sp|Q9BWF3-4|RBM4_HUMAN;sp|Q9BWF3-3|RBM4_HUMAN;sp|Q9BWF3-2|RBM4_HUMAN;sp|Q9BQ04|RBM4B_HUMAN|: NA	3.69007	0.068112	1	2	3	6	22.6682	3.69007	3.567	0.0121388	12.7235	0.0121388	18.7413	22.3215	21.4066	23.7276	24.2957	25.5164	6	1.54928	3	4.98624	1.97417	4.10981
sp|Q9BXP5-5|SRRT_HUMAN;sp|Q9BXP5-4|SRRT_HUMAN;sp|Q9BXP5-2|SRRT_HUMAN;sp|Q9BXP5-3|SRRT_HUMAN;sp|Q9BXP5|SRRT_HUMAN|: NA	0.468451	0.675215	1	NA	1	2	19.1346	0.468451	0.706386	0.519782	0.498981	0.519782	18.7413	NA	19.0593	19.991	NA	18.7466	4	1.10477	2	1.24964	NA	-0.31274
sp|Q9BZK7|TBL1R_HUMAN;sp|Q9BQ87|TBL1Y_HUMAN;sp|O60907-2|TBL1X_HUMAN;sp|O60907|TBL1X_HUMAN|: NA	-3.11035	0.0404912	1	NA	1	2	20.4316	-3.11035	-5.65405	0.00516875	31.9683	0.00516875	21.6231	NA	22.3504	18.7662	NA	18.9866	4	0.358445	2	-2.85689	NA	-3.36381
sp|Q9BZZ5-3|API5_HUMAN;sp|Q9BZZ5-2|API5_HUMAN;sp|Q9BZZ5|API5_HUMAN;sp|Q9BZZ5-1|API5_HUMAN;sp|Q9BZZ5-5|API5_HUMAN;sp|Q9BZZ5-6|API5_HUMAN|: NA	2.25199	0.299094	NA	1	2	3	22.1327	2.25199	1.84382	0.140663	3.39967	0.140663	NA	19.53	22.4833	NA	22.7224	23.7949	4	1.32994	2	NA	3.1924	1.31158
sp|Q9C005|DPY30_HUMAN|: NA	0.907677	0.552042	1	1	NA	2	19.5895	0.907677	0.995032	0.377269	0.990089	0.377269	18.7413	19.53	NA	21.0551	19.0317	NA	4	1.98846	2	2.31373	-0.498376	NA
sp|Q9GZT3-2|SLIRP_HUMAN;sp|Q9GZT3|SLIRP_HUMAN|: NA	-1.63697	0.314011	1	1	1	3	20.265	-1.63697	-1.65472	0.149833	2.73809	0.149833	21.2443	19.53	22.476	20.7325	18.1252	19.4817	6	1.25745	3	-0.511773	-1.40482	-2.99432
sp|Q9H0D6-2|XRN2_HUMAN;sp|Q9H0D6|XRN2_HUMAN|: NA	0.642984	0.438452	1	3	NA	4	23.086	0.642984	1.3436	0.251785	1.80527	0.251785	22.7797	22.7494	NA	23.4253	23.3898	NA	4	0.00358705	2	0.645521	0.640448	NA
sp|Q9H0U4|RAB1B_HUMAN;sp|P62820-2|RAB1A_HUMAN;sp|Q92928|RAB1C_HUMAN;sp|P62820|RAB1A_HUMAN|: NA	-0.504984	0.552772	NA	1	1	2	19.0422	-0.504984	-0.991006	0.379005	0.982093	0.379005	NA	19.53	19.0593	NA	18.8606	18.7188	4	0.232528	2	NA	-0.669406	-0.340562
sp|Q9H307-2|PININ_HUMAN;sp|Q9H307|PININ_HUMAN|: NA	0.465714	0.840508	2	1	3	6	22.1384	0.465714	0.370398	0.724002	0.137195	0.724002	22.1023	19.53	24.0844	21.0726	22.7405	23.3008	6	2.38018	3	-1.02972	3.21043	-0.783568
sp|Q9H8Y8-2|GORS2_HUMAN;sp|Q9H8Y8|GORS2_HUMAN;sp|Q9H8Y8-3|GORS2_HUMAN|: NA	1.20235	0.537508	1	NA	3	4	22.3683	1.20235	1.03144	0.361887	1.06386	0.361887	22.1278	NA	21.4066	21.5279	NA	24.4111	4	2.54873	2	-0.599875	NA	3.00457
sp|Q9H910-2|HN1L_HUMAN;sp|Q9H910|HN1L_HUMAN;sp|Q9H910-3|HN1L_HUMAN|: NA	-0.94403	0.607051	1	2	1	4	23.5391	-0.94403	-0.847425	0.429744	0.71813	0.429744	22.2565	26.0376	23.7392	22.8246	24.3622	22.0143	6	1.30979	3	0.568118	-1.67535	-1.72486
sp|Q9HAV0|GBB4_HUMAN;sp|P62879|GBB2_HUMAN|: NA	0.550524	0.500962	1	NA	1	2	24.5299	0.550524	1.15009	0.315581	1.32272	0.315581	24.2372	NA	24.272	24.8269	NA	24.7834	4	0.0554296	2	0.589719	NA	0.511329
sp|Q9HB71|CYBP_HUMAN;sp|Q9HB71-3|CYBP_HUMAN;sp|Q9HB71-2|CYBP_HUMAN|: NA	-3.65617	0.0760994	NA	1	1	2	22.3414	-3.65617	-4.16483	0.0147866	17.3458	0.0147866	NA	24.2802	24.0588	NA	19.4902	21.5364	4	1.60339	2	NA	-4.78994	-2.5224
sp|Q9HCD5|NCOA5_HUMAN|: NA	0.442456	0.624979	NA	1	1	2	19.5159	0.442456	0.835004	0.451718	0.697231	0.451718	NA	19.53	19.0593	NA	19.522	19.9523	4	0.637156	2	NA	-0.00808117	0.892993
sp|Q9HDC9-2|APMAP_HUMAN;sp|Q9HDC9|APMAP_HUMAN|: NA	1.06097	0.435856	1	2	NA	3	22.3037	1.06097	1.35236	0.249215	1.82888	0.249215	21.2249	22.3215	NA	23.5088	22.1596	NA	4	1.72946	2	2.28389	-0.161945	NA
sp|Q9NP97|DLRB1_HUMAN;sp|Q8TF09|DLRB2_HUMAN;sp|Q9NP97-2|DLRB1_HUMAN|: NA	-1.02607	0.158675	1	2	1	4	24.4924	-1.02607	-2.47427	0.0487973	6.122	0.0487973	24.6645	25.5308	24.821	24.1361	23.612	24.19	6	0.774825	3	-0.528434	-1.9188	-0.630967
sp|Q9NPH2-2|INO1_HUMAN;sp|Q9NPH2-3|INO1_HUMAN;sp|Q9NPH2|INO1_HUMAN|: NA	0.986126	0.349886	2	2	2	6	24.1335	0.986126	1.52499	0.178862	2.32561	0.178862	23.994	22.3215	24.6059	24.6209	24.5426	24.7163	6	1.10025	3	0.626841	2.22111	0.110431
sp|Q9NQC3-2|RTN4_HUMAN;sp|Q9NQC3-5|RTN4_HUMAN;sp|Q9NQC3|RTN4_HUMAN;sp|Q9NQC3-3|RTN4_HUMAN;sp|Q9NQC3-4|RTN4_HUMAN;sp|Q9NQC3-6|RTN4_HUMAN|: NA	4.94008	0.00196729	1	1	1	3	21.5803	4.94008	12.3251	1.94782e-05	151.908	1.94782e-05	18.7413	19.53	19.0593	23.9257	23.8031	24.4221	6	0.584483	3	5.18433	4.27309	5.36282
sp|Q9NQG5|RPR1B_HUMAN;sp|Q96P16-3|RPR1A_HUMAN;sp|Q96P16|RPR1A_HUMAN|: NA	-2.21258	0.264079	2	2	2	6	23.1317	-2.21258	-1.89837	0.107167	3.60381	0.107167	24.6045	23.8215	24.2881	19.508	24.099	22.4694	6	2.70854	3	-5.0965	0.27746	-1.81871
sp|Q9NQP4|PFD4_HUMAN|: NA	-5.27476	0.0246624	1	1	1	3	21.9165	-5.27476	-5.28166	0.00195345	27.8959	0.00195345	24.1456	25.2029	24.3133	18.7662	21.3936	17.6775	6	1.41615	3	-5.37931	-3.80923	-6.63574
sp|Q9NR12-2|PDLI7_HUMAN;sp|Q9NR12|PDLI7_HUMAN;sp|Q9NR12-3|PDLI7_HUMAN;sp|Q9NR12-5|PDLI7_HUMAN;sp|Q9NR12-6|PDLI7_HUMAN;sp|Q9NR12-4|PDLI7_HUMAN|: NA	-0.397926	0.480139	3	4	3	10	25.6854	-0.397926	-1.15652	0.29208	1.33755	0.29208	25.743	26.1975	25.7125	25.5514	25.4796	25.4283	6	0.280978	3	-0.191575	-0.717926	-0.284277
sp|Q9NR28-2|DBLOH_HUMAN;sp|Q9NR28-3|DBLOH_HUMAN;sp|Q9NR28|DBLOH_HUMAN|: NA	-0.919119	0.536441	2	NA	1	3	22.8888	-0.919119	-1.04091	0.357975	1.0835	0.357975	24.3823	NA	22.3144	22.3427	NA	22.5157	4	1.58456	2	-2.03957	NA	0.201336
sp|Q9NR30-2|DDX21_HUMAN;sp|Q9NR30|DDX21_HUMAN;sp|Q9BQ39|DDX50_HUMAN|: NA	3.89864	0.0352191	1	1	2	4	21.7487	3.89864	4.52409	0.00415652	20.4674	0.00415652	18.7413	19.53	21.1269	24.504	22.3574	24.2328	6	1.62032	3	5.7627	2.82732	3.10591
sp|Q9NR45|SIAS_HUMAN|: NA	-2.88126	0.0408569	1	1	1	3	21.2933	-2.88126	-4.22674	0.0057139	17.8654	0.0057139	22.2062	23.5527	22.4428	21.023	19.528	19.0069	6	1.49976	3	-1.18318	-4.0247	-3.4359
sp|Q9NTK5|OLA1_HUMAN;sp|Q9NTK5-2|OLA1_HUMAN;sp|Q9NTK5-3|OLA1_HUMAN|: NA	-0.903503	0.322021	1	1	1	3	22.6464	-0.903503	-1.6163	0.157926	2.61241	0.157926	22.0403	23.8805	23.3736	22.1465	22.0388	22.3986	6	0.975951	3	0.106231	-1.84174	-0.975002
sp|Q9NTZ6|RBM12_HUMAN|: NA	2.07517	0.40658	1	NA	1	2	21.9122	2.07517	1.44537	0.223481	2.08909	0.223481	22.6899	NA	19.0593	23.4843	NA	22.4152	4	1.8112	2	0.794458	NA	3.35589
sp|Q9NUD5|ZCHC3_HUMAN;sp|Q9NUD5-2|ZCHC3_HUMAN|: NA	-0.500777	0.768207	1	1	NA	2	20.1304	-0.500777	-0.515969	0.633691	0.266224	0.633691	21.2315	19.53	NA	20.6985	19.0615	NA	4	0.045543	2	-0.53298	-0.468573	NA
sp|Q9NVA2|SEP11_HUMAN;sp|Q9NVA2-2|SEP11_HUMAN|: NA	-0.359936	0.659682	NA	3	3	6	26.4365	-0.359936	-0.742998	0.49966	0.552046	0.49966	NA	26.705	26.5279	NA	26.318	26.1951	4	0.0383871	2	NA	-0.38708	-0.332792
sp|Q9NX24|NHP2_HUMAN|: NA	3.85354	0.0435538	NA	1	1	2	21.2214	3.85354	5.32453	0.00639027	28.3506	0.00639027	NA	19.53	19.0593	NA	22.4263	23.8701	4	1.35379	2	NA	2.89627	4.81081
sp|Q9NXG2|THUM1_HUMAN|: NA	-3.82141	0.0246624	1	NA	1	2	20.8276	-3.82141	-7.45311	0.00189676	55.5489	0.00189676	22.9482	NA	22.5285	18.7662	NA	19.0676	4	0.509859	2	-4.18194	NA	-3.46089
sp|Q9NYF8-3|BCLF1_HUMAN;sp|Q9NYF8-2|BCLF1_HUMAN;sp|Q9NYF8|BCLF1_HUMAN;sp|Q9NYF8-4|BCLF1_HUMAN|: NA	-0.975519	0.738482	NA	3	1	4	20.4166	-0.975519	-0.597433	0.583108	0.356926	0.583108	NA	22.7494	19.0593	NA	21.0945	18.7632	4	0.960764	2	NA	-1.65488	-0.296156
sp|Q9NYL9|TMOD3_HUMAN|: NA	-2.87607	0.114169	1	1	1	3	22.2121	-2.87607	-2.87264	0.0288249	8.25208	0.0288249	22.8246	24.6118	23.514	18.7662	22.1765	21.3793	6	1.03485	3	-4.05835	-2.43521	-2.13466
sp|Q9NYU2-2|UGGG1_HUMAN;sp|Q9NYU2|UGGG1_HUMAN|: NA	-1.34009	0.500127	1	NA	1	2	19.8169	-1.34009	-1.15515	0.313736	1.33436	0.313736	21.9145	NA	19.0593	18.7662	NA	19.5274	4	2.55716	2	-3.14828	NA	0.468093
sp|Q9NZI8|IF2B1_HUMAN;sp|Q9NZI8-2|IF2B1_HUMAN|: NA	1.24658	0.0782089	3	5	4	12	25.7584	1.24658	3.31926	0.0163898	11.0175	0.0163898	25.5719	24.8296	25.0039	26.223	26.3691	26.553	6	0.515711	3	0.651109	1.53956	1.54905
sp|Q9NZU5-2|LMCD1_HUMAN;sp|Q9NZU5|LMCD1_HUMAN|: NA	-2.63115	0.0782089	1	NA	1	2	19.9716	-2.63115	-4.03166	0.0164548	16.2543	0.0164548	20.6763	NA	21.898	18.7662	NA	18.5457	4	1.0198	2	-1.91004	NA	-3.35225
sp|Q9P258|RCC2_HUMAN|: NA	-0.999651	0.364244	3	1	2	6	23.7428	-0.999651	-1.48312	0.189319	2.19963	0.189319	24.8269	23.4234	24.4775	24.1034	22.1221	23.5034	6	0.289748	3	-0.723483	-1.3013	-0.974175
sp|Q9P2E9-3|RRBP1_HUMAN;sp|Q9P2E9-2|RRBP1_HUMAN;sp|Q9P2E9|RRBP1_HUMAN;sp|Q8N4C6-6|NIN_HUMAN;sp|Q8N4C6-11|NIN_HUMAN;sp|Q8N4C6-4|NIN_HUMAN;sp|Q8N4C6-9|NIN_HUMAN;sp|Q8N4C6-2|NIN_HUMAN;sp|Q8N4C6|NIN_HUMAN;sp|Q8N4C6-5|NIN_HUMAN;sp|Q8N4C6-10|NIN_HUMAN;sp|Q8N4C6-7|NIN_HUMAN|: NA	-0.26499	0.851052	3	4	6	13	24.7119	-0.26499	-0.339853	0.745723	0.1155	0.745723	25.0682	23.2784	26.1867	24.25	24.8601	24.6282	6	1.64155	3	-0.818205	1.5817	-1.55846
sp|Q9UBT2|SAE2_HUMAN;sp|Q9UBT2-2|SAE2_HUMAN|: NA	-2.81716	0.210461	1	1	NA	2	21.0126	-2.81716	-2.43701	0.0729319	5.93901	0.0729319	21.3872	23.4551	NA	20.6505	18.5574	NA	4	2.94223	2	-0.736689	-4.89763	NA
sp|Q9UHD1|CHRD1_HUMAN;sp|Q9UHD1-2|CHRD1_HUMAN|: NA	-2.38932	0.441666	NA	1	1	2	20.287	-2.38932	-1.32911	0.256094	1.76654	0.256094	NA	23.9039	19.0593	NA	19.111	19.0735	4	3.39914	2	NA	-4.79288	0.0142314
sp|Q9UHD8-7|SEPT9_HUMAN;sp|Q9UHD8-2|SEPT9_HUMAN;sp|Q9UHD8-5|SEPT9_HUMAN;sp|Q9UHD8|SEPT9_HUMAN;sp|Q9UHD8-3|SEPT9_HUMAN;sp|Q9UHD8-4|SEPT9_HUMAN;sp|Q9UHD8-9|SEPT9_HUMAN;sp|Q9UHD8-8|SEPT9_HUMAN|: NA	-0.646403	0.660943	4	3	6	13	25.6788	-0.646403	-0.715763	0.501433	0.512317	0.501433	26.4116	24.6364	26.9581	25.5837	23.9553	26.5279	6	0.201085	3	-0.827895	-0.681078	-0.430235
sp|Q9UHV9|PFD2_HUMAN|: NA	-3.23853	0.255245	1	1	1	3	23.2587	-3.23853	-1.94531	0.100455	3.78424	0.100455	24.7123	25.1077	24.814	23.7576	23.4833	17.6775	6	3.39229	3	-0.95465	-1.62446	-7.13647
sp|Q9UHX1-4|PUF60_HUMAN;sp|Q9UHX1-6|PUF60_HUMAN;sp|Q9UHX1-3|PUF60_HUMAN;sp|Q9UHX1-5|PUF60_HUMAN;sp|Q9UHX1-2|PUF60_HUMAN;sp|Q9UHX1|PUF60_HUMAN|: NA	3.39667	0.0617647	1	1	1	3	22.009	3.39667	3.71068	0.0102431	13.7692	0.0102431	22.3427	19.53	19.0593	24.0963	23.5004	23.5255	6	1.4444	3	1.75358	3.97031	4.46614
sp|Q9UI30-2|TR112_HUMAN;sp|Q9UI30|TR112_HUMAN|: NA	2.7234	0.192702	NA	1	2	3	22.2058	2.7234	2.5665	0.063638	6.58694	0.063638	NA	19.53	22.1582	NA	23.4048	23.7303	4	1.6282	2	NA	3.87471	1.57209
sp|Q9UJU6|DBNL_HUMAN;sp|Q9UJU6-2|DBNL_HUMAN;sp|Q9UJU6-3|DBNL_HUMAN;sp|Q9UJU6-6|DBNL_HUMAN;sp|Q9UJU6-5|DBNL_HUMAN;sp|Q9UJU6-4|DBNL_HUMAN|: NA	0.628842	0.666906	1	1	1	3	20.2403	0.628842	0.70505	0.507608	0.497095	0.507608	21.1882	19.53	19.0593	21.2443	21.4227	18.9971	6	1.09606	3	0.0560705	1.89262	-0.0621676
sp|Q9UJZ1-2|STML2_HUMAN;sp|Q9UJZ1|STML2_HUMAN|: NA	2.83093	0.0657403	1	NA	1	2	20.3158	2.83093	4.51246	0.0113093	20.3623	0.0113093	18.7413	NA	19.0593	22.2761	NA	21.1864	4	0.995346	2	3.53474	NA	2.12711
sp|Q9UK76|HN1_HUMAN;sp|Q9UK76-2|HN1_HUMAN;sp|Q9UK76-3|HN1_HUMAN|: NA	-0.692025	0.75765	1	1	2	4	22.1577	-0.692025	-0.523288	0.619811	0.273831	0.619811	21.1572	23.9343	22.4195	21.3698	19.7473	24.3179	6	3.14197	3	0.212587	-4.18706	1.8984
sp|Q9UKM9-2|RALY_HUMAN;sp|Q9UKM9|RALY_HUMAN|: NA	-0.455575	0.516088	2	3	2	7	26.0669	-0.455575	-1.05925	0.330858	1.12201	0.330858	25.8325	26.9593	26.0922	25.8325	25.9989	25.6859	6	0.482101	2	0	-0.960419	-0.406307
sp|Q9ULV4|COR1C_HUMAN;sp|Q9ULV4-2|COR1C_HUMAN;sp|Q9ULV4-3|COR1C_HUMAN|: NA	0.73953	0.435107	2	2	2	6	23.8048	0.73953	1.28078	0.248248	1.6404	0.248248	24.0963	22.3215	23.8873	24.3484	23.8292	24.3461	6	0.673256	3	0.252102	1.50773	0.458759
sp|Q9UMS4|PRP19_HUMAN|: NA	1.66514	0.112562	3	3	4	10	25.725	1.66514	2.89889	0.027862	8.40358	0.027862	25.9114	24.4082	24.3576	26.9362	26.0103	26.7261	6	0.674068	3	1.02479	1.60212	2.3685
sp|Q9UMX0-3|UBQL1_HUMAN;sp|Q9UMX0-2|UBQL1_HUMAN;sp|Q9UMX0|UBQL1_HUMAN;sp|Q9NRR5|UBQL4_HUMAN|: NA	-3.04778	0.143952	1	1	1	3	22.856	-3.04778	-2.58104	0.0422972	6.66177	0.0422972	23.8998	25.4029	23.8369	18.7662	22.5262	22.7038	6	2.00575	3	-5.13358	-2.87672	-1.13305
sp|Q9UNS2|CSN3_HUMAN;sp|Q9UNS2-2|CSN3_HUMAN|: NA	-1.78642	0.107425	2	1	1	4	23.6948	-1.78642	-2.95879	0.0257926	8.75447	0.0257926	24.9352	23.7253	25.1035	23.0279	21.937	23.4398	6	0.121851	3	-1.90732	-1.78831	-1.66364
sp|Q9UNZ2|NSF1C_HUMAN;sp|Q9UNZ2-5|NSF1C_HUMAN;sp|Q9UNZ2-6|NSF1C_HUMAN;sp|Q9UNZ2-4|NSF1C_HUMAN|: NA	-1.0206	0.324524	4	3	3	10	24.5346	-1.0206	-1.60547	0.16028	2.57754	0.16028	24.331	26.1824	24.6213	23.3908	24.5674	24.1147	6	0.558608	3	-0.940188	-1.61505	-0.506552
sp|Q9UQ35|SRRM2_HUMAN;sp|Q9UQ35-2|SRRM2_HUMAN;sp|Q9UQ35-3|SRRM2_HUMAN|: NA	1.56259	0.492539	2	3	2	7	24.0404	1.56259	1.11731	0.307227	1.24838	0.307227	25.9011	22.7494	21.1269	26.4352	24.6265	23.4035	6	0.91285	3	0.534069	1.87709	2.27661
sp|Q9UQ80|PA2G4_HUMAN;sp|Q9UQ80-2|PA2G4_HUMAN|: NA	-0.36144	0.552042	2	1	3	6	24.8871	-0.36144	-0.953245	0.377821	0.908675	0.377821	24.8768	24.835	25.4916	24.7997	24.4397	24.8798	6	0.268973	3	-0.0771167	-0.395358	-0.611844
sp|Q9Y224|CN166_HUMAN|: NA	-1.68751	0.078209	2	2	1	5	23.5245	-1.68751	-3.31128	0.0165517	10.9646	0.0165517	24.4621	24.9199	23.7228	22.516	23.3276	22.1987	6	0.226532	3	-1.94611	-1.59229	-1.52414
sp|Q9Y230|RUVB2_HUMAN;sp|Q9Y230-2|RUVB2_HUMAN|: NA	-1.01946	0.521687	4	2	2	8	23.9777	-1.01946	-1.04191	0.338197	1.08559	0.338197	25.8037	22.3215	25.3371	22.9848	23.4922	23.9269	6	2.02331	3	-2.81893	1.1707	-1.41015
sp|Q9Y265|RUVB1_HUMAN;sp|Q9Y265-2|RUVB1_HUMAN|: NA	-0.741392	0.405011	1	1	1	3	24.4975	-0.741392	-1.36802	0.221052	1.87147	0.221052	25.4902	24.0912	25.0233	24.5561	23.4551	24.3693	6	0.167075	3	-0.93404	-0.636159	-0.653978
sp|Q9Y285-2|SYFA_HUMAN;sp|Q9Y285|SYFA_HUMAN|: NA	-1.92046	0.382603	1	2	2	5	22.6591	-1.92046	-1.43385	0.202348	2.05594	0.202348	22.9777	23.7818	24.0986	18.7662	22.3181	24.0124	6	2.10024	3	-4.21148	-1.46373	-0.0861614
sp|Q9Y2B0|CNPY2_HUMAN|: NA	-1.33674	0.289062	2	2	2	6	24.5489	-1.33674	-1.75461	0.130629	3.07867	0.130629	25.1019	25.7234	24.8265	22.2912	24.5364	24.814	6	1.40511	3	-2.81073	-1.18698	-0.0125124
sp|Q9Y2W1|TR150_HUMAN|: NA	-0.592577	0.349886	1	1	1	3	23.7862	-0.592577	-1.52358	0.179205	2.32131	0.179205	23.9393	24.5619	23.7464	23.3134	23.4428	23.7136	6	0.543901	3	-0.625921	-1.11904	-0.0327717
sp|Q9Y2Z0-2|SGT1_HUMAN;sp|Q9Y2Z0|SGT1_HUMAN|: NA	-1.39304	0.667388	NA	1	1	2	20.751	-1.39304	-0.726232	0.508801	0.527413	0.508801	NA	23.8357	19.0593	NA	21.0739	19.0351	4	1.93575	2	NA	-2.76183	-0.0242584
sp|Q9Y333|LSM2_HUMAN|: NA	-1.94653	0.0404912	1	1	1	3	22.8033	-1.94653	-4.29864	0.00528449	18.4783	0.00528449	23.5339	23.9892	23.8066	22.3525	22.0209	21.1167	6	0.754479	3	-1.18141	-1.96827	-2.6899
sp|Q9Y371|SHLB1_HUMAN;sp|Q9Y371-2|SHLB1_HUMAN;sp|Q9Y371-3|SHLB1_HUMAN|: NA	-6.01058	0.00493803	2	1	1	4	21.2362	-6.01058	-8.95861	0.00011782	80.2566	0.00011782	24.2281	24.8114	23.685	19.508	17.5073	17.6775	6	1.29197	3	-4.72017	-7.3041	-6.00748
sp|Q9Y383-3|LC7L2_HUMAN;sp|Q9Y383-2|LC7L2_HUMAN;sp|Q9Y383|LC7L2_HUMAN;sp|Q96HJ9-2|CG055_HUMAN|: NA	-0.876495	0.440581	2	1	2	5	23.2206	-0.876495	-1.26208	0.254451	1.59286	0.254451	24.0722	23.6533	23.2513	23.6872	21.3773	23.2827	6	1.22974	3	-0.384908	-2.27599	0.0314121
sp|Q9Y3B4|SF3B6_HUMAN|: NA	-1.51677	0.369016	1	NA	1	2	22.5842	-1.51677	-1.57378	0.192307	2.47677	0.192307	23.5454	NA	23.1397	22.9777	NA	20.6739	4	1.34222	2	-0.567681	NA	-2.46586
sp|Q9Y3D6|FIS1_HUMAN|: NA	-2.59686	0.142043	1	NA	1	2	21.2417	-2.59686	-3.01804	0.040433	9.10855	0.040433	22.5239	NA	22.5564	20.943	NA	18.9435	4	1.43685	2	-1.58085	NA	-3.61286
sp|Q9Y490|TLN1_HUMAN;sp|Q9Y4G6|TLN2_HUMAN|: NA	0.616368	0.679196	6	6	8	20	25.5176	0.616368	0.674741	0.525349	0.455276	0.525349	26.2673	23.1394	26.2215	25.6693	25.7703	26.0377	6	1.75694	3	-0.598039	2.63096	-0.18382
sp|Q9Y4L1|HYOU1_HUMAN;sp|Q9Y4L1-2|HYOU1_HUMAN;sp|Q9BXT5|TEX15_HUMAN|: NA	0.695405	0.385928	8	9	7	24	26.8261	0.695405	1.42453	0.204905	2.02929	0.204905	26.4505	25.794	27.1907	27.0014	26.9462	27.5738	6	0.40438	3	0.550905	1.15218	0.383126
sp|Q9Y5B9|SP16H_HUMAN|: NA	0.589096	0.860516	1	1	2	4	22.3431	0.589096	0.322122	0.758452	0.103763	0.758452	23.0677	19.53	23.548	24.6129	19.0749	24.2252	6	1.00309	3	1.54521	-0.455157	0.677238
sp|Q9Y5J1|UTP18_HUMAN|: NA	-0.91069	0.358224	NA	1	1	2	18.8393	-0.91069	-1.60962	0.184432	2.59087	0.184432	NA	19.53	19.0593	NA	18.0331	18.7349	4	0.82914	2	NA	-1.49698	-0.324399
sp|Q9Y5L4|TIM13_HUMAN|: NA	1.38059	0.463063	1	1	1	3	22.8433	1.38059	1.20584	0.273941	1.45405	0.273941	23.0727	19.53	23.8564	23.7501	23.3129	23.5379	6	2.13916	3	0.677348	3.78284	-0.318426
sp|Q9Y617|SERC_HUMAN;sp|Q9Y617-2|SERC_HUMAN|: NA	-2.63754	0.281539	4	1	4	9	24.4409	-2.63754	-1.80748	0.121462	3.26698	0.121462	25.8912	24.8433	26.5445	19.8999	24.0514	25.415	6	2.90938	3	-5.99135	-0.791861	-1.12942
sp|Q9Y696|CLIC4_HUMAN|: NA	-1.02099	0.40658	2	1	1	4	23.403	-1.02099	-1.35837	0.223921	1.84517	0.223921	24.2863	24.1396	23.3146	23.839	23.4729	21.3657	6	0.811112	3	-0.447304	-0.666679	-1.94897
sp|Q9Y6H1|CHCH2_HUMAN;sp|Q5T1J5|CHCH9_HUMAN|: NA	4.93081	0.00192465	1	1	1	3	21.5756	4.93081	13.2994	1.25971e-05	176.875	1.25971e-05	18.7413	19.53	19.0593	23.9623	24.0843	24.0766	6	0.341665	3	5.22092	4.55421	5.0173
sp|Q9Y6M1-1|IF2B2_HUMAN;sp|Q9Y6M1|IF2B2_HUMAN;sp|Q9Y6M1-5|IF2B2_HUMAN;sp|Q9Y6M1-6|IF2B2_HUMAN;sp|Q9Y6M1-3|IF2B2_HUMAN;sp|Q9Y6M1-4|IF2B2_HUMAN|: NA	-0.0952703	0.985431	1	3	1	5	21.9486	-0.0952703	-0.0501381	0.961664	0.00251383	0.961664	22.5293	24.4001	19.0593	18.7662	24.3835	22.5532	6	3.62914	3	-3.76311	-0.0166004	3.4939

## Sheet: Silac_results_myc_lc3A_96hr
Differentially expressed proteins in myc-LC3A (96 hours)
Protein	avg log2 L/H	P-value adjusted L/H	b1t1 Ratio counts	b2t1 Ratio counts	b3t1 Ratio counts	Ratio counts total	A	Coef	t	P-value	F	F P-value	H 1	H 2	H 3	L 1	L 2	L 3	N	sd log2 L/H	N log2 L/H	log2 L/H 1	log2 L/H 2	log2 L/H 3
CON__ENSEMBL:ENSBTAP00000007350;sp|P0C0L4-2|CO4A_HUMAN;sp|P0C0L4|CO4A_HUMAN;sp|P0C0L5|CO4B_HUMAN|: NA	3.26712	0.0202559	3	2	3	8	24.3598	3.26712	5.11495	0.00228487	26.1627	0.00228487	22.8476	21.5236	23.8075	25.7028	26.3816	25.8957	6	1.43011	3	2.85517	4.85798	2.0882
CON__ENSEMBL:ENSBTAP00000016046;sp|P23142|FBLN1_HUMAN|: NA	2.04978	0.206619	1	1	3	5	22.9293	2.04978	1.9978	0.0934023	3.99121	0.0934023	20.9854	20.9203	23.8075	23.7909	22.787	25.2848	6	0.682784	3	2.80546	1.86664	1.47724
CON__ENSEMBL:ENSBTAP00000018229;sp|P02774|VTDB_HUMAN;sp|P02774-3|VTDB_HUMAN;sp|P02774-2|VTDB_HUMAN|: NA	5.78341	0.00274769	6	5	4	15	26.0628	5.78341	10.7433	4.22647e-05	115.419	4.22647e-05	23.198	22.2119	24.1033	29.0795	28.8107	28.9732	6	0.868635	3	5.88154	6.59881	4.86988
CON__ENSEMBL:ENSBTAP00000023055|: NA	-1.19043	0.349729	NA	1	1	2	20.4206	-1.19043	-1.51456	0.205983	2.2939	0.205983	NA	20.9203	21.1114	NA	20.7352	18.9156	4	1.42173	2	NA	-0.185112	-2.19575
CON__ENSEMBL:ENSBTAP00000024146;sp|P01023|A2MG_HUMAN;sp|P20742|PZP_HUMAN;sp|P20742-2|PZP_HUMAN|: NA	6.40805	0.00274769	16	15	13	44	26.8648	6.40805	10.4113	5.04742e-05	108.394	5.04742e-05	23.6423	22.5306	24.8095	30.1242	30.126	29.9564	6	1.22594	3	6.48186	7.59541	5.14686
CON__ENSEMBL:ENSBTAP00000024466;CON__ENSEMBL:ENSBTAP00000024462|: NA	2.54302	0.12756	1	1	1	3	22.2772	2.54302	2.51311	0.0462788	6.31572	0.0462788	20.9854	20.9203	21.1114	21.2363	24.3185	25.0915	6	2.00632	3	0.250808	3.39813	3.98011
CON__ENSEMBL:ENSBTAP00000034412|: NA	4.3861	0.0309324	2	3	1	6	23.8704	4.3861	4.33989	0.00504295	18.8347	0.00504295	22.0464	21.8742	21.1114	26.8851	27.4977	23.8075	6	1.51523	3	4.83869	5.62347	2.69615
CON__P00735;sp|P00734|THRB_HUMAN|: NA	3.13201	0.0315578	3	2	5	10	24.4348	3.13201	4.29176	0.00531198	18.4192	0.00531198	22.8476	21.5236	24.2352	25.9473	25.6412	26.414	6	0.969794	3	3.09969	4.11755	2.17877
CON__P00761|: NA	7.6013	0.00372136	NA	1	1	2	24.8165	7.6013	16.807	8.54504e-05	282.476	8.54504e-05	NA	20.9203	21.1114	NA	28.7552	28.4791	4	0.330308	2	NA	7.83486	7.36774
CON__P00978|: NA	4.79602	0.00972857	3	2	3	8	25.1242	4.79602	6.92281	0.000478668	47.9253	0.000478668	22.8476	21.5236	23.8075	27.4027	26.9257	28.2384	6	0.528525	3	4.5551	5.40208	4.43088
CON__P01030|: NA	3.36386	0.0293872	3	1	3	7	24.2071	3.36386	4.42127	0.00462233	19.5476	0.00462233	22.8476	20.9203	23.8075	25.7028	26.0686	25.8957	6	1.59217	3	2.85517	5.14822	2.0882
CON__P01044-1;CON__P01045-1|: NA	3.81031	0.0170595	1	1	2	4	23.4928	3.81031	5.55635	0.00150813	30.873	0.00150813	20.9854	20.9203	22.857	25.0044	24.9719	26.2175	6	0.389921	3	4.01893	4.05153	3.36046
CON__P01966;sp|P69905|HBA_HUMAN|: NA	5.71099	0.00716886	1	1	NA	2	23.8084	5.71099	12.7627	0.000246918	162.887	0.000246918	20.9854	20.9203	NA	26.5272	26.8006	NA	4	0.23931	2	5.54178	5.88021	NA
CON__P02769;sp|P02768-3|ALBU_HUMAN;sp|P02768-2|ALBU_HUMAN;sp|P02768|ALBU_HUMAN;CON__P02768-1|: NA	11.3564	0.000378095	14	14	12	40	29.2708	11.3564	18.7008	1.73637e-06	349.721	1.73637e-06	23.5085	22.5129	24.7563	34.9489	34.9489	34.9489	6	1.12408	3	11.4404	12.4361	10.1926
CON__P05784|: NA	0.329848	0.773519	6	5	7	18	29.5309	0.329848	0.448709	0.669614	0.20134	0.669614	29.2978	28.0824	30.7178	30.0651	29.0838	29.9386	6	0.967533	3	0.767241	1.00145	-0.779149
CON__P06868;sp|P00747|PLMN_HUMAN|: NA	6.24208	0.00341969	13	9	10	32	26.6107	6.24208	9.80714	7.0671e-05	96.1799	7.0671e-05	23.4614	22.3815	24.6263	29.9117	30.0161	29.2676	6	1.50748	3	6.45032	7.63463	4.64131
CON__P12763|: NA	10.3739	0.00385563	3	3	2	8	27.7132	10.3739	9.26111	9.73867e-05	85.7682	9.73867e-05	22.8476	21.8742	22.857	34.1671	30.3509	34.1826	6	1.64305	3	11.3195	8.47668	11.3255
CON__P15497;sp|P02647|APOA1_HUMAN|: NA	4.82089	0.0202559	3	1	3	7	24.9356	4.82089	5.1554	0.00219728	26.5782	0.00219728	22.8476	20.9203	23.8075	28.2897	26.0517	27.6968	6	0.821639	3	5.44209	5.13131	3.88926
CON__P17690;sp|P02749|APOH_HUMAN|: NA	6.79535	0.00274769	3	3	5	11	26.3833	6.79535	10.7153	4.28942e-05	114.817	4.28942e-05	22.8476	21.8742	24.2352	29.8514	29.7382	29.7534	6	1.18676	3	7.00386	7.86404	5.51815
CON__P17697|: NA	0.581189	0.672138	1	1	2	4	21.8782	0.581189	0.647315	0.541723	0.419017	0.541723	20.9854	20.9203	22.857	21.0269	21.7319	23.7476	6	0.469132	3	0.0414035	0.811606	0.890557
CON__P28800;sp|P08697-2|A2AP_HUMAN;sp|P08697|A2AP_HUMAN|: NA	2.43229	0.143622	2	NA	4	6	24.291	2.43229	2.73811	0.0532603	7.49727	0.0532603	22.0464	NA	24.1033	25.1689	NA	25.8454	4	0.976016	2	3.12244	NA	1.74215
CON__P34955|: NA	9.30636	0.000378095	3	2	2	7	27.0626	9.30636	19.7857	1.24969e-06	391.474	1.24969e-06	22.8476	21.5236	22.857	31.831	31.5548	31.7615	6	0.628956	3	8.98344	10.0312	8.90445
CON__P41361;sp|P01008|ANT3_HUMAN|: NA	3.85156	0.0315238	NA	2	1	3	23.2433	3.85156	5.6229	0.00524794	31.6171	0.00524794	NA	21.5236	21.1114	NA	25.8787	24.4594	4	0.712115	2	NA	4.3551	3.34802
CON__P50448|: NA	0.520958	0.302612	1	1	1	3	21.2662	0.520958	1.57012	0.168156	2.46527	0.168156	20.9854	20.9203	21.1114	21.2234	21.484	21.8727	6	0.264252	3	0.237961	0.563646	0.761267
CON__Q0IIK2;CON__Q29443;CON__Q2HJF0;sp|P02788-2|TRFL_HUMAN;sp|P02788|TRFL_HUMAN|: NA	7.97113	0.00274769	16	14	19	49	27.7479	7.97113	10.7768	4.15251e-05	116.14	4.15251e-05	23.6423	22.5129	25.1318	31.0714	32.047	32.0819	6	1.3746	3	7.42911	9.53411	6.95018
CON__Q0V8M9;sp|Q06033-2|ITIH3_HUMAN;sp|Q06033|ITIH3_HUMAN|: NA	0.729672	0.812346	1	NA	4	5	22.9092	0.729672	0.369022	0.731205	0.136177	0.731205	20.9854	NA	24.1033	21.072	NA	25.4761	4	0.90947	2	0.0865796	NA	1.37276
CON__Q1RMK2|: NA	1.28386	0.429722	1	1	1	3	21.6477	1.28386	1.18696	0.280725	1.40887	0.280725	20.9854	20.9203	21.1114	21.1414	24.8179	20.9095	6	2.27057	3	0.155922	3.89753	-0.201882
CON__Q28065;sp|P04003|C4BPA_HUMAN|: NA	4.55768	0.00883005	3	3	3	9	25.1219	4.55768	7.20877	0.000385238	51.9663	0.000385238	22.8476	21.8742	23.8075	28.182	26.917	27.1034	6	1.10245	3	5.33438	5.04278	3.29586
CON__Q28107|: NA	1.95677	0.267645	1	3	1	5	22.3021	1.95677	1.70811	0.1392	2.91766	0.1392	20.9854	21.8742	21.1114	24.245	24.9241	20.6722	6	2.07757	3	3.25951	3.04995	-0.439153
CON__Q2KIF2|: NA	0.169717	0.849074	1	NA	1	2	21.1333	0.169717	0.296645	0.781811	0.0879983	0.781811	20.9854	NA	21.1114	21.7324	NA	20.7039	4	0.816352	2	0.746966	NA	-0.407531
CON__Q2KJF1|: NA	5.78573	0.00378108	7	7	8	22	26.2553	5.78573	9.3713	9.11628e-05	87.8213	9.11628e-05	23.2575	22.3083	24.5213	28.8389	29.1835	29.422	6	1.00299	3	5.58141	6.87514	4.90063
CON__Q2UVX4;sp|P01024|CO3_HUMAN|: NA	4.82306	0.00972857	11	10	15	36	25.9848	4.82306	6.94321	0.000471199	48.2081	0.000471199	23.403	22.4083	24.9084	28.1471	28.1504	28.8914	6	0.882154	3	4.74414	5.74203	3.98303
CON__Q3KUS7|: NA	3.52068	0.0205499	2	2	2	6	23.9027	3.52068	5.05161	0.00243013	25.5188	0.00243013	22.0464	21.5236	22.857	24.4051	25.9124	26.6716	6	1.0465	3	2.35866	4.38885	3.81451
CON__Q3SX09;CON__P02070;sp|P68871|HBB_HUMAN;sp|P02042|HBD_HUMAN;sp|P69892|HBG2_HUMAN;sp|P69891|HBG1_HUMAN;sp|P02100|HBE_HUMAN|: NA	7.80286	0.00207809	7	7	7	21	27.2274	7.80286	12.6449	1.67011e-05	159.893	1.67011e-05	23.2575	22.3083	24.412	30.7606	31.6374	30.9884	6	1.40059	3	7.50307	9.32907	6.57644
CON__Q3SX14;sp|P06396-2|GELS_HUMAN;sp|P06396-4|GELS_HUMAN;sp|P06396-3|GELS_HUMAN;sp|P06396|GELS_HUMAN|: NA	1.0628	0.16864	3	3	3	9	24.8086	1.0628	2.23991	0.0669981	5.01718	0.0669981	23.737	24.2366	24.8579	25.0409	25.9835	24.9955	6	0.831293	3	1.30393	1.74687	0.137594
CON__Q3SZ57;sp|P02771|FETA_HUMAN|: NA	6.73143	0.00274769	9	9	10	28	26.814	6.73143	10.8543	3.98748e-05	117.815	3.98748e-05	23.337	22.3815	24.6263	29.9318	30.4401	30.1672	6	1.26442	3	6.59475	8.05863	5.5409
CON__Q3SZH5|: NA	3.41196	0.0202559	3	3	4	10	24.6477	3.41196	5.27682	0.00195648	27.8448	0.00195648	22.8476	21.8742	24.1033	26.0883	26.0614	26.9113	6	0.705382	3	3.24067	4.18722	2.808
CON__Q3SZR3|: NA	7.04121	0.00526669	2	2	3	7	25.9798	7.04121	8.49568	0.000157215	72.1766	0.000157215	22.0464	21.5236	23.8075	29.6826	28.3057	30.5129	6	0.516665	3	7.63615	6.78214	6.70533
CON__Q3SZV7|: NA	4.61866	0.000878557	1	1	1	3	23.3151	4.61866	15.2654	5.64488e-06	233.034	5.64488e-06	20.9854	20.9203	21.1114	25.6742	25.4491	25.7499	6	0.0818007	3	4.6887	4.52876	4.63852
CON__Q3T052;sp|Q14624-4|ITIH4_HUMAN;sp|Q14624-3|ITIH4_HUMAN;sp|Q14624-2|ITIH4_HUMAN;sp|Q14624|ITIH4_HUMAN|: NA	3.34859	0.0501533	3	1	5	9	24.342	3.34859	3.62632	0.0112933	13.1502	0.0112933	22.8476	20.9203	24.2352	25.8571	25.3088	26.883	6	0.918533	3	3.00952	4.38846	2.6478
CON__Q3ZBS7;sp|P04004|VTNC_HUMAN|: NA	6.52429	0.00274769	8	7	6	21	26.5737	6.52429	10.4276	5.00281e-05	108.736	5.00281e-05	23.3007	22.3083	24.3256	30.1582	30.1931	29.1562	6	1.55413	3	6.85753	7.88478	4.83057
CON__Q58D62|: NA	6.76803	0.000878557	2	2	2	6	25.5264	6.76803	15.0827	6.05206e-06	227.489	6.05206e-06	22.0464	21.5236	22.857	28.79	28.7283	29.2128	6	0.424967	3	6.7436	7.20468	6.3558
CON__Q95121;sp|P36955|PEDF_HUMAN|: NA	1.93192	0.366038	2	1	3	6	23.2241	1.93192	1.36079	0.223153	1.85174	0.223153	22.0464	20.9203	23.8075	25.496	21.263	25.811	6	1.55466	3	3.44954	0.342701	2.00351
CON__Q9N2I2|: NA	1.81355	0.329894	1	1	2	4	22.4944	1.81355	1.47535	0.19127	2.17667	0.19127	20.9854	20.9203	22.857	20.9816	23.7569	25.465	6	1.57808	3	-0.00387526	2.83657	2.60796
CON__Q9TRI1;sp|P19823|ITIH2_HUMAN|: NA	5.61004	0.00607185	5	5	5	15	25.9997	5.61004	8.16837	0.000195192	66.7223	0.000195192	23.1369	22.2119	24.2352	27.9261	28.9048	29.5832	6	0.978523	3	4.78921	6.6929	5.34801
CON__Q9TT36;sp|P05543|THBG_HUMAN|: NA	0.797881	0.285865	1	NA	1	2	21.4474	0.797881	1.7742	0.152275	3.14777	0.152275	20.9854	NA	21.1114	21.7059	NA	21.9867	4	0.109466	2	0.720477	NA	0.875285
CON__Q9TTE1|: NA	4.25108	0.0158445	3	2	4	9	24.9504	4.25108	5.84476	0.00116423	34.1612	0.00116423	22.8476	21.5236	24.1033	27.5262	26.4531	27.2484	6	0.965971	3	4.67859	4.92952	3.14512
sp|A6NHQ2|FBLL1_HUMAN|: NA	1.63058	0.0207298	2	2	2	6	25.4882	1.63058	5.03283	0.0024752	25.3294	0.0024752	24.6295	24.7446	24.6446	26.0266	26.2627	26.621	6	0.305514	3	1.39719	1.51818	1.97637
sp|B1ANS9-2|WDR64_HUMAN;sp|B1ANS9|WDR64_HUMAN|: NA	-0.312464	0.70846	1	1	NA	2	24.9245	-0.312464	-0.595862	0.584012	0.355051	0.584012	25.199	24.9624	NA	24.3783	25.1581	NA	4	0.718744	2	-0.820693	0.195765	NA
sp|E9PRG8|CK098_HUMAN|: NA	-0.48202	0.701863	NA	1	1	2	21.7528	-0.48202	-0.614277	0.57294	0.377336	0.57294	NA	22.8762	21.1114	NA	21.7446	21.279	4	0.918749	2	NA	-1.13167	0.167634
sp|O00148|DX39A_HUMAN;sp|O00148-2|DX39A_HUMAN;sp|O00148-3|DX39A_HUMAN|: NA	0.166169	0.721673	4	5	5	14	28.3918	0.166169	0.554013	0.599875	0.30693	0.599875	28.1955	28.2514	28.4791	28.4199	28.4567	28.5479	6	0.0849164	3	0.224463	0.205301	0.0687418
sp|O00151|PDLI1_HUMAN|: NA	-1.81552	0.176377	1	1	1	3	23.574	-1.81552	-2.19252	0.0714823	4.80714	0.0714823	23.8017	24.1439	25.4995	21.1741	22.9727	23.8518	6	0.742508	3	-2.62756	-1.17125	-1.64776
sp|O00154-4|BACH_HUMAN;sp|O00154-2|BACH_HUMAN;sp|O00154-3|BACH_HUMAN;sp|O00154-6|BACH_HUMAN;sp|O00154-5|BACH_HUMAN;sp|O00154-7|BACH_HUMAN;sp|O00154|BACH_HUMAN|: NA	0.283836	0.785519	2	3	4	9	24.5894	0.283836	0.41782	0.690824	0.174574	0.690824	23.7418	25.1649	24.4357	23.4908	25.471	25.232	6	0.524003	3	-0.250975	0.306166	0.796316
sp|O00231|PSD11_HUMAN;sp|O00231-2|PSD11_HUMAN|: NA	-1.45288	0.145555	2	1	2	5	25.5938	-1.45288	-2.39204	0.0544787	5.72185	0.0544787	26.986	25.3401	26.6345	25.4527	24.0689	25.0804	6	0.157695	3	-1.53328	-1.27119	-1.55418
sp|O00233-2|PSMD9_HUMAN;sp|O00233|PSMD9_HUMAN;sp|O00233-3|PSMD9_HUMAN|: NA	-2.2502	0.0873307	1	1	1	3	21.4183	-2.2502	-2.96165	0.0256678	8.7714	0.0256678	23.6093	22.9095	21.1114	20.4947	20.8977	19.4872	6	0.773302	3	-3.11464	-2.01177	-1.62419
sp|O00264|PGRC1_HUMAN|: NA	3.93533	0.0165828	NA	1	1	2	22.9835	3.93533	8.23137	0.0013035	67.7554	0.0013035	NA	20.9203	21.1114	NA	25.2082	24.6942	4	0.498588	2	NA	4.28789	3.58278
sp|O00273|DFFA_HUMAN;sp|O00273-2|DFFA_HUMAN|: NA	-4.69024	0.0573239	NA	1	2	3	22.5696	-4.69024	-4.23441	0.0139525	17.9303	0.0139525	NA	24.3185	25.5109	NA	18.9309	21.518	4	0.986245	2	NA	-5.38762	-3.99286
sp|O00299|CLIC1_HUMAN|: NA	0.736492	0.574647	2	2	2	6	25.1247	0.736492	0.854625	0.426018	0.730384	0.426018	25.2571	26.1554	22.857	25.4683	25.388	25.6227	6	1.82413	3	0.211213	-0.767363	2.76563
sp|O00303|EIF3F_HUMAN|: NA	2.10715	0.153281	1	NA	2	3	22.9748	2.10715	2.63881	0.0589544	6.96333	0.0589544	20.9854	NA	22.857	24.0291	NA	24.0277	4	1.32444	2	3.04367	NA	1.17063
sp|O00410|IPO5_HUMAN;sp|O00410-3|IPO5_HUMAN;sp|O00410-2|IPO5_HUMAN|: NA	-1.84398	0.54892	1	1	NA	2	21.6056	-1.84398	-0.947136	0.398298	0.897066	0.398298	24.1349	20.9203	NA	18.5712	22.796	NA	4	5.26042	2	-5.56366	1.87569	NA
sp|O00425|IF2B3_HUMAN;sp|O00425-2|IF2B3_HUMAN|: NA	2.4239	0.156125	2	1	NA	3	22.6953	2.4239	2.61239	0.0605858	6.82461	0.0605858	22.0464	20.9203	NA	24.9051	22.9095	NA	4	0.61484	2	2.85866	1.98915	NA
sp|O00429-4|DNM1L_HUMAN;sp|O00429-5|DNM1L_HUMAN;sp|O00429-3|DNM1L_HUMAN;sp|O00429-2|DNM1L_HUMAN;sp|O00429|DNM1L_HUMAN;sp|O00429-8|DNM1L_HUMAN;sp|O00429-6|DNM1L_HUMAN;sp|O00429-7|DNM1L_HUMAN|: NA	-2.65534	0.0297301	1	1	1	3	20.7488	-2.65534	-4.39718	0.00474259	19.3352	0.00474259	22.9771	22.1411	21.1114	19.2281	20.1043	18.9311	6	0.949835	3	-3.74898	-2.03679	-2.18024
sp|O00479|HMGN4_HUMAN|: NA	-0.409257	0.760259	1	1	1	3	22.3623	-0.409257	-0.477294	0.650279	0.22781	0.650279	20.9854	22.5471	24.1681	21.7811	22.8459	21.8459	6	1.67517	3	0.79568	0.298733	-2.32218
sp|O00567|NOP56_HUMAN|: NA	0.782794	0.413373	2	NA	2	4	22.8431	0.782794	1.30322	0.263875	1.69839	0.263875	22.0464	NA	22.857	22.8226	NA	23.6464	4	0.00933756	2	0.776192	NA	0.789397
sp|O00571-2|DDX3X_HUMAN;sp|O00571|DDX3X_HUMAN;sp|O15523-3|DDX3Y_HUMAN|: NA	2.4907	0.0310601	5	4	4	13	25.3603	2.4907	4.32955	0.00509942	18.745	0.00509942	23.1369	25.1048	24.1033	26.4342	27.0162	26.3667	6	0.720407	3	3.29735	1.91137	2.26338
sp|O14558|HSPB6_HUMAN|: NA	-5.02011	0.0163628	NA	1	1	2	21.255	-5.02011	-8.34228	0.00123989	69.5936	0.00123989	NA	23.2155	24.3145	NA	18.9309	18.559	4	1.04011	2	NA	-4.28464	-5.75558
sp|O14639-2|ABLM1_HUMAN;sp|O14639-6|ABLM1_HUMAN;sp|O14639|ABLM1_HUMAN;sp|O14639-3|ABLM1_HUMAN;sp|O14639-5|ABLM1_HUMAN;sp|O14639-4|ABLM1_HUMAN|: NA	-0.207647	0.922284	2	3	7	12	24.3148	-0.207647	-0.129251	0.901442	0.0167059	0.901442	22.0464	23.4146	27.7947	23.3677	23.3973	25.8678	6	1.63242	3	1.32125	-0.0172977	-1.92689
sp|O14737|PDCD5_HUMAN;sp|O14737-2|PDCD5_HUMAN|: NA	-3.44819	0.00748046	2	3	2	7	25.0251	-3.44819	-7.62953	0.000283416	58.2098	0.000283416	26.2307	26.7685	27.2484	22.8771	23.1389	23.887	6	0.157098	3	-3.3536	-3.62953	-3.36144
sp|O14773-2|TPP1_HUMAN;sp|O14773|TPP1_HUMAN|: NA	2.55347	0.0475203	3	2	2	7	23.9983	2.55347	3.74262	0.00985024	14.0072	0.00985024	23.7839	21.5236	22.857	25.9151	25.2618	24.6481	6	1.04	3	2.13117	3.73819	1.79104
sp|O14776-2|TCRG1_HUMAN;sp|O14776|TCRG1_HUMAN|: NA	-1.98265	0.22706	1	1	1	3	22.3062	-1.98265	-1.89293	0.107925	3.58317	0.107925	20.9854	23.8655	25.0417	21.0342	21.1733	21.7372	6	1.78565	3	0.0487154	-2.69223	-3.30444
sp|O14818|PSA7_HUMAN;sp|O14818-2|PSA7_HUMAN;sp|O14818-4|PSA7_HUMAN;sp|Q8TAA3-2|PSA7L_HUMAN;sp|Q8TAA3-5|PSA7L_HUMAN;sp|Q8TAA3|PSA7L_HUMAN|: NA	-1.3573	0.592596	1	1	2	4	23.8268	-1.3573	-0.815614	0.446318	0.665227	0.446318	24.6464	23.6891	25.1809	21.456	20.9624	27.0262	6	2.78315	3	-3.19037	-2.72678	1.84524
sp|O14828-2|SCAM3_HUMAN;sp|O14828|SCAM3_HUMAN|: NA	1.8204	0.0475203	2	1	2	5	23.5124	1.8204	3.73574	0.00992962	13.9558	0.00992962	22.0464	22.9032	22.857	23.8151	24.3116	25.1412	6	0.440189	3	1.76868	1.40837	2.28417
sp|O14964-2|HGS_HUMAN;sp|O14964|HGS_HUMAN|: NA	-4.18275	0.0366159	1	2	2	5	22.8788	-4.18275	-4.11136	0.006474	16.9033	0.006474	24.5203	25.0101	25.38	18.5712	22.4864	21.3046	6	1.71518	3	-5.94911	-2.52379	-4.07536
sp|O14979-3|HNRDL_HUMAN;sp|O14979-2|HNRDL_HUMAN;sp|O14979|HNRDL_HUMAN|: NA	-0.4388	0.482231	1	1	1	3	25.5281	-0.4388	-1.0573	0.331638	1.11789	0.331638	25.3827	25.5786	26.2814	25.7622	24.9624	25.2017	6	0.745613	3	0.379515	-0.616208	-1.07971
sp|O14980|XPO1_HUMAN|: NA	-1.7991	0.358531	1	1	NA	2	23.5127	-1.7991	-1.47849	0.214872	2.18594	0.214872	25.5358	23.2886	NA	23.737	21.4892	NA	4	0.00035261	2	-1.79885	-1.79934	NA
sp|O15042-3|SR140_HUMAN;sp|O15042-2|SR140_HUMAN;sp|O15042|SR140_HUMAN|: NA	0.80611	0.54222	1	NA	1	2	21.4515	0.80611	0.963563	0.390946	0.928453	0.390946	20.9854	NA	21.1114	20.8577	NA	22.8513	4	1.32061	2	-0.127703	NA	1.73992
sp|O15116|LSM1_HUMAN|: NA	-3.48421	0.041896	NA	1	1	2	22.9667	-3.48421	-4.96398	0.00812907	24.6411	0.00812907	NA	23.9415	25.4761	NA	21.2817	21.1674	4	1.1659	2	NA	-2.6598	-4.30862
sp|O15145|ARPC3_HUMAN|: NA	-0.614978	0.770252	1	2	2	5	23.6699	-0.614978	-0.457889	0.663373	0.209662	0.663373	20.9854	25.4818	25.465	22.4133	24.326	23.348	6	1.83327	3	1.42786	-1.15579	-2.117
sp|O15173|PGRC2_HUMAN;sp|O15173-2|PGRC2_HUMAN|: NA	3.01163	0.0244991	2	2	2	6	24.5917	3.01163	4.75606	0.00326279	22.6201	0.00326279	22.0464	24.3541	22.857	25.9038	26.1074	26.2814	6	1.1111	3	3.85734	1.75324	3.42432
sp|O15212|PFD6_HUMAN|: NA	-0.993792	0.692527	1	1	1	3	23.634	-0.993792	-0.613906	0.562132	0.376881	0.562132	25.3056	25.9757	21.1114	24.2215	24.4439	20.7459	6	0.58841	3	-1.08408	-1.53184	-0.365456
sp|O15230|LAMA5_HUMAN;sp|O15230-2|LAMA5_HUMAN|: NA	-2.34092	0.048378	NA	1	1	2	20.2677	-2.34092	-4.60083	0.0105527	21.1676	0.0105527	NA	21.765	21.1114	NA	18.9309	19.2637	4	0.697559	2	NA	-2.83417	-1.84767
sp|O15460-2|P4HA2_HUMAN;sp|O15460|P4HA2_HUMAN|: NA	-2.70492	0.0202559	3	3	2	8	25.368	-2.70492	-5.16355	0.00218011	26.6622	0.00218011	27.1738	27.1309	25.8567	23.8851	23.5589	24.6026	6	1.26437	3	-3.28865	-3.57197	-1.25415
sp|O15511|ARPC5_HUMAN;sp|O15511-2|ARPC5_HUMAN|: NA	-2.88448	0.0172686	1	1	1	3	24.6999	-2.88448	-5.52895	0.00154644	30.5693	0.00154644	25.8834	26.3816	26.1613	23.2503	24.1403	22.3822	6	0.799136	3	-2.63313	-2.24124	-3.77907
sp|O43175|SERA_HUMAN|: NA	0.278381	0.553666	4	4	4	12	27.4748	0.278381	0.897952	0.404284	0.806318	0.404284	27.3886	27.4749	27.1434	27.6745	27.4359	27.7316	6	0.313648	3	0.285933	-0.0389754	0.588184
sp|O43242|PSMD3_HUMAN;sp|O43242-2|PSMD3_HUMAN|: NA	-3.29357	0.0241866	1	2	NA	3	23.0548	-3.29357	-6.48727	0.00313788	42.0847	0.00313788	24.5657	24.8376	NA	21.7454	21.0707	NA	4	0.669376	2	-2.82025	-3.76689	NA
sp|O43290|SNUT1_HUMAN|: NA	-0.8081	0.403262	NA	1	1	2	20.6118	-0.8081	-1.33363	0.254643	1.77857	0.254643	NA	20.9203	21.1114	NA	20.7885	19.627	4	0.956413	2	NA	-0.131813	-1.48439
sp|O43390|HNRPR_HUMAN;sp|O43390-2|HNRPR_HUMAN;sp|O43390-3|HNRPR_HUMAN;sp|O43390-4|HNRPR_HUMAN|: NA	-0.101817	0.840295	5	3	4	12	27.893	-0.101817	-0.310304	0.766974	0.0962885	0.766974	27.6605	28.1285	28.0427	28.0812	27.701	27.744	6	0.457072	3	0.420699	-0.427472	-0.298678
sp|O43399-2|TPD54_HUMAN;sp|O43399-4|TPD54_HUMAN;sp|O43399-3|TPD54_HUMAN;sp|O43399-6|TPD54_HUMAN|: NA	-1.64288	0.0306356	5	3	3	11	27.5619	-1.64288	-4.35544	0.00495938	18.9698	0.00495938	28.0848	28.1604	28.9048	27.0069	26.6252	26.5892	6	0.62586	3	-1.07788	-1.53516	-2.31561
sp|O43399|TPD54_HUMAN;sp|O43399-5|TPD54_HUMAN;sp|O43399-7|TPD54_HUMAN|: NA	-1.64288	0.0306356	5	3	3	11	27.5619	-1.64288	-4.35544	0.00495938	18.9698	0.00495938	28.0848	28.1604	28.9048	27.0069	26.6252	26.5892	6	0.62586	3	-1.07788	-1.53516	-2.31561
sp|O43681|ASNA_HUMAN|: NA	-0.0643306	0.959829	NA	1	2	3	22.9369	-0.0643306	-0.0743162	0.944401	0.00552289	0.944401	NA	23.0812	22.857	NA	21.8647	23.9448	4	1.62934	2	NA	-1.21645	1.08779
sp|O43684-2|BUB3_HUMAN;sp|O43684|BUB3_HUMAN|: NA	-0.985651	0.615606	2	1	1	4	23.0061	-0.985651	-0.771673	0.470009	0.595479	0.470009	25.5874	23.7979	21.1114	23.9441	22.3007	21.2949	6	1.01519	3	-1.6433	-1.4972	0.183549
sp|O43707|ACTN4_HUMAN;sp|O43707-2|ACTN4_HUMAN;sp|O43707-3|ACTN4_HUMAN;sp|Q9H254-2|SPTN4_HUMAN;sp|Q9H254-4|SPTN4_HUMAN;sp|Q9H254|SPTN4_HUMAN|: NA	-1.18643	0.0620701	21	23	18	62	30.4115	-1.18643	-3.3359	0.0160342	11.1282	0.0160342	31.1847	31.3167	30.5129	29.7606	29.8221	29.8722	6	0.473952	3	-1.42405	-1.49456	-0.64067
sp|O43765|SGTA_HUMAN|: NA	-1.72765	0.0475203	2	1	1	4	24.5374	-1.72765	-3.74785	0.00979032	14.0464	0.00979032	25.5939	25.2156	25.3942	24.0832	24.1081	22.8295	6	0.752478	3	-1.51074	-1.10745	-2.56476
sp|O43809|CPSF5_HUMAN|: NA	0.971239	0.420574	3	2	3	8	24.716	0.971239	1.21293	0.271369	1.47121	0.271369	24.7514	24.1321	23.8075	25.7774	23.5019	26.3254	6	1.57476	3	1.026	-0.630191	2.51791
sp|O43852|CALU_HUMAN;sp|O43852-3|CALU_HUMAN;sp|O43852-6|CALU_HUMAN;sp|O43852-2|CALU_HUMAN;sp|O43852-4|CALU_HUMAN;sp|O43852-9|CALU_HUMAN;sp|O43852-10|CALU_HUMAN;sp|O43852-5|CALU_HUMAN;sp|O43852-15|CALU_HUMAN;sp|O43852-13|CALU_HUMAN;sp|O43852-14|CALU_HUMAN;sp|O43852-11|CALU_HUMAN;sp|O43852-8|CALU_HUMAN;sp|O43852-12|CALU_HUMAN;sp|O43852-7|CALU_HUMAN|: NA	-2.23525	0.0209156	3	1	2	6	26.8616	-2.23525	-5.01398	0.00252139	25.14	0.00252139	27.7995	27.3916	28.7466	25.5793	25.7501	25.9027	6	0.601335	3	-2.22026	-1.64154	-2.84393
sp|O60216|RAD21_HUMAN|: NA	0.4041	0.592596	1	NA	1	2	21.2505	0.4041	0.846456	0.445946	0.716487	0.445946	20.9854	NA	21.1114	21.1881	NA	21.717	4	0.284954	2	0.202607	NA	0.605593
sp|O60220|TIM8A_HUMAN|: NA	-0.560886	0.785597	1	1	1	3	23.6554	-0.560886	-0.415115	0.692696	0.172321	0.692696	25.2401	25.456	21.1114	21.8561	24.151	24.1177	6	3.25954	3	-3.38406	-1.30496	3.00636
sp|O60341|KDM1A_HUMAN;sp|O60341-2|KDM1A_HUMAN|: NA	0.0956252	0.885864	1	NA	1	2	21.0962	0.0956252	0.217428	0.838738	0.0472748	0.838738	20.9854	NA	21.1114	21.1936	NA	21.0945	4	0.15907	2	0.208105	NA	-0.0168543
sp|O60506-2|HNRPQ_HUMAN;sp|O60506|HNRPQ_HUMAN;sp|O60506-4|HNRPQ_HUMAN;sp|O60506-3|HNRPQ_HUMAN;sp|O60506-5|HNRPQ_HUMAN|: NA	-0.368313	0.474664	3	2	3	8	27.4394	-0.368313	-1.07513	0.324209	1.15591	0.324209	27.3036	27.8817	27.6854	27.5386	27.1562	27.0711	6	0.525391	3	0.234947	-0.725566	-0.61432
sp|O60664-4|PLIN3_HUMAN;sp|O60664-3|PLIN3_HUMAN;sp|O60664|PLIN3_HUMAN;sp|O60664-2|PLIN3_HUMAN|: NA	-3.65309	0.1037	1	2	2	5	23.3624	-3.65309	-2.74766	0.033895	7.54963	0.033895	24.4893	25.6065	25.4709	18.5712	23.7286	22.3076	6	2.06416	3	-5.91811	-1.87792	-3.16324
sp|O60701|UGDH_HUMAN;sp|O60701-3|UGDH_HUMAN;sp|O60701-2|UGDH_HUMAN|: NA	-1.70047	0.203891	1	1	1	3	22.1704	-1.70047	-2.02187	0.0903579	4.08794	0.0903579	24.0515	23.8989	21.1114	21.1984	21.5014	21.2606	6	1.61799	3	-2.8531	-2.39752	0.149208
sp|O60716-29|CTND1_HUMAN;sp|O60716-27|CTND1_HUMAN;sp|O60716-26|CTND1_HUMAN;sp|O60716-25|CTND1_HUMAN;sp|O60716-21|CTND1_HUMAN;sp|O60716-19|CTND1_HUMAN;sp|O60716-18|CTND1_HUMAN;sp|O60716-17|CTND1_HUMAN;sp|O60716-13|CTND1_HUMAN;sp|O60716-11|CTND1_HUMAN;sp|O60716-10|CTND1_HUMAN;sp|O60716-9|CTND1_HUMAN;sp|O60716-5|CTND1_HUMAN;sp|O60716-3|CTND1_HUMAN;sp|O60716-2|CTND1_HUMAN;sp|O60716|CTND1_HUMAN;sp|O60…	2.37071	0.0662666	2	2	4	8	23.7431	2.37071	3.25043	0.0178203	10.5653	0.0178203	22.0464	21.5236	24.1033	24.8442	24.621	25.3202	6	1.01039	3	2.79782	3.09742	1.21691
sp|O60832-2|DKC1_HUMAN;sp|O60832|DKC1_HUMAN|: NA	0.0805762	0.907571	2	2	3	7	24.5694	0.0805762	0.162698	0.876173	0.0264707	0.876173	25.1447	24.6353	23.8075	24.1122	24.5853	25.1318	6	1.18378	3	-1.03253	-0.0499601	1.32422
sp|O60869-2|EDF1_HUMAN;sp|O60869-3|EDF1_HUMAN;sp|O60869|EDF1_HUMAN|: NA	-2.72002	0.156345	1	2	2	5	24.0153	-2.72002	-2.30619	0.0612097	5.31851	0.0612097	24.2386	24.7579	27.1294	20.5566	23.3586	24.0506	6	1.18284	3	-3.68199	-1.39936	-3.07872
sp|O60888-3|CUTA_HUMAN;sp|O60888|CUTA_HUMAN;sp|O60888-2|CUTA_HUMAN|: NA	-2.14357	0.0213186	1	1	1	3	25.2148	-2.14357	-4.96247	0.00265269	24.6262	0.00265269	26.3647	26.6198	25.8752	23.5898	24.7073	24.1319	6	0.553278	3	-2.77492	-1.91255	-1.74325
sp|O60925|PFD1_HUMAN|: NA	-7.31798	0.000378095	1	1	1	3	22.346	-7.31798	-20.0112	1.16967e-06	400.45	1.16967e-06	25.7456	25.7798	26.4896	18.5712	18.9309	18.559	6	0.554953	3	-7.17438	-6.84894	-7.93062
sp|O75131|CPNE3_HUMAN;sp|Q86YQ8-2|CPNE8_HUMAN;sp|Q9HCH3-2|CPNE5_HUMAN;sp|Q96FN4-2|CPNE2_HUMAN;sp|Q96FN4|CPNE2_HUMAN;sp|Q8IYJ1|CPNE9_HUMAN;sp|Q96A23|CPNE4_HUMAN;sp|O95741|CPNE6_HUMAN;sp|Q9UBL6-2|CPNE7_HUMAN;sp|Q86YQ8|CPNE8_HUMAN;sp|Q96A23-2|CPNE4_HUMAN;sp|Q9HCH3|CPNE5_HUMAN;sp|O95741-2|CPNE6_HUMAN;sp|Q9UBL6|CPNE7_HUMAN|: NA	2.31772	0.0259146	2	2	2	6	23.3012	2.31772	4.64447	0.00365803	21.5711	0.00365803	22.0464	21.5236	22.857	24.6392	24.8775	23.8636	6	1.19756	3	2.59272	3.35386	1.00658
sp|O75340-2|PDCD6_HUMAN;sp|O75340|PDCD6_HUMAN;sp|O75340-3|PDCD6_HUMAN|: NA	-0.361213	0.549834	4	2	2	8	25.645	-0.361213	-0.907535	0.399592	0.82362	0.399592	26.1863	25.9973	25.2932	25.7456	25.5468	25.1008	6	0.146314	3	-0.440686	-0.450592	-0.192361
sp|O75347|TBCA_HUMAN;sp|O75347-2|TBCA_HUMAN|: NA	0.160326	0.822016	1	NA	1	2	21.1286	0.160326	0.355055	0.740852	0.126064	0.740852	20.9854	NA	21.1114	21.3602	NA	21.0573	4	0.30328	2	0.374778	NA	-0.0541255
sp|O75367-2|H2AY_HUMAN;sp|O75367-3|H2AY_HUMAN;sp|O75367|H2AY_HUMAN|: NA	1.42119	0.701863	1	NA	3	4	23.1071	1.42119	0.611594	0.574544	0.374047	0.574544	20.9854	NA	23.8075	20.9534	NA	26.682	4	2.05518	2	-0.0320382	NA	2.87442
sp|O75369-2|FLNB_HUMAN;sp|O75369-9|FLNB_HUMAN;sp|O75369|FLNB_HUMAN;sp|O75369-8|FLNB_HUMAN;sp|O75369-6|FLNB_HUMAN;sp|O75369-3|FLNB_HUMAN;sp|O75369-7|FLNB_HUMAN;sp|O75369-5|FLNB_HUMAN;sp|O75369-4|FLNB_HUMAN|: NA	-0.666821	0.479243	10	11	9	30	27.3564	-0.666821	-1.06484	0.328482	1.13387	0.328482	28.1659	28.4783	26.4253	27.0429	27.3916	26.6345	6	0.758898	3	-1.12304	-1.08665	0.209227
sp|O75396|SC22B_HUMAN|: NA	2.73826	0.0246263	2	1	2	5	23.3104	2.73826	4.74254	0.00330801	22.4917	0.00330801	22.0464	20.9203	22.857	25.1341	24.5271	24.3775	6	1.08614	3	3.08762	3.60673	1.52043
sp|O75477|ERLN1_HUMAN;sp|O94905|ERLN2_HUMAN;sp|O94905-2|ERLN2_HUMAN;sp|O94905-3|ERLN2_HUMAN|: NA	1.54236	0.0618524	1	1	1	3	21.7769	1.54236	3.34238	0.0159069	11.1715	0.0159069	20.9854	20.9203	21.1114	23.1417	21.7048	22.7978	6	0.697148	3	2.15622	0.784431	1.68643
sp|O75533|SF3B1_HUMAN;sp|O75533-2|SF3B1_HUMAN|: NA	-0.447621	0.783062	2	1	3	6	23.7169	-0.447621	-0.426158	0.685067	0.18161	0.685067	24.6159	22.8652	24.3411	24.6295	21.292	24.5578	6	0.980058	3	0.0135886	-1.5732	0.216747
sp|O75607|NPM3_HUMAN|: NA	-0.510098	0.423456	1	1	1	3	25.6478	-0.510098	-1.20635	0.273715	1.45528	0.273715	25.8454	25.4491	26.414	25.2571	25.046	25.8752	6	0.0959165	3	-0.588374	-0.403102	-0.538818
sp|O75608-2|LYPA1_HUMAN;sp|O75608|LYPA1_HUMAN|: NA	-1.24985	0.474664	1	1	NA	2	21.7808	-1.24985	-1.1308	0.322632	1.27871	0.322632	20.9854	23.826	NA	21.119	21.1928	NA	4	1.95636	2	0.133505	-2.63321	NA
sp|O75626|PRDM1_HUMAN|: NA	-2.78737	0.0485131	1	1	NA	2	23.8527	-2.78737	-4.58671	0.0106636	21.0379	0.0106636	25.3536	25.1393	NA	23.0414	21.8767	NA	4	0.672059	2	-2.31215	-3.26258	NA
sp|O75635-2|SPB7_HUMAN;sp|O75635|SPB7_HUMAN|: NA	1.52789	0.444653	1	NA	1	2	21.8124	1.52789	1.21505	0.292521	1.47634	0.292521	20.9854	NA	21.1114	20.9276	NA	24.225	4	2.24262	2	-0.0578793	NA	3.11366
sp|O75643|U520_HUMAN;sp|O75643-2|U520_HUMAN|: NA	0.21489	0.902765	1	1	3	5	22.7094	0.21489	0.174191	0.867525	0.0303425	0.867525	20.9854	23.0128	23.8075	20.6573	23.0231	24.77	6	0.669162	3	-0.328116	0.0103282	0.962456
sp|O75718|CRTAP_HUMAN|: NA	-2.70985	0.0284405	1	1	NA	2	22.3986	-2.70985	-5.89231	0.00444077	34.7193	0.00444077	23.9481	23.5589	NA	21.1064	20.9809	NA	4	0.186433	2	-2.84167	-2.57802	NA
sp|O75821|EIF3G_HUMAN|: NA	-6.56234	0.0135079	NA	1	2	3	22.1151	-6.56234	-9.00548	0.00093051	81.0987	0.00093051	NA	24.5853	26.2072	NA	18.9309	18.737	4	1.28396	2	NA	-5.65444	-7.47023
sp|O75874|IDHC_HUMAN|: NA	-1.7615	0.0401995	2	2	2	6	24.7401	-1.7615	-3.98816	0.00743135	15.9054	0.00743135	25.6898	25.7724	25.4004	23.2663	24.5932	23.7187	6	0.625972	3	-2.42353	-1.17923	-1.68175
sp|O75955-2|FLOT1_HUMAN;sp|O75955|FLOT1_HUMAN|: NA	0.626006	0.631676	2	NA	3	5	23.24	0.626006	0.757382	0.491856	0.573627	0.491856	22.0464	NA	23.8075	23.1177	NA	23.9882	4	0.629742	2	1.0713	NA	0.180711
sp|O75962-5|TRIO_HUMAN;sp|O75962-2|TRIO_HUMAN;sp|O75962-4|TRIO_HUMAN;sp|O75962|TRIO_HUMAN|: NA	-4.36667	0.00748046	1	1	1	3	22.185	-4.36667	-7.66825	0.000275721	58.802	0.000275721	23.8804	23.8811	25.3434	19.8273	20.6635	19.5141	6	1.33379	3	-4.0531	-3.2176	-5.8293
sp|O76003|GLRX3_HUMAN|: NA	-3.06135	0.0233949	1	1	1	3	22.2498	-3.06135	-4.83635	0.0030083	23.3903	0.0030083	24.3783	22.5036	24.4594	21.1612	20.6829	20.3133	6	1.17047	3	-3.21718	-1.82077	-4.14609
sp|O76014|KRT37_HUMAN;sp|O76015|KRT38_HUMAN;CON__O76015;CON__O76014|: NA	-0.574721	0.591551	1	NA	2	3	25.8355	-0.574721	-0.854112	0.442165	0.729507	0.442165	25.5541	NA	26.6917	25.1119	NA	25.9845	4	0.187409	2	-0.442203	NA	-0.70724
sp|O76021|RL1D1_HUMAN;sp|O76021-2|RL1D1_HUMAN|: NA	0.419664	0.740987	2	NA	1	3	21.7887	0.419664	0.52892	0.625432	0.279756	0.625432	22.0464	NA	21.1114	22.7994	NA	21.1978	4	0.471336	2	0.752949	NA	0.086379
sp|O94776|MTA2_HUMAN|: NA	0.0575895	0.922284	1	NA	1	2	21.0772	0.0575895	0.131089	0.902166	0.0171844	0.902166	20.9854	NA	21.1114	21.1462	NA	21.0659	4	0.145828	2	0.160706	NA	-0.0455267
sp|O94906-2|PRP6_HUMAN;sp|O94906|PRP6_HUMAN|: NA	-2.11513	0.0781327	2	1	1	4	26.6805	-2.11513	-3.08534	0.0219213	9.51929	0.0219213	26.9744	27.0031	29.2366	25.5287	25.5241	25.8159	6	1.13077	3	-1.44573	-1.47897	-3.42069
sp|O94925-3|GLSK_HUMAN;sp|O94925|GLSK_HUMAN|: NA	-0.0419873	0.978546	1	NA	2	3	21.9003	-0.0419873	-0.0406571	0.969558	0.001653	0.969558	20.9854	NA	22.857	20.9631	NA	22.7954	4	0.0278329	2	-0.0223065	NA	-0.0616682
sp|O95232|LC7L3_HUMAN;sp|O95232-2|LC7L3_HUMAN|: NA	0.302459	0.812005	2	2	NA	4	23.7857	0.302459	0.370822	0.729966	0.137509	0.729966	24.5788	22.6902	NA	23.7418	24.1321	NA	4	1.61145	2	-0.837006	1.44192	NA
sp|O95373|IPO7_HUMAN|: NA	-4.85312	0.0315578	NA	1	1	2	22.3507	-4.85312	-5.59956	0.00532606	31.3551	0.00532606	NA	24.4439	25.1107	NA	18.9309	20.9175	4	0.933243	2	NA	-5.51302	-4.19321
sp|O95433-2|AHSA1_HUMAN;sp|O95433|AHSA1_HUMAN|: NA	0.800142	0.517864	1	1	2	4	24.6654	0.800142	0.988281	0.361708	0.9767	0.361708	24.8827	25.0561	22.857	23.9362	25.3401	25.92	6	2.05397	3	-0.946508	0.28397	3.06296
sp|O95777|LSM8_HUMAN|: NA	-1.33074	0.114088	2	2	2	6	25.9619	-1.33074	-2.64073	0.0390337	6.97347	0.0390337	26.5365	26.021	27.3243	25.7685	25.456	24.6651	6	1.15493	3	-0.76803	-0.565024	-2.65918
sp|O95793-2|STAU1_HUMAN;sp|O95793-3|STAU1_HUMAN;sp|O95793|STAU1_HUMAN|: NA	-0.967781	0.69692	NA	1	1	2	22.386	-0.967781	-0.622405	0.568098	0.387388	0.568098	NA	20.9203	24.8195	NA	22.6494	21.1549	4	3.81391	2	NA	1.72906	-3.66462
sp|O95816|BAG2_HUMAN;sp|O95816-2|BAG2_HUMAN|: NA	2.37313	0.019065	1	1	1	3	22.1923	2.37313	5.38138	0.00177298	28.9593	0.00177298	20.9854	20.9203	21.1114	23.1542	24.1569	22.8254	6	0.781539	3	2.16879	3.23654	1.71406
sp|P00338|LDHA_HUMAN;sp|P00338-3|LDHA_HUMAN;sp|P00338-4|LDHA_HUMAN;sp|P00338-5|LDHA_HUMAN;sp|P00338-2|LDHA_HUMAN;sp|Q6ZMR3|LDH6A_HUMAN;sp|P07864|LDHC_HUMAN|: NA	-0.61374	0.392688	2	4	3	9	28.4063	-0.61374	-1.28979	0.245261	1.66357	0.245261	28.4772	29.4695	28.1929	27.6605	28.515	28.1228	6	0.475841	3	-0.816651	-0.954488	-0.0700798
sp|P00367-3|DHE3_HUMAN;sp|P00367|DHE3_HUMAN;sp|P00367-2|DHE3_HUMAN;sp|P49448|DHE4_HUMAN|: NA	-0.874848	0.541147	1	NA	2	3	22.9373	-0.874848	-0.96671	0.389551	0.934528	0.389551	23.8924	NA	22.857	21.5188	NA	23.481	4	2.11963	2	-2.37365	NA	0.623954
sp|P00387-2|NB5R3_HUMAN;sp|P00387|NB5R3_HUMAN;sp|P00387-3|NB5R3_HUMAN|: NA	1.68638	0.32713	1	2	2	5	22.6319	1.68638	1.49782	0.185536	2.24345	0.185536	20.9854	21.5236	22.857	21.5217	25.6601	23.2434	6	2.12323	3	0.536229	4.13655	0.386367
sp|P00390-5|GSHR_HUMAN;sp|P00390-4|GSHR_HUMAN;sp|P00390-2|GSHR_HUMAN;sp|P00390-3|GSHR_HUMAN;sp|P00390|GSHR_HUMAN|: NA	-1.51241	0.252328	2	2	1	5	25.2136	-1.51241	-1.78622	0.125021	3.19056	0.125021	26.4128	26.4163	25.0804	25.362	25.2704	22.74	6	0.718639	3	-1.05088	-1.14595	-2.34041
sp|P00441|SODC_HUMAN|: NA	0.780909	0.785597	1	1	1	3	24.9158	0.780909	0.415299	0.692569	0.172474	0.692569	20.9854	25.0832	27.5074	22.8728	26.5658	26.4802	6	1.57891	3	1.88735	1.48259	-1.02722
sp|P00492|HPRT_HUMAN|: NA	-2.97532	0.00390931	1	1	1	3	22.7152	-2.97532	-9.14797	0.000104296	83.6853	0.000104296	24.314	24.0163	24.2782	21.5136	21.1808	20.9881	6	0.273177	3	-2.80036	-2.83549	-3.2901
sp|P00505|AATM_HUMAN;sp|P00505-2|AATM_HUMAN|: NA	-0.76495	0.544983	3	3	2	8	26.0088	-0.76495	-0.919975	0.393564	0.846354	0.393564	27.2346	27.329	24.6103	25.6375	26.1803	25.0613	6	1.07671	3	-1.59718	-1.14874	0.451072
sp|P00558|PGK1_HUMAN;sp|P00558-2|PGK1_HUMAN;sp|P07205|PGK2_HUMAN|: NA	-0.670494	0.178816	3	4	3	10	29.194	-0.670494	-2.17836	0.0728814	4.74527	0.0728814	29.7155	29.543	29.3292	28.9496	28.8799	28.7466	6	0.0918713	3	-0.765866	-0.663038	-0.582578
sp|P01344|IGF2_HUMAN;sp|P01344-2|IGF2_HUMAN;sp|P01344-3|IGF2_HUMAN|: NA	1.08702	0.679516	1	NA	1	2	23.5946	1.08702	0.653402	0.54989	0.426934	0.54989	20.9854	NA	25.1167	25.0197	NA	23.2565	4	4.16803	2	4.03426	NA	-1.86023
sp|P02452|CO1A1_HUMAN;CON__Q862S4|: NA	-0.054199	0.935426	2	2	4	8	25.7156	-0.054199	-0.105697	0.919316	0.0111719	0.919316	25.1016	26.5583	25.568	25.4172	25.3932	26.255	6	0.979827	3	0.315597	-1.16511	0.686915
sp|P02461|CO3A1_HUMAN;sp|P02461-2|CO3A1_HUMAN;CON__P04258|: NA	-1.07797	0.195922	5	5	5	15	26.8699	-1.07797	-2.09153	0.0821026	4.37448	0.0821026	27.9832	27.6287	26.6147	26.7173	25.7021	26.5733	6	0.95651	3	-1.26589	-1.92657	-0.0414479
sp|P02545|LMNA_HUMAN;sp|P02545-3|LMNA_HUMAN;sp|P02545-2|LMNA_HUMAN;sp|P02545-6|LMNA_HUMAN;sp|P02545-5|LMNA_HUMAN;sp|P02545-4|LMNA_HUMAN|: NA	-1.91125	0.0261662	21	25	25	71	31.5206	-1.91125	-4.60382	0.00381528	21.1951	0.00381528	32.0439	32.3413	33.0437	30.4395	30.9697	30.2859	6	0.742328	3	-1.6044	-1.37154	-2.75781
sp|P02751-10|FINC_HUMAN;sp|P02751-9|FINC_HUMAN;sp|P02751-14|FINC_HUMAN;sp|P02751-13|FINC_HUMAN;sp|P02751-8|FINC_HUMAN;sp|P02751-17|FINC_HUMAN;sp|P02751-3|FINC_HUMAN;sp|P02751|FINC_HUMAN;sp|P02751-7|FINC_HUMAN;sp|P02751-15|FINC_HUMAN;sp|P02751-12|FINC_HUMAN;sp|P02751-6|FINC_HUMAN;sp|P02751-5|FINC_HUMAN;sp|P02751-11|FINC_HUMAN;sp|P02751-4|FINC_HUMAN;sp|P02751-2|FINC_HUMAN;sp|P02751-16|FINC_HUMAN|: …	-8.28569	0.000378095	6	4	5	15	23.6617	-8.28569	-18.7201	1.726e-06	350.441	1.726e-06	27.9261	27.3809	28.1065	19.4786	20.133	18.9449	6	0.967039	3	-8.4475	-7.24795	-9.16162
sp|P02786|TFR1_HUMAN|: NA	3.06219	0.0259146	2	1	2	5	23.4724	3.06219	4.64406	0.00365958	21.5673	0.00365958	22.0464	20.9203	22.857	25.2988	24.1176	25.594	6	0.283047	3	3.25239	3.19727	2.73691
sp|P02794|FRIH_HUMAN|: NA	3.18524	0.0166731	1	1	1	3	22.5983	3.18524	5.62861	0.00141215	31.6813	0.00141215	20.9854	20.9203	21.1114	24.9749	24.5592	23.0388	6	1.10335	3	3.98949	3.63885	1.92739
sp|P04040|CATA_HUMAN|: NA	-0.16083	0.912997	2	1	1	4	22.2326	-0.16083	-0.148878	0.886596	0.0221647	0.886596	22.0464	23.7812	21.1114	24.1417	21.1409	21.174	6	2.37566	3	2.09522	-2.64031	0.0625988
sp|P04075|ALDOA_HUMAN;sp|P04075-2|ALDOA_HUMAN;sp|P09972|ALDOC_HUMAN|: NA	-1.49893	0.0524271	5	7	6	18	28.0901	-1.49893	-3.57677	0.0119782	12.7933	0.0119782	29.1106	28.9976	28.4105	27.1011	26.9887	27.9322	6	0.883861	3	-2.00955	-2.00891	-0.478339
sp|P04080|CYTB_HUMAN|: NA	2.19463	0.20957	1	NA	1	2	22.1457	2.19463	2.18683	0.0955214	4.78221	0.0955214	20.9854	NA	21.1114	24.5059	NA	21.9802	4	1.87503	2	3.52047	NA	0.86878
sp|P04083|ANXA1_HUMAN|: NA	-0.0735154	0.877484	7	7	7	21	28.8275	-0.0735154	-0.233147	0.823507	0.0543576	0.823507	29.0318	28.792	28.769	28.581	28.7745	29.0168	6	0.352711	3	-0.450893	-0.0174734	0.24782
sp|P04216|THY1_HUMAN|: NA	-0.887393	0.525912	NA	1	1	2	21.7352	-0.887393	-1.00872	0.371339	1.01752	0.371339	NA	23.2464	21.1114	NA	21.3449	21.2381	4	1.43412	2	NA	-1.90147	0.126683
sp|P04264|K2C1_HUMAN;CON__P04264;CON__Q6IFZ6;CON__Q9R0H5;sp|Q7Z794|K2C1B_HUMAN;CON__Q7Z794|: NA	1.78735	0.127798	3	4	4	11	25.35	1.78735	2.50936	0.0465119	6.29691	0.0465119	23.4388	24.151	25.779	25.6704	26.0914	26.9692	6	0.537295	3	2.23154	1.94036	1.19014
sp|P04350|TBB4A_HUMAN|: NA	1.29674	0.0571561	11	11	13	35	30.1582	1.29674	3.47097	0.0136001	12.0477	0.0136001	29.7606	29.6471	29.1217	30.9686	30.3922	31.0588	6	0.600913	3	1.20801	0.745136	1.93709
sp|P04406|G3P_HUMAN;sp|P04406-2|G3P_HUMAN;sp|O14556|G3PT_HUMAN|: NA	-0.825503	0.200183	5	5	6	16	31.7532	-0.825503	-2.06738	0.0848733	4.27406	0.0848733	32.6728	32.154	31.6711	31.1288	31.2215	31.6711	6	0.777539	2	-1.54399	-0.932516	0
sp|P04632|CPNS1_HUMAN|: NA	-0.694868	0.419928	1	1	1	3	21.2956	-0.694868	-1.21547	0.27047	1.47737	0.27047	20.9854	22.8323	21.1114	21.0535	20.8289	20.9622	6	1.13848	3	0.0680704	-2.00347	-0.149205
sp|P04792|HSPB1_HUMAN|: NA	-2.45601	0.0418444	3	6	4	13	29.2686	-2.45601	-3.91836	0.00804354	15.3536	0.00804354	30.7213	31.1853	29.5832	27.6259	28.9976	27.4984	6	0.556178	3	-3.09547	-2.18773	-2.08483
sp|P04843|RPN1_HUMAN|: NA	3.03019	0.0186795	3	3	3	9	24.3582	3.03019	5.41659	0.00171568	29.3394	0.00171568	22.8476	21.8742	23.8075	25.8682	25.5903	26.1613	6	0.681232	3	3.02066	3.71613	2.35377
sp|P04844-2|RPN2_HUMAN;sp|P04844|RPN2_HUMAN|: NA	0.25611	0.728648	1	NA	1	2	21.1765	0.25611	0.55478	0.609217	0.307781	0.609217	20.9854	NA	21.1114	21.507	NA	21.1021	4	0.37533	2	0.521509	NA	-0.00928845
sp|P05141|ADT2_HUMAN;sp|P12235|ADT1_HUMAN;sp|Q9H0C2|ADT4_HUMAN|: NA	2.55485	0.00972857	1	1	1	3	22.2832	2.55485	6.93299	0.000474925	48.0663	0.000474925	20.9854	20.9203	21.1114	23.7794	23.8811	23.0212	6	0.564805	3	2.79399	2.96075	1.90982
sp|P05198|IF2A_HUMAN|: NA	-0.323055	0.583556	2	1	5	8	25.336	-0.323055	-0.838839	0.434149	0.703651	0.434149	25.3121	25.4224	25.758	25.1068	24.7304	25.6862	6	0.326421	3	-0.205265	-0.692023	-0.0718784
sp|P05387|RLA2_HUMAN|: NA	-1.47003	0.309511	1	1	3	5	26.5531	-1.47003	-1.54453	0.174122	2.38559	0.174122	26.4709	26.0318	29.3616	25.6299	25.3235	26.5009	6	1.20615	3	-0.841055	-0.708373	-2.86067
sp|P05455|LA_HUMAN|: NA	0.519708	0.380643	4	2	2	8	26.1781	0.519708	1.32163	0.235116	1.7467	0.235116	25.9805	25.5468	26.2274	26.9004	26.3927	26.0207	6	0.63021	3	0.919944	0.84592	-0.20674
sp|P05556-2|ITB1_HUMAN;sp|P05556|ITB1_HUMAN;sp|P05556-5|ITB1_HUMAN;sp|P05556-4|ITB1_HUMAN;sp|P05556-3|ITB1_HUMAN|: NA	-1.98438	0.413373	1	NA	1	2	21.2552	-1.98438	-1.30502	0.26332	1.70309	0.26332	23.3834	NA	21.1114	18.5712	NA	21.9548	4	3.99908	2	-4.81216	NA	0.843398
sp|P05783|K1C18_HUMAN;CON__H-INV:HIT000015463;CON__Q92764;sp|Q92764|KRT35_HUMAN;CON__Q497I4;sp|P13646-2|K1C13_HUMAN;sp|Q14525|KT33B_HUMAN;CON__Q14525;sp|Q15323|K1H1_HUMAN;CON__Q9UE12;CON__Q15323;CON__A2A5Y0;sp|O76013-2|KRT36_HUMAN;sp|Q14532|K1H2_HUMAN;CON__Q14532;CON__A2AB72;sp|O76013|KRT36_HUMAN;CON__O76013;CON__REFSEQ:XP_986630;sp|Q2M2I5|K1C24_HUMAN;CON__Q2M2I5|: NA	0.204026	0.788829	17	18	17	52	31.5485	0.204026	0.4097	0.696452	0.167854	0.696452	30.9169	30.995	32.4276	31.636	31.7229	31.5927	6	0.89978	3	0.719066	0.727949	-0.834938
sp|P05787|K2C8_HUMAN;CON__P05787;sp|P05787-2|K2C8_HUMAN;CON__H-INV:HIT000292931;CON__Q9H552;CON__H-INV:HIT000016045;CON__REFSEQ:XP_092267;CON__Q9DCV7;sp|P08729|K2C7_HUMAN;CON__Q3KNV1;CON__P08729;sp|P02538|K2C6A_HUMAN;CON__P02538;sp|Q6KB66-2|K2C80_HUMAN;sp|P14136-3|GFAP_HUMAN;sp|P14136|GFAP_HUMAN;sp|P14136-2|GFAP_HUMAN;sp|Q6KB66|K2C80_HUMAN;CON__Q6KB66-1;sp|Q6KB66-3|K2C80_HUMAN;CON__Q8VED5;sp|P190…	0.170451	0.850313	17	13	19	49	32.1464	0.170451	0.281615	0.787833	0.0793067	0.787833	31.2202	31.6374	33.3259	32.152	32.3413	32.2016	6	1.12705	3	0.931753	0.703889	-1.12429
sp|P06454-2|PTMA_HUMAN;sp|P06454|PTMA_HUMAN|: NA	-1.84434	0.419928	1	1	2	4	23.2229	-1.84434	-1.21553	0.27045	1.4775	0.27045	20.9854	25.0764	26.3733	21.2313	23.8717	21.7991	6	2.47287	3	0.245847	-1.20468	-4.57419
sp|P06576|ATPB_HUMAN|: NA	1.12478	0.0876477	7	8	8	23	28.0507	1.12478	2.95477	0.0258958	8.73069	0.0258958	27.8545	27.7136	26.8969	28.6346	28.548	28.6567	6	0.550605	3	0.780115	0.83444	1.75979
sp|P06733|ENOA_HUMAN;sp|P06733-2|ENOA_HUMAN|: NA	-1.48509	0.0401995	3	3	3	9	29.5043	-1.48509	-3.97883	0.00751015	15.8311	0.00751015	30.422	30.6097	29.7089	28.8776	28.6045	28.8032	6	0.552142	3	-1.54442	-2.00516	-0.905673
sp|P06744|G6PI_HUMAN;sp|P06744-2|G6PI_HUMAN;CON__Q3ZBD7|: NA	-1.22852	0.216419	3	2	2	7	26.2276	-1.22852	-1.94012	0.101128	3.76407	0.101128	27.4722	27.1449	25.9085	26.2307	25.9682	24.6411	6	0.0467111	3	-1.24151	-1.17669	-1.26736
sp|P06748-2|NPM_HUMAN;sp|P06748|NPM_HUMAN;sp|P06748-3|NPM_HUMAN|: NA	0.590205	0.364846	4	4	5	13	29.8931	0.590205	1.36464	0.222007	1.86223	0.222007	29.3589	29.1139	30.3211	30.2782	29.9326	30.3536	6	0.485527	3	0.919284	0.818751	0.0325792
sp|P06753-5|TPM3_HUMAN;sp|P06753-2|TPM3_HUMAN;sp|P06753-4|TPM3_HUMAN;sp|P06753-3|TPM3_HUMAN;sp|P06753-6|TPM3_HUMAN;sp|P06753-7|TPM3_HUMAN|: NA	-1.49002	0.0586316	11	8	14	33	30.5494	-1.49002	-3.41587	0.0145401	11.6681	0.0145401	30.8314	30.9697	32.0819	29.7728	29.8538	29.7864	6	0.698168	3	-1.05861	-1.11594	-2.29552
sp|P06753|TPM3_HUMAN|: NA	-1.27148	0.188791	6	4	9	19	29.7026	-1.27148	-2.12052	0.0788978	4.49659	0.0788978	29.7369	29.6855	31.5927	28.9646	28.9333	29.3028	6	0.882021	3	-0.772303	-0.752255	-2.28989
sp|P07195|LDHB_HUMAN|: NA	-0.361625	0.824621	2	2	1	5	27.706	-0.361625	-0.341195	0.744752	0.116414	0.744752	28.8389	29.2338	25.5877	27.7482	28.1684	26.6589	6	1.24096	3	-1.09075	-1.06537	1.07124
sp|P07237|PDIA1_HUMAN|: NA	-0.957954	0.0918745	5	3	4	12	28.9011	-0.957954	-2.87538	0.028691	8.2678	0.028691	29.0795	29.3287	29.732	28.3197	28.5361	28.4105	6	0.31522	3	-0.759775	-0.792645	-1.32144
sp|P07339|CATD_HUMAN|: NA	0.804324	0.263155	2	3	3	8	25.611	0.804324	1.73368	0.134393	3.00565	0.134393	24.5982	25.9274	25.1008	25.8758	25.7382	26.4253	6	0.860695	3	1.27764	-0.189153	1.32449
sp|P07355|ANXA2_HUMAN;sp|P07355-2|ANXA2_HUMAN;sp|A6NMY6|AXA2L_HUMAN|: NA	2.56412	0.212275	17	15	14	46	30.0663	2.56412	1.95983	0.0984185	3.84092	0.0984185	30.3156	30.3509	25.6862	31.2202	31.3167	31.5081	6	2.82155	3	0.9046	0.965792	5.82198
sp|P07437|TBB5_HUMAN|: NA	1.2214	0.09953	12	14	13	39	30.5032	1.2214	2.79714	0.0317673	7.82398	0.0317673	30.3494	30.126	29.2022	31.1847	30.7623	31.3947	6	0.846893	3	0.835309	0.636359	2.19254
sp|P07602|SAP_HUMAN;sp|P07602-2|SAP_HUMAN;sp|P07602-3|SAP_HUMAN|: NA	-0.806608	0.329604	1	1	1	3	26.0044	-0.806608	-1.48274	0.189367	2.19851	0.189367	25.7554	25.9497	27.5182	25.5193	25.6065	25.6776	6	0.897037	3	-0.236036	-0.343222	-1.84057
sp|P07737|PROF1_HUMAN;CON__P02584|: NA	-2.79117	0.0605497	1	1	1	3	24.7721	-2.79117	-3.37817	0.0152243	11.412	0.0152243	26.628	26.4385	25.4365	23.1891	21.9804	24.96	6	2.06832	3	-3.4389	-4.45811	-0.476514
sp|P07741|APT_HUMAN;sp|P07741-2|APT_HUMAN|: NA	0.16166	0.907571	1	NA	2	3	22.0021	0.16166	0.166072	0.876325	0.0275799	0.876325	20.9854	NA	22.857	21.3041	NA	22.8617	4	0.222026	2	0.318656	NA	0.00466435
sp|P07814|SYEP_HUMAN|: NA	0.383246	0.67532	1	2	4	7	24.1431	0.383246	0.641794	0.545063	0.4119	0.545063	23.9633	23.7877	24.1033	24.7104	23.1083	25.1854	6	0.93545	3	0.747073	-0.679456	1.08212
sp|P07858|CATB_HUMAN|: NA	-0.973468	0.178981	1	2	2	5	25.7357	-0.973468	-2.17564	0.073154	4.7334	0.073154	25.7685	26.1445	26.7543	24.8302	25.0884	25.8283	6	0.0718407	3	-0.938318	-1.05612	-0.92597
sp|P07900|HS90A_HUMAN;sp|P07900-2|HS90A_HUMAN;sp|Q14568|HS902_HUMAN;sp|Q58FG0|HS905_HUMAN;sp|Q58FG1|HS904_HUMAN|: NA	-0.0737844	0.890187	11	11	13	35	30.4788	-0.0737844	-0.20123	0.847261	0.0404933	0.847261	30.7606	29.9711	30.8154	30.4788	30.4232	30.4238	6	0.458698	3	-0.281837	0.452071	-0.391587
sp|P07910-2|HNRPC_HUMAN;sp|P07910-4|HNRPC_HUMAN;sp|P07910|HNRPC_HUMAN;sp|P07910-3|HNRPC_HUMAN;sp|P0DMR1|HNRC4_HUMAN;sp|O60812|HNRC1_HUMAN;sp|B7ZW38|HNRC3_HUMAN;sp|B2RXH8|HNRC2_HUMAN|: NA	1.70873	0.200183	3	2	2	7	27.6172	1.70873	2.05828	0.0859415	4.23653	0.0859415	27.4531	27.9118	24.9236	28.7255	28.1285	28.5608	6	1.75149	3	1.27236	0.216683	3.63715
sp|P07919|QCR6_HUMAN|: NA	1.43126	0.12531	1	1	1	3	21.7214	1.43126	2.52875	0.0453188	6.39457	0.0453188	20.9854	20.9203	21.1114	21.2876	23.232	22.7914	6	1.02758	3	0.302153	2.31166	1.67998
sp|P07951-2|TPM2_HUMAN;sp|P07951|TPM2_HUMAN;CON__Q3SX28|: NA	-1.32934	0.148238	9	8	10	27	30.0997	-1.32934	-2.37403	0.0558234	5.63602	0.0558234	30.1582	30.2345	31.9004	29.1808	29.5897	29.5345	6	0.912924	3	-0.977375	-0.644784	-2.36586
sp|P07954-2|FUMH_HUMAN;sp|P07954|FUMH_HUMAN|: NA	-3.2029	0.298919	NA	1	1	2	21.7533	-3.2029	-1.70623	0.164731	2.91122	0.164731	NA	25.5982	21.1114	NA	18.9309	21.3729	4	4.89946	2	NA	-6.66734	0.261541
sp|P07996|TSP1_HUMAN;CON__Q28194;sp|P07996-2|TSP1_HUMAN|: NA	-0.0742586	0.907705	NA	1	1	2	20.9787	-0.0742586	-0.163084	0.878525	0.0265964	0.878525	NA	20.9203	21.1114	NA	21.0982	20.7851	4	0.356486	2	NA	0.177815	-0.326333
sp|P08133|ANXA6_HUMAN;sp|P08133-2|ANXA6_HUMAN|: NA	-0.0721501	0.968119	8	6	7	21	27.2514	-0.0721501	-0.0576941	0.955892	0.0033286	0.955892	28.9823	28.4682	24.412	27.7792	26.6914	27.1754	6	2.47238	3	-1.20306	-1.77681	2.76342
sp|P08195-2|4F2_HUMAN;sp|P08195-3|4F2_HUMAN;sp|P08195|4F2_HUMAN;sp|P08195-4|4F2_HUMAN|: NA	3.55675	0.0487489	5	6	2	13	25.4524	3.55675	3.65522	0.0109139	13.3606	0.0109139	25.8992	22.2659	22.857	27.0824	27.4062	27.2038	6	2.09346	3	1.18325	5.1403	4.34671
sp|P08238|HS90B_HUMAN;sp|Q58FF7|H90B3_HUMAN;sp|Q58FF8|H90B2_HUMAN|: NA	-0.354445	0.530131	10	12	15	37	30.573	-0.354445	-0.957604	0.375755	0.917006	0.375755	30.6072	30.3922	31.2514	30.3494	30.2345	30.6036	6	0.258888	3	-0.257865	-0.15773	-0.64774
sp|P08621|RU17_HUMAN;sp|P08621-2|RU17_HUMAN;sp|P08621-3|RU17_HUMAN;sp|P08621-4|RU17_HUMAN|: NA	-0.663049	0.627396	3	4	7	14	25.4689	-0.663049	-0.74893	0.482612	0.560897	0.482612	25.0197	25.5241	26.8573	23.4388	25.7885	26.1846	6	0.922691	3	-1.58089	0.264417	-0.672673
sp|P08670|VIME_HUMAN;sp|P07197-2|NFM_HUMAN;sp|P07196|NFL_HUMAN;sp|Q9NSB2|KRT84_HUMAN;CON__Q9NSB2;CON__Q6ISB0;sp|P07197|NFM_HUMAN;sp|P12036-2|NFH_HUMAN;sp|P12036|NFH_HUMAN|: NA	-2.23124	0.047632	24	20	27	71	32.5914	-2.23124	-3.72345	0.0100733	13.8641	0.0100733	33.1764	32.9957	34.9489	31.7215	31.4544	31.2514	6	1.27064	3	-1.45486	-1.54126	-3.69759
sp|P08758|ANXA5_HUMAN|: NA	0.438595	0.592651	5	5	5	15	28.0579	0.438595	0.814026	0.447159	0.662638	0.447159	28.6858	27.9996	26.8304	28.3721	28.0606	28.399	6	0.996349	3	-0.313713	0.0609346	1.56856
sp|P08865|RSSA_HUMAN|: NA	-0.178519	0.810866	4	4	4	12	29.0025	-0.178519	-0.367344	0.726149	0.134942	0.726149	28.581	28.662	30.0324	28.8086	29.0106	28.9206	6	0.810462	3	0.227631	0.348565	-1.11175
sp|P09012|SNRPA_HUMAN|: NA	-0.257331	0.781747	1	2	2	5	26.2445	-0.257331	-0.431742	0.681224	0.186401	0.681224	26.0266	25.4913	27.6016	26.1127	26.1302	26.1047	6	1.10851	3	0.0860864	0.638832	-1.49691
sp|P09104|ENOG_HUMAN;sp|P09104-2|ENOG_HUMAN;sp|P13929-3|ENOB_HUMAN;sp|P13929-2|ENOB_HUMAN;sp|P13929|ENOB_HUMAN|: NA	-1.4644	0.0263228	3	3	1	7	28.8458	-1.4644	-4.58381	0.00389546	21.0113	0.00389546	29.5062	29.7623	29.4654	28.0096	27.9498	28.3814	6	0.365317	3	-1.49664	-1.81253	-1.08403
sp|P09110-2|THIK_HUMAN;sp|P09110|THIK_HUMAN|: NA	-0.0175346	0.977197	1	1	1	3	20.997	-0.0175346	-0.0430225	0.967099	0.00185094	0.967099	20.9854	20.9203	21.1114	20.3293	21.1456	21.4897	6	0.558346	3	-0.656167	0.225218	0.378345
sp|P09211|GSTP1_HUMAN|: NA	-0.533982	0.530131	2	2	4	8	28.0006	-0.533982	-0.956768	0.376144	0.915406	0.376144	27.8136	28.3057	28.6833	26.7963	27.8018	28.6027	6	0.46905	3	-1.01733	-0.503947	-0.0806721
sp|P09234|RU1C_HUMAN|: NA	-3.84078	0.316973	NA	1	1	2	24.0324	-3.84078	-1.63453	0.179048	2.6717	0.179048	NA	25.3932	26.5124	NA	18.9309	25.2932	4	3.7074	2	NA	-6.4623	-1.21925
sp|P09382|LEG1_HUMAN|: NA	-1.40518	0.0243091	2	2	2	6	30.4075	-1.40518	-4.78086	0.00318167	22.8566	0.00318167	31.1288	31.0347	31.1669	29.6446	29.7959	29.6743	6	0.144154	3	-1.48413	-1.23879	-1.4926
sp|P09417-2|DHPR_HUMAN;sp|P09417|DHPR_HUMAN|: NA	-0.994645	0.201842	1	NA	1	2	20.5511	-0.994645	-2.26095	0.0880596	5.11188	0.0880596	20.9854	NA	21.1114	20.1054	NA	20.0022	4	0.161999	2	-0.880095	NA	-1.1092
sp|P09429|HMGB1_HUMAN;sp|B2RPK0|HGB1A_HUMAN|: NA	-0.117972	0.836063	3	3	3	9	27.7569	-0.117972	-0.318308	0.761192	0.10132	0.761192	28.023	27.6183	27.8062	27.2037	27.8311	28.0588	6	0.607691	3	-0.819295	0.212758	0.252622
sp|P09486|SPRC_HUMAN|: NA	0.334494	0.893932	NA	1	2	3	23.3038	0.334494	0.195225	0.854931	0.0381127	0.854931	NA	20.9203	25.3527	NA	22.7917	24.1503	4	2.17347	2	NA	1.87137	-1.20238
sp|P09493-3|TPM1_HUMAN;sp|P09493-9|TPM1_HUMAN;sp|P09493-2|TPM1_HUMAN|: NA	-1.28202	0.240965	13	10	14	37	30.5822	-1.28202	-1.83688	0.116593	3.37413	0.116593	30.3902	30.519	32.7605	29.8202	29.9711	30.0324	6	1.25244	3	-0.570008	-0.547897	-2.72815
sp|P09493-8|TPM1_HUMAN;sp|P09493-7|TPM1_HUMAN|: NA	-1.13895	0.254379	10	7	12	29	30.2505	-1.13895	-1.77482	0.126998	3.14998	0.126998	30.0651	30.1931	32.2016	29.5871	29.6186	29.8372	6	1.06234	3	-0.477994	-0.57449	-2.36437
sp|P09496-2|CLCA_HUMAN;sp|P09496-4|CLCA_HUMAN;sp|P09496-3|CLCA_HUMAN;sp|P09496|CLCA_HUMAN;sp|P09496-5|CLCA_HUMAN|: NA	-3.80023	0.183417	1	3	3	7	24.3987	-3.80023	-2.15165	0.0755989	4.62959	0.0755989	24.7104	27.115	27.0711	18.5712	24.4095	24.515	6	2.02698	3	-6.13919	-2.70545	-2.55604
sp|P09622-3|DLDH_HUMAN;sp|P09622|DLDH_HUMAN;sp|P09622-2|DLDH_HUMAN|: NA	-1.36764	0.424328	1	1	1	3	22.893	-1.36764	-1.20123	0.275552	1.44295	0.275552	25.1614	24.4577	21.1114	22.6373	22.7417	21.2486	6	1.36443	3	-2.52414	-1.71596	0.137187
sp|P09651-3|ROA1_HUMAN;sp|P09651-2|ROA1_HUMAN;sp|P09651|ROA1_HUMAN;sp|Q32P51|RA1L2_HUMAN|: NA	0.677642	0.329894	10	10	12	32	29.8204	0.677642	1.4757	0.191181	2.17769	0.191181	29.2079	28.951	30.2859	29.9698	30.0679	30.44	6	0.48686	3	0.761871	1.11689	0.154163
sp|P09661|RU2A_HUMAN|: NA	-0.804179	0.200183	3	2	3	8	26.6262	-0.804179	-2.06594	0.0850419	4.26809	0.0850419	27.0824	26.4741	27.5282	26.3788	26.1015	26.1918	6	0.489693	3	-0.703583	-0.372596	-1.33636
sp|P09874|PARP1_HUMAN|: NA	0.226323	0.808037	3	2	1	6	26.3321	0.226323	0.374809	0.720875	0.140482	0.720875	26.618	26.252	25.7868	27.3418	26.6816	25.3124	6	0.624468	3	0.723831	0.429592	-0.474454
sp|P09936|UCHL1_HUMAN|: NA	-0.929022	0.289834	2	2	2	6	26.5869	-0.929022	-1.61698	0.157728	2.61463	0.157728	27.556	27.3626	26.2356	26.82	26.2411	25.3061	6	0.192736	3	-0.736053	-1.12152	-0.929489
sp|P0DMV9|HS71B_HUMAN;sp|P0DMV8|HS71A_HUMAN;sp|P0DMV8-2|HS71A_HUMAN|: NA	-0.834517	0.123693	8	8	8	24	29.4939	-0.834517	-2.548	0.0441658	6.49232	0.0441658	29.7728	29.7175	30.243	29.2314	28.951	29.0473	6	0.332387	3	-0.541394	-0.766507	-1.19565
sp|P10809|CH60_HUMAN;sp|P10809-2|CH60_HUMAN|: NA	0.377408	0.591551	8	7	7	22	29.6494	0.377408	0.823073	0.442383	0.67745	0.442383	29.6446	30.0161	28.7214	29.4662	29.9133	30.1348	6	0.898044	3	-0.178459	-0.102776	1.41346
sp|P11021|GRP78_HUMAN|: NA	-0.221889	0.727934	15	14	13	42	31.4796	-0.221889	-0.543342	0.606751	0.295221	0.606751	31.831	31.8328	31.1078	31.3133	31.8328	30.9598	6	0.266663	2	-0.51772	0	-0.147948
sp|P11047|LAMC1_HUMAN|: NA	-1.73502	0.0248258	4	5	3	12	26.2412	-1.73502	-4.72628	0.00336331	22.3378	0.00336331	27.249	27.1562	26.921	24.9199	25.8069	25.3942	6	0.522083	3	-2.3291	-1.34922	-1.52676
sp|P11142|HSP7C_HUMAN;sp|P11142-2|HSP7C_HUMAN;sp|P54652|HSP72_HUMAN|: NA	-0.597825	0.223275	9	9	9	27	31.2246	-0.597825	-1.91149	0.105198	3.6538	0.105198	31.7215	31.4544	31.3947	30.8314	31.1303	30.8154	6	0.283435	3	-0.89005	-0.324085	-0.57934
sp|P11216|PYGB_HUMAN;sp|P11217|PYGM_HUMAN;sp|P11217-2|PYGM_HUMAN;sp|P06737-2|PYGL_HUMAN;sp|P06737|PYGL_HUMAN|: NA	-1.21458	0.428284	2	1	2	5	23.836	-1.21458	-1.19224	0.278802	1.42142	0.278802	25.1341	22.8264	25.3695	24.0515	21.495	24.1397	6	0.125128	3	-1.08253	-1.33139	-1.22983
sp|P11279|LAMP1_HUMAN;sp|P11279-2|LAMP1_HUMAN|: NA	3.0247	0.1246	1	NA	1	2	22.5608	3.0247	2.91345	0.0446953	8.4882	0.0446953	20.9854	NA	21.1114	22.7566	NA	25.3896	4	1.77277	2	1.77117	NA	4.27824
sp|P11387|TOP1_HUMAN;sp|Q969P6-2|TOP1M_HUMAN;sp|Q969P6|TOP1M_HUMAN|: NA	1.07908	0.357346	3	1	4	8	23.8214	1.07908	1.39292	0.213751	1.94023	0.213751	22.8476	22.8946	24.1033	25.4332	22.8652	24.7843	6	1.35218	3	2.58561	-0.0293691	0.680997
sp|P11413|G6PD_HUMAN;sp|P11413-3|G6PD_HUMAN;sp|P11413-2|G6PD_HUMAN|: NA	-1.52793	0.401964	1	1	1	3	22.7193	-1.52793	-1.26797	0.252439	1.60775	0.252439	25.1119	24.2265	21.1114	23.337	21.7349	20.794	6	1.10791	3	-1.77483	-2.49155	-0.317396
sp|P11586|C1TC_HUMAN|: NA	0.245033	0.769167	2	2	3	7	24.828	0.245033	0.463366	0.659664	0.214708	0.659664	24.8731	25.4358	23.8075	24.7514	25.4432	24.6568	6	0.527277	3	-0.121627	0.00742313	0.849304
sp|P11940-2|PABP1_HUMAN;sp|P11940|PABP1_HUMAN;sp|Q9H361|PABP3_HUMAN;sp|Q4VXU2|PAP1L_HUMAN;sp|Q4VXU2-2|PAP1L_HUMAN;sp|Q5JQF8|PAP1M_HUMAN;sp|Q96DU9-2|PABP5_HUMAN;sp|Q96DU9|PABP5_HUMAN|: NA	-0.348235	0.555786	4	4	4	12	27.7034	-0.348235	-0.893516	0.40647	0.798371	0.40647	27.4027	27.7811	28.4487	27.556	27.3726	27.6592	6	0.474296	3	0.153319	-0.408514	-0.789511
sp|P12236|ADT3_HUMAN|: NA	2.55485	0.00972857	1	1	1	3	22.2832	2.55485	6.93299	0.000474925	48.0663	0.000474925	20.9854	20.9203	21.1114	23.7794	23.8811	23.0212	6	0.564805	3	2.79399	2.96075	1.90982
sp|P12268|IMDH2_HUMAN|: NA	-2.63393	0.0939073	1	2	1	4	23.6932	-2.63393	-2.85007	0.0296493	8.12291	0.0296493	24.2734	26.0837	24.6735	20.7814	23.9509	22.3965	6	0.746587	3	-3.49198	-2.13281	-2.277
sp|P12270|TPR_HUMAN;sp|P12270-2|TPR_HUMAN|: NA	-1.26011	0.0456984	6	6	8	20	26.4175	-1.26011	-3.80312	0.00918165	14.4637	0.00918165	27.1535	26.7068	27.2823	25.6464	25.7647	25.9511	6	0.289155	3	-1.50713	-0.942056	-1.33114
sp|P12277|KCRB_HUMAN|: NA	-0.96913	0.203489	8	4	4	16	28.235	-0.96913	-2.02897	0.0894791	4.11671	0.0894791	29.1458	28.2096	28.8032	28.2565	27.0247	27.97	6	0.188921	3	-0.889311	-1.18486	-0.833219
sp|P12814-2|ACTN1_HUMAN;sp|P12814|ACTN1_HUMAN;sp|P12814-3|ACTN1_HUMAN;sp|P12814-4|ACTN1_HUMAN;sp|P35609-2|ACTN2_HUMAN;sp|P35609|ACTN2_HUMAN;sp|Q08043|ACTN3_HUMAN|: NA	-1.15716	0.0625553	16	17	14	47	30.1379	-1.15716	-3.31172	0.0165186	10.9675	0.0165186	31.0335	30.7623	30.3536	29.5062	29.3619	29.8099	6	0.534975	3	-1.52728	-1.40042	-0.543779
sp|P12829|MYL4_HUMAN|: NA	-5.60057	0.0135079	1	1	1	3	23.3452	-5.60057	-6.12685	0.000912077	37.5383	0.000912077	26.2385	25.6558	26.5421	21.1217	21.9541	18.559	6	2.18132	3	-5.11679	-3.70177	-7.98317
sp|P12956|XRCC6_HUMAN;sp|P12956-2|XRCC6_HUMAN|: NA	1.8841	0.0259392	5	4	4	13	27.2158	1.8841	4.6353	0.00369284	21.486	0.00369284	26.5147	26.6445	25.662	28.4552	27.9118	28.1065	6	0.590644	3	1.94045	1.26729	2.44454
sp|P13010|XRCC5_HUMAN|: NA	3.00739	0.0166731	1	1	1	3	22.5094	3.00739	5.6866	0.00134017	32.3374	0.00134017	20.9854	20.9203	21.1114	24.0729	24.9086	23.0578	6	1.02325	3	3.08747	3.98825	1.94646
sp|P13489|RINI_HUMAN|: NA	2.85357	0.0856299	4	3	4	11	24.8377	2.85357	2.98618	0.024873	8.91724	0.024873	23.0218	21.8742	25.3368	26.2855	25.5011	27.0069	6	1.04093	3	3.26371	3.62696	1.67005
sp|P13591-5|NCAM1_HUMAN;sp|P13591-4|NCAM1_HUMAN;sp|P13591-3|NCAM1_HUMAN;sp|P13591-1|NCAM1_HUMAN;sp|P13591|NCAM1_HUMAN;sp|P13591-6|NCAM1_HUMAN|: NA	1.3366	0.0487489	1	1	1	3	21.674	1.3366	3.65729	0.0108874	13.3757	0.0108874	20.9854	20.9203	21.1114	22.7781	22.386	21.8629	6	0.532465	3	1.7927	1.46562	0.751477
sp|P13639|EF2_HUMAN|: NA	-0.565149	0.285865	5	5	6	16	27.4062	-0.565149	-1.64106	0.152615	2.69306	0.152615	27.909	27.8987	27.2586	27.2346	27.1449	26.9914	6	0.261012	3	-0.674338	-0.753836	-0.267274
sp|P13645|K1C10_HUMAN;CON__P13645;CON__P02535-1;sp|Q7Z3Y7|K1C28_HUMAN;CON__Q148H6;CON__Q7Z3Y7;sp|Q7Z3Z0|K1C25_HUMAN;CON__Q7Z3Z0;sp|Q7Z3Y8|K1C27_HUMAN;CON__Q7Z3Y8|: NA	0.335561	0.67995	4	NA	6	10	26.119	0.335561	0.651248	0.551142	0.424124	0.551142	25.6035	NA	26.299	26.124	NA	26.4497	4	0.261501	2	0.52047	NA	0.150652
sp|P13667|PDIA4_HUMAN|: NA	-1.07973	0.0856299	6	10	10	26	29.0546	-1.07973	-2.99225	0.0246801	8.95358	0.0246801	29.1808	29.6186	29.9839	28.2731	28.6373	28.6336	6	0.237135	3	-0.907687	-0.981273	-1.35024
sp|P13674-3|P4HA1_HUMAN;sp|P13674-2|P4HA1_HUMAN;sp|P13674|P4HA1_HUMAN|: NA	-1.08031	0.706685	3	1	2	6	23.6359	-1.08031	-0.583793	0.580926	0.340814	0.580926	25.5438	24.1274	22.857	25.191	18.9309	25.1655	6	3.80502	3	-0.352774	-5.19657	2.30841
sp|P13987|CD59_HUMAN|: NA	2.76872	0.0103247	2	1	2	5	24.0248	2.76872	6.75162	0.000547035	45.5844	0.000547035	22.0464	23.0178	22.857	25.3909	25.0982	25.7383	6	0.639518	3	3.34447	2.08038	2.8813
sp|P14174|MIF_HUMAN|: NA	-1.06541	0.1037	1	2	2	5	27.8377	-1.06541	-2.74829	0.0338667	7.55312	0.0338667	28.5338	28.7552	27.8222	27.0309	27.4202	27.4639	6	0.618073	3	-1.50286	-1.33503	-0.358326
sp|P14314-2|GLU2B_HUMAN;sp|P14314|GLU2B_HUMAN|: NA	-1.12145	0.112344	4	5	5	14	27.2418	-1.12145	-2.66213	0.0379422	7.08695	0.0379422	27.3159	27.6634	28.4284	26.3329	26.8637	26.8468	6	0.408943	3	-0.983015	-0.799701	-1.58165
sp|P14618|KPYM_HUMAN;sp|P14618-2|KPYM_HUMAN;sp|P14618-3|KPYM_HUMAN;sp|P30613-2|KPYR_HUMAN;sp|P30613|KPYR_HUMAN|: NA	0.230219	0.706992	10	5	11	26	29.7227	0.230219	0.582106	0.58199	0.338847	0.58199	29.5388	29.1491	30.1348	29.8852	29.543	30.0853	6	0.243459	3	0.346347	0.39387	-0.0495611
sp|P14625|ENPL_HUMAN;sp|Q58FF3|ENPLL_HUMAN|: NA	-0.497585	0.269488	18	15	17	50	30.7403	-0.497585	-1.69991	0.140777	2.8897	0.140777	30.9943	31.0729	30.9	30.5152	30.4802	30.479	6	0.0873419	3	-0.479122	-0.592683	-0.420952
sp|P14678-2|RSMB_HUMAN;sp|P63162|RSMN_HUMAN;sp|P14678|RSMB_HUMAN;sp|P63162-2|RSMN_HUMAN;sp|P14678-3|RSMB_HUMAN|: NA	-0.407732	0.377637	3	2	3	8	26.4126	-0.407732	-1.33261	0.231702	1.77586	0.231702	26.7963	26.4531	26.6001	26.1759	26.3377	26.1127	6	0.261738	3	-0.620384	-0.115419	-0.487392
sp|P14866|HNRPL_HUMAN;sp|P14866-2|HNRPL_HUMAN|: NA	1.78047	0.216608	1	1	1	3	21.896	1.78047	1.93771	0.101465	3.7547	0.101465	20.9854	20.9203	21.1114	20.6849	24.0642	23.6094	6	1.83091	3	-0.300542	3.1439	2.49806
sp|P14868-2|SYDC_HUMAN;sp|P14868|SYDC_HUMAN|: NA	1.6129	0.119314	2	NA	2	4	23.2582	1.6129	2.98319	0.0417441	8.89942	0.0417441	22.0464	NA	22.857	24.2535	NA	23.8758	4	0.840278	2	2.20707	NA	1.01874
sp|P14923|PLAK_HUMAN;sp|P35222|CTNB1_HUMAN|: NA	0.707271	0.552505	2	1	1	4	21.713	0.707271	0.902265	0.402168	0.814082	0.402168	22.0464	20.9203	21.1114	23.6946	21.3036	21.2018	6	0.827882	3	1.64815	0.383285	0.0903782
sp|P15121|ALDR_HUMAN;sp|C9JRZ8|AK1BF_HUMAN;sp|C9JRZ8-2|AK1BF_HUMAN|: NA	-3.02906	0.0244991	1	1	NA	2	22.4882	-3.02906	-6.43008	0.00324048	41.346	0.00324048	23.9258	24.0796	NA	20.7365	21.2108	NA	4	0.22662	2	-3.18931	-2.86882	NA
sp|P15311|EZRI_HUMAN;sp|P26038|MOES_HUMAN|: NA	-1.80008	0.0545279	1	5	7	13	26.264	-1.80008	-3.5397	0.0125208	12.5295	0.0125208	26.4296	27.5752	27.4874	24.6674	25.7798	25.6447	6	0.0404612	3	-1.76216	-1.7954	-1.84268
sp|P15531|NDKA_HUMAN;sp|P15531-2|NDKA_HUMAN|: NA	-0.798729	0.215348	5	4	4	13	29.0572	-0.798729	-1.94729	0.100133	3.79195	0.100133	29.6826	29.8221	28.8649	28.6587	28.9841	28.3306	6	0.247126	3	-1.02385	-0.838029	-0.534308
sp|P15559-3|NQO1_HUMAN;sp|P15559-2|NQO1_HUMAN;sp|P15559|NQO1_HUMAN|: NA	-4.18984	0.0202559	1	1	1	3	22.0391	-4.18984	-5.30001	0.00191398	28.0901	0.00191398	23.7741	23.1469	25.4809	20.0376	18.9309	20.8639	6	0.440859	3	-3.73645	-4.21607	-4.61699
sp|P15586-2|GNS_HUMAN;sp|P15586|GNS_HUMAN|: NA	2.46959	0.101622	2	1	2	5	23.1761	2.46959	2.77576	0.0326683	7.70486	0.0326683	22.0464	20.9203	22.857	25.8041	22.8558	24.5726	6	1.12095	3	3.75771	1.93546	1.71558
sp|P15880|RS2_HUMAN|: NA	0.161083	0.831302	1	NA	1	2	21.129	0.161083	0.333434	0.755902	0.111178	0.755902	20.9854	NA	21.1114	20.9255	NA	21.4935	4	0.312585	2	-0.059948	NA	0.382113
sp|P16152|CBR1_HUMAN;sp|P16152-2|CBR1_HUMAN;sp|O75828|CBR3_HUMAN|: NA	-1.93753	0.302843	2	2	4	8	24.919	-1.93753	-1.56779	0.168691	2.45796	0.168691	25.68	26.28	25.7032	21.061	25.2339	25.5558	6	2.36531	3	-4.61901	-1.04617	-0.147417
sp|P16930|FAAA_HUMAN;sp|P16930-2|FAAA_HUMAN|: NA	-3.92741	0.0150273	1	1	NA	2	23.0082	-3.92741	-8.64071	0.00108693	74.6618	0.00108693	25.126	24.8179	NA	21.1364	20.9526	NA	4	0.0878678	2	-3.98955	-3.86528	NA
sp|P16949|STMN1_HUMAN;sp|P16949-2|STMN1_HUMAN|: NA	-2.62997	0.0202559	1	1	1	3	26.2733	-2.62997	-5.14741	0.00221428	26.4958	0.00221428	27.379	27.0552	28.3306	24.3411	25.513	25.0209	6	0.951724	3	-3.0379	-1.54228	-3.30973
sp|P16989-2|YBOX3_HUMAN;sp|P16989|YBOX3_HUMAN;sp|P16989-3|YBOX3_HUMAN|: NA	-4.81896	0.0389934	NA	1	2	3	22.4959	-4.81896	-5.15707	0.0071182	26.5953	0.0071182	NA	24.8692	24.9416	NA	18.9309	21.242	4	1.58308	2	NA	-5.93837	-3.69956
sp|P17066|HSP76_HUMAN;sp|P48741|HSP77_HUMAN|: NA	-0.867374	0.0888619	6	6	6	18	30.1888	-0.867374	-2.92416	0.0269371	8.5507	0.0269371	30.4788	30.7224	30.6663	29.7942	29.7623	29.7089	6	0.158343	3	-0.684541	-0.960151	-0.957429
sp|P17174|AATC_HUMAN;sp|P17174-2|AATC_HUMAN|: NA	-1.40374	0.288119	2	2	2	6	25.0776	-1.40374	-1.62864	0.155232	2.65247	0.155232	26.6536	25.8069	24.8779	25.1614	22.6902	25.2756	6	1.75892	3	-1.49217	-3.11678	0.397724
sp|P17480-2|UBF1_HUMAN;sp|P17480|UBF1_HUMAN|: NA	1.00902	0.245768	1	1	1	3	21.5102	1.00902	1.81474	0.120203	3.2933	0.120203	20.9854	20.9203	21.1114	21.7019	23.1284	21.2139	6	1.0828	3	0.716472	2.20803	0.102549
sp|P17661|DESM_HUMAN|: NA	-3.01509	0.0165828	14	14	19	47	30.6212	-3.01509	-5.70884	0.00131368	32.5909	0.00131368	31.636	31.5548	33.1954	29.0093	29.2099	29.1217	6	0.927515	3	-2.62669	-2.34492	-4.07367
sp|P17844|DDX5_HUMAN;sp|P17844-2|DDX5_HUMAN|: NA	1.64381	0.115743	7	7	9	23	27.4791	1.64381	2.62736	0.0397327	6.90304	0.0397327	25.8924	26.2334	27.8458	28.9014	27.9296	28.0721	6	1.3921	3	3.00897	1.69621	0.226247
sp|P17987|TCPA_HUMAN|: NA	0.261176	0.735189	6	7	6	19	26.8674	0.261176	0.526603	0.617626	0.27731	0.617626	26.9989	27.3726	25.8389	26.9331	27.3065	26.7543	6	0.566539	3	-0.0657275	-0.0661033	0.915359
sp|P18077|RL35A_HUMAN|: NA	-0.265572	0.71093	1	NA	1	2	20.9156	-0.265572	-0.58847	0.588496	0.346297	0.588496	20.9854	NA	21.1114	20.9328	NA	20.6329	4	0.301125	2	-0.0526445	NA	-0.4785
sp|P18124|RL7_HUMAN|: NA	1.68536	0.329604	2	2	2	6	25.5317	1.68536	1.4804	0.189967	2.19159	0.189967	22.0464	26.0517	25.9689	26.2942	26.7785	26.0505	6	2.24244	3	4.24777	0.726799	0.081507
sp|P18206-2|VINC_HUMAN;sp|P18206|VINC_HUMAN;sp|P18206-3|VINC_HUMAN|: NA	-1.24978	0.592596	5	5	2	12	25.114	-1.24978	-0.817331	0.44541	0.66803	0.44541	27.4959	26.8637	22.857	26.0801	25.0246	22.3626	6	0.687528	3	-1.41588	-1.83905	-0.494424
sp|P18583-6|SON_HUMAN;sp|P18583-2|SON_HUMAN;sp|P18583-10|SON_HUMAN;sp|P18583-3|SON_HUMAN;sp|P18583-4|SON_HUMAN;sp|P18583-7|SON_HUMAN;sp|P18583|SON_HUMAN;sp|P18583-5|SON_HUMAN;sp|P18583-9|SON_HUMAN;sp|P18583-8|SON_HUMAN|: NA	0.530842	0.723404	2	1	1	4	22.1742	0.530842	0.550483	0.602145	0.303032	0.602145	23.6946	20.9203	21.1114	23.2365	21.1056	22.9767	6	1.19963	3	-0.458088	0.185295	1.86532
sp|P18669|PGAM1_HUMAN;sp|P15259|PGAM2_HUMAN;sp|Q8N0Y7|PGAM4_HUMAN|: NA	-0.00232465	0.993987	7	5	5	17	28.1829	-0.00232465	-0.00786079	0.993987	6.17919e-05	0.993987	28.0717	28.1973	28.2832	28.2424	28.11	28.1929	6	0.149841	3	0.170688	-0.087315	-0.0903472
sp|P18754|RCC1_HUMAN;sp|P18754-2|RCC1_HUMAN|: NA	-0.309112	0.530546	2	2	2	6	25.5116	-0.309112	-0.953589	0.377625	0.909332	0.377625	25.5668	25.7021	25.7296	25.6035	25.4358	25.0318	6	0.369105	3	0.0366987	-0.266263	-0.697771
sp|P19105|ML12A_HUMAN;sp|O14950|ML12B_HUMAN|: NA	-1.66283	0.0577854	5	3	3	11	28.0951	-1.66283	-3.43548	0.0141976	11.8025	0.0141976	28.6194	28.3228	29.8372	27.4173	27.115	27.2586	6	0.793086	3	-1.20211	-1.20777	-2.5786
sp|P19338|NUCL_HUMAN|: NA	-0.415255	0.592651	4	5	5	14	28.9589	-0.415255	-0.811768	0.448357	0.658967	0.448357	28.4894	28.8431	30.1672	28.7063	28.8431	28.7044	6	0.913603	2	0.216965	0	-1.46273
sp|P20042|IF2B_HUMAN|: NA	-0.35465	0.641531	2	2	2	6	25.6904	-0.35465	-0.710328	0.504534	0.504566	0.504534	26.7757	25.15	25.6776	25.5668	25.2777	25.6948	6	0.741864	3	-1.2089	0.127753	0.0171964
sp|P20073-2|ANXA7_HUMAN;sp|P20073|ANXA7_HUMAN|: NA	2.02926	0.123166	2	1	3	6	23.2727	2.02926	2.56088	0.0434122	6.5581	0.0434122	22.0464	20.9203	23.8075	24.4223	23.6891	24.7507	6	0.960918	3	2.37585	2.7688	0.943126
sp|P20618|PSB1_HUMAN|: NA	-1.16473	0.364846	NA	3	2	5	25.2388	-1.16473	-1.45302	0.221382	2.11128	0.221382	NA	26.428	25.2144	NA	25.3756	23.9373	4	0.158886	2	NA	-1.05238	-1.27707
sp|P20700|LMNB1_HUMAN|: NA	-0.357834	0.474664	7	8	8	23	27.7758	-0.357834	-1.07928	0.322501	1.16485	0.322501	27.8405	27.8018	28.2219	27.3159	27.6895	27.7853	6	0.217198	3	-0.524665	-0.112243	-0.436592
sp|P21281|VATB2_HUMAN;sp|P15313|VATB1_HUMAN|: NA	-0.253852	0.893932	NA	1	1	2	22.5846	-0.253852	-0.196419	0.854058	0.0385805	0.854058	NA	24.3116	21.1114	NA	23.0375	21.8777	4	1.44277	2	NA	-1.27404	0.76634
sp|P21333-2|FLNA_HUMAN;sp|P21333|FLNA_HUMAN|: NA	0.120046	0.849232	27	31	29	87	30.4797	0.120046	0.286839	0.78402	0.0822765	0.78402	30.6714	30.8344	29.7534	30.3902	30.8344	30.3946	6	0.472768	2	-0.281128	0	0.641264
sp|P21741-2|MK_HUMAN;sp|P21741|MK_HUMAN|: NA	-2.26143	0.101781	NA	1	1	2	22.5366	-2.26143	-3.23505	0.0328365	10.4656	0.0328365	NA	22.9727	24.3619	NA	21.7248	21.0869	4	1.43332	2	NA	-1.24793	-3.27494
sp|P22061|PIMT_HUMAN;sp|P22061-2|PIMT_HUMAN|: NA	1.59569	0.0911818	1	1	1	3	21.8036	1.59569	2.8924	0.0280654	8.36596	0.0280654	20.9854	20.9203	21.1114	21.7131	23.6592	22.4319	6	1.03346	3	0.727646	2.73888	1.32053
sp|P22087|FBRL_HUMAN|: NA	2.81925	0.0202559	4	4	2	10	24.9118	2.81925	5.08077	0.002362	25.8142	0.002362	23.0218	22.8399	24.6446	26.4128	26.28	26.2713	6	1.03312	3	3.39102	3.44009	1.62664
sp|P22102-2|PUR2_HUMAN;sp|P22102|PUR2_HUMAN|: NA	1.24161	0.201842	2	1	2	5	22.5621	1.24161	2.0425	0.0878285	4.17179	0.0878285	22.0464	20.9203	22.857	23.2205	22.5985	23.7296	6	0.407022	3	1.17412	1.67816	0.872556
sp|P22314-2|UBA1_HUMAN;sp|P22314|UBA1_HUMAN|: NA	-0.147663	0.808145	8	6	8	22	28.4742	-0.147663	-0.372104	0.722784	0.138461	0.722784	28.9496	28.7079	27.9866	28.4894	28.0925	28.6193	6	0.680268	3	-0.46028	-0.615427	0.632719
sp|P22392-2|NDKB_HUMAN;sp|P22392|NDKB_HUMAN;sp|O60361|NDK8_HUMAN|: NA	-0.802576	0.223275	6	5	5	16	29.5623	-0.802576	-1.9104	0.105357	3.64962	0.105357	30.0134	30.4802	29.3971	29.1458	29.5083	28.8289	6	0.209569	3	-0.867584	-0.971937	-0.568207
sp|P22626|ROA2_HUMAN;sp|P22626-2|ROA2_HUMAN|: NA	0.0211696	0.968119	12	12	13	37	30.8638	0.0211696	0.0588502	0.95501	0.00346334	0.95501	30.4395	30.9195	31.2006	30.6072	30.995	31.0209	6	0.180018	3	0.167761	0.0755044	-0.179757
sp|P23193|TCEA1_HUMAN;sp|P23193-2|TCEA1_HUMAN;sp|Q15560-2|TCEA2_HUMAN;sp|Q15560|TCEA2_HUMAN|: NA	2.52226	0.0135079	1	1	1	3	22.2669	2.52226	6.10704	0.000927591	37.2959	0.000927591	20.9854	20.9203	21.1114	23.868	22.821	23.8949	6	0.540585	3	2.88258	1.90068	2.78353
sp|P23246|SFPQ_HUMAN;sp|P23246-2|SFPQ_HUMAN|: NA	0.342577	0.745599	9	8	10	27	28.4059	0.342577	0.50511	0.631747	0.255136	0.631747	27.7231	27.3065	29.6743	28.7727	28.2756	28.6833	6	1.15558	3	1.04959	0.969103	-0.990967
sp|P23284|PPIB_HUMAN|: NA	0.260363	0.785519	5	4	3	12	28.2244	0.260363	0.419053	0.689971	0.175606	0.689971	28.9014	28.6045	26.7767	28.4054	28.2096	28.4487	6	1.22357	3	-0.495987	-0.394942	1.67202
sp|P23381|SYWC_HUMAN;sp|P23381-2|SYWC_HUMAN|: NA	0.700454	0.263664	2	2	3	7	25.632	0.700454	1.72386	0.136221	2.97168	0.136221	25.8571	24.6681	25.3202	26.0483	25.9006	25.9978	6	0.521071	3	0.191184	1.23257	0.677603
sp|P23396|RS3_HUMAN;sp|P23396-2|RS3_HUMAN|: NA	0.656776	0.35867	6	3	5	14	27.536	0.656776	1.38731	0.215367	1.92463	0.215367	27.5044	26.6706	27.448	28.1955	27.1309	28.2669	6	0.181729	3	0.691071	0.460344	0.818915
sp|P23526|SAHH_HUMAN;sp|P23526-2|SAHH_HUMAN|: NA	-0.39241	0.457719	5	5	5	15	27.7895	-0.39241	-1.12473	0.30427	1.26502	0.30427	27.9657	28.3751	27.6164	27.4443	27.7512	27.5844	6	0.316312	3	-0.52144	-0.623812	-0.0319786
sp|P23528|COF1_HUMAN|: NA	1.35108	0.205186	1	1	NA	2	21.6284	1.35108	2.22125	0.0919711	4.93395	0.0919711	20.9854	20.9203	NA	22.8963	21.7117	NA	4	0.791633	2	1.91085	0.791312	NA
sp|P23588-2|IF4B_HUMAN;sp|P23588|IF4B_HUMAN|: NA	-2.16657	0.474664	1	NA	1	2	22.5018	-2.16657	-1.12762	0.323822	1.27153	0.323822	20.9854	NA	26.1846	21.7256	NA	21.1114	4	4.11068	2	0.740121	NA	-5.07326
sp|P23919-2|KTHY_HUMAN;sp|P23919|KTHY_HUMAN|: NA	-2.42052	0.153442	1	2	1	4	21.8727	-2.42052	-2.33084	0.0591921	5.43282	0.0591921	24.2956	23.8418	21.1114	20.8982	21.7289	19.3602	6	0.865137	3	-3.39742	-2.11294	-1.7512
sp|P24534|EF1B_HUMAN|: NA	0.0880753	0.907571	1	1	1	3	25.4413	0.0880753	0.161131	0.877354	0.0259631	0.877354	25.3272	24.5932	26.2713	24.9685	25.5314	25.9561	6	0.736545	3	-0.358734	0.938193	-0.315233
sp|P24666-4|PPAC_HUMAN;sp|P24666|PPAC_HUMAN;sp|P24666-3|PPAC_HUMAN;sp|P24666-2|PPAC_HUMAN|: NA	0.0192736	0.986274	1	1	1	3	23.0463	0.0192736	0.0210911	0.983867	0.000444835	0.983867	24.0656	23.9331	21.1114	22.6662	23.9092	22.5926	6	1.44078	3	-1.39941	-0.0239541	1.48119
sp|P24844|MYL9_HUMAN;sp|P24844-2|MYL9_HUMAN|: NA	-3.02522	0.0251349	4	3	3	10	26.0055	-3.02522	-4.70593	0.00343404	22.1457	0.00343404	27.5722	27.2078	27.7744	25.0305	25.3019	23.1463	6	1.42409	3	-2.54168	-1.90585	-4.62812
sp|P25685-2|DNJB1_HUMAN;sp|P25685|DNJB1_HUMAN;sp|Q9UDY4|DNJB4_HUMAN|: NA	-0.130312	0.849232	1	NA	1	2	20.9833	-0.130312	-0.29232	0.784881	0.0854508	0.784881	20.9854	NA	21.1114	20.8049	NA	21.0313	4	0.0710791	2	-0.180572	NA	-0.0800515
sp|P25705|ATPA_HUMAN;sp|P25705-2|ATPA_HUMAN;sp|P25705-3|ATPA_HUMAN|: NA	1.84902	0.0202559	7	6	7	20	27.4219	1.84902	5.20156	0.00210197	27.0562	0.00210197	26.8475	26.5943	26.0505	28.3922	28.4682	28.1789	6	0.292701	3	1.54467	1.8739	2.12848
sp|P25786|PSA1_HUMAN;sp|P25786-2|PSA1_HUMAN|: NA	-3.5435	0.0202559	2	1	1	4	23.6148	-3.5435	-5.10463	0.00230786	26.0572	0.00230786	25.9533	25.1854	25.0209	20.4209	22.5306	22.5777	6	1.72575	3	-5.53247	-2.65487	-2.44316
sp|P25787|PSA2_HUMAN|: NA	-1.38605	0.160093	2	2	4	8	25.3473	-1.38605	-2.28664	0.062861	5.22871	0.062861	25.7185	26.2978	26.1047	24.2386	23.8418	25.8824	6	1.11976	3	-1.47988	-2.45594	-0.222325
sp|P25788-2|PSA3_HUMAN;sp|P25788|PSA3_HUMAN|: NA	-0.337111	0.84649	2	2	2	6	25.3089	-0.337111	-0.295808	0.777488	0.0875025	0.777488	26.7527	26.8228	22.857	24.5788	25.3984	25.444	6	2.55989	3	-2.17388	-1.4244	2.58695
sp|P25789|PSA4_HUMAN;sp|P25789-2|PSA4_HUMAN|: NA	-3.54349	0.165984	1	3	2	6	24.0406	-3.54349	-2.25586	0.0655551	5.08888	0.0655551	25.6114	26.2882	25.5375	18.5712	23.7354	24.5	6	3.12155	3	-7.04018	-2.55276	-1.03754
sp|P26022|PTX3_HUMAN|: NA	-3.32268	0.0627487	NA	1	1	2	22.1252	-3.32268	-4.01416	0.0166417	16.1135	0.0166417	NA	22.8459	24.7272	NA	20.7534	20.1743	4	1.73977	2	NA	-2.09248	-4.55289
sp|P26196|DDX6_HUMAN|: NA	-0.26415	0.669722	2	2	1	5	24.6011	-0.26415	-0.651821	0.539007	0.42487	0.539007	24.8122	24.7304	24.6568	24.9117	24.6985	23.7968	6	0.520235	3	0.0994915	-0.0318832	-0.860058
sp|P26368-2|U2AF2_HUMAN;sp|P26368|U2AF2_HUMAN|: NA	1.97364	0.0297301	3	2	2	7	24.4131	1.97364	4.3968	0.00474452	19.3318	0.00474452	24.0958	23.3261	22.857	25.8102	25.1301	25.2595	6	0.374086	3	1.71444	1.80399	2.40249
sp|P26373|RL13_HUMAN;sp|P26373-2|RL13_HUMAN|: NA	0.520648	0.457726	4	3	4	11	27.371	0.520648	1.12338	0.3048	1.26198	0.3048	26.8313	26.5308	27.97	27.6872	27.5597	27.6471	6	0.735621	3	0.855948	1.02888	-0.322886
sp|P26583|HMGB2_HUMAN|: NA	-0.268978	0.665274	3	3	3	9	27.5152	-0.268978	-0.661655	0.533109	0.437788	0.533109	27.6872	27.2505	28.0113	27.7892	26.8765	27.4764	6	0.331197	3	0.102002	-0.374022	-0.534915
sp|P26599|PTBP1_HUMAN;sp|P26599-2|PTBP1_HUMAN;sp|P26599-3|PTBP1_HUMAN;sp|O95758-1|PTBP3_HUMAN;sp|O95758-6|PTBP3_HUMAN;sp|O95758-2|PTBP3_HUMAN;sp|O95758|PTBP3_HUMAN;sp|O95758-5|PTBP3_HUMAN;sp|O95758-4|PTBP3_HUMAN|: NA	0.602197	0.38287	5	4	4	13	28.2801	0.602197	1.31485	0.237243	1.72883	0.237243	27.7348	27.4977	28.7044	28.6023	28.1844	28.9568	6	0.316164	3	0.867492	0.686746	0.252354
sp|P26639|SYTC_HUMAN;sp|P26639-2|SYTC_HUMAN|: NA	-0.29893	0.665274	2	1	1	4	25.5841	-0.29893	-0.66161	0.533136	0.437728	0.533136	26.3329	25.6601	25.2077	25.8204	25.5599	24.9236	6	0.206501	3	-0.512461	-0.100263	-0.284065
sp|P26640|SYVC_HUMAN|: NA	1.82895	0.145438	1	1	2	4	23.489	1.82895	2.39718	0.0541011	5.74647	0.0541011	20.9854	23.8811	22.857	24.5881	24.479	24.1433	6	1.5742	3	3.6027	0.597883	1.28628
sp|P26641|EF1G_HUMAN;sp|P26641-2|EF1G_HUMAN|: NA	-0.79808	0.285865	5	5	4	14	28.7378	-0.79808	-1.64553	0.151683	2.70775	0.151683	28.9646	29.3985	29.0473	28.023	29.2338	27.7595	6	0.575123	3	-0.941643	-0.164775	-1.28782
sp|P27348|1433T_HUMAN|: NA	-0.749145	0.179688	4	3	4	11	28.2925	-0.749145	-2.17071	0.0736493	4.71199	0.0736493	28.4667	28.5614	28.9732	27.7652	27.7371	28.2516	6	0.0658783	3	-0.701506	-0.824325	-0.721605
sp|P27635|RL10_HUMAN;sp|Q96L21|RL10L_HUMAN|: NA	1.95889	0.23032	2	1	2	5	22.9207	1.95889	1.87909	0.110003	3.53097	0.110003	22.0464	20.9203	22.857	25.1548	21.7492	24.7964	6	1.13989	3	3.10841	0.828874	1.93939
sp|P27695|APEX1_HUMAN|: NA	3.15057	0.0044687	3	3	2	8	24.635	3.15057	8.81389	0.000128263	77.6847	0.000128263	22.8476	23.4746	22.857	26.0577	26.5059	26.0673	6	0.103303	3	3.21012	3.03129	3.2103
sp|P27797|CALR_HUMAN|: NA	-1.22855	0.527803	1	1	2	4	24.0975	-1.22855	-0.962943	0.37328	0.92726	0.37328	24.197	23.7402	26.1982	21.099	23.7402	25.6106	6	1.64548	2	-3.09805	0	-0.587596
sp|P27816-6|MAP4_HUMAN;sp|P27816|MAP4_HUMAN;sp|P27816-2|MAP4_HUMAN;sp|P27816-4|MAP4_HUMAN;sp|P27816-5|MAP4_HUMAN|: NA	-1.6003	0.205186	2	2	3	7	25.1762	-1.6003	-2.00792	0.0921101	4.03173	0.0921101	25.7342	25.8416	26.3533	22.9771	24.1439	26.0072	6	1.20844	3	-2.75712	-1.69764	-0.346127
sp|P27824|CALX_HUMAN;sp|P27824-2|CALX_HUMAN;sp|P27824-3|CALX_HUMAN|: NA	4.45117	0.00274769	3	3	2	8	24.7519	4.45117	10.4341	4.98544e-05	108.87	4.98544e-05	22.8476	21.8742	22.857	27.2857	26.6115	27.0351	6	0.279842	3	4.43814	4.73729	4.17807
sp|P28072|PSB6_HUMAN|: NA	-1.70757	0.0475203	1	1	1	3	25.1866	-1.70757	-3.74037	0.00987613	13.9904	0.00987613	25.9661	26.2411	25.9139	23.9633	25.1649	23.8702	6	0.547127	3	-2.00279	-1.07624	-2.04367
sp|P28074|PSB5_HUMAN;sp|P28074-3|PSB5_HUMAN;sp|P28074-2|PSB5_HUMAN|: NA	-3.65075	0.0586316	2	1	2	5	24.1505	-3.65075	-3.41773	0.0145071	11.6809	0.0145071	26.9331	24.6038	26.3908	20.8302	21.8369	24.3083	6	2.15105	3	-6.10294	-2.76684	-2.08246
sp|P28289-2|TMOD1_HUMAN;sp|P28289|TMOD1_HUMAN|: NA	-3.45971	0.0622681	NA	1	1	2	22.6636	-3.45971	-4.0343	0.0163713	16.2755	0.0163713	NA	23.3973	25.3896	NA	21.2073	20.6603	4	1.79554	2	NA	-2.19007	-4.72936
sp|P28799-2|GRN_HUMAN;sp|P28799|GRN_HUMAN|: NA	2.63912	0.0760714	1	1	1	3	22.3253	2.63912	3.11092	0.0212231	9.67784	0.0212231	20.9854	20.9203	21.1114	21.8796	25.2156	23.8394	6	1.70228	3	0.894153	4.29522	2.72797
sp|P29373|RABP2_HUMAN|: NA	-2.65199	0.109989	2	3	2	7	27.317	-2.65199	-2.68633	0.0367472	7.21636	0.0367472	28.304	27.9859	29.6389	26.7527	27.2673	23.9529	6	2.6603	3	-1.55138	-0.718615	-5.68598
sp|P29401|TKT_HUMAN;sp|P29401-2|TKT_HUMAN|: NA	-0.729382	0.152239	8	8	7	23	28.7587	-0.729382	-2.34324	0.0582038	5.49078	0.0582038	29.3955	28.9841	28.9904	28.4458	28.3751	28.3611	6	0.191123	3	-0.949759	-0.609012	-0.629375
sp|P29692|EF1D_HUMAN;sp|P29692-3|EF1D_HUMAN;sp|P29692-2|EF1D_HUMAN;sp|P29692-4|EF1D_HUMAN|: NA	-1.33343	0.237888	3	5	5	13	28.8072	-1.33343	-1.85042	0.114438	3.42404	0.114438	28.6346	29.1835	30.6036	27.0521	28.5838	28.7855	6	0.646297	3	-1.58253	-0.599652	-1.81812
sp|P29966|MARCS_HUMAN|: NA	1.37207	0.347888	2	2	2	6	23.2533	1.37207	1.42822	0.203842	2.03981	0.203842	22.0464	22.7983	22.857	21.9888	25.7293	24.0999	6	1.49849	3	-0.057621	2.93098	1.24284
sp|P30040|ERP29_HUMAN;sp|P30040-2|ERP29_HUMAN|: NA	0.303563	0.893932	NA	1	1	2	22.7615	0.303563	0.199401	0.851878	0.0397609	0.851878	NA	24.1081	21.1114	NA	21.5283	24.2983	4	4.0777	2	NA	-2.57981	3.18694
sp|P30041|PRDX6_HUMAN|: NA	-0.774444	0.210301	6	5	5	16	27.7871	-0.774444	-1.97534	0.0963376	3.90195	0.0963376	27.8287	28.0606	28.6336	27.8287	27.1792	27.1917	6	0.726892	2	0	-0.881401	-1.44193
sp|P30048-2|PRDX3_HUMAN;sp|P30048|PRDX3_HUMAN|: NA	-0.31355	0.902765	2	2	1	5	25.0089	-0.31355	-0.175417	0.866603	0.0307713	0.866603	27.4321	26.9535	21.1114	25.3711	25.6935	23.4918	6	2.3672	3	-2.06102	-1.26009	2.38046
sp|P30049|ATPD_HUMAN|: NA	-2.04431	0.046283	1	1	1	3	23.6583	-2.04431	-3.77749	0.00945852	14.2694	0.00945852	24.7342	24.5735	24.7335	22.3028	23.7166	21.889	6	1.04884	3	-2.43143	-0.856935	-2.84457
sp|P30050-2|RL12_HUMAN;sp|P30050|RL12_HUMAN|: NA	-0.589898	0.24709	2	2	2	6	27.4193	-0.589898	-1.80915	0.121134	3.27302	0.121134	27.8961	27.4614	27.7853	27.3707	27.0552	26.9472	6	0.223116	3	-0.525363	-0.406163	-0.838169
sp|P30084|ECHM_HUMAN|: NA	2.16034	0.0737799	2	2	2	6	23.8342	2.16034	3.13845	0.0204991	9.84986	0.0204991	22.0464	23.3586	22.857	23.6093	25.6843	25.4494	6	0.534296	3	1.56291	2.32572	2.59239
sp|P30086|PEBP1_HUMAN|: NA	1.60978	0.0816382	2	1	1	4	22.1643	1.60978	3.04554	0.0230574	9.2753	0.0230574	22.0464	20.9203	21.1114	23.7209	22.8762	22.3103	6	0.382619	3	1.6745	1.95591	1.19893
sp|P30101|PDIA3_HUMAN|: NA	-0.310201	0.595555	11	11	10	32	30.7689	-0.310201	-0.801637	0.453759	0.642623	0.453759	31.0714	31.2215	30.479	30.7213	30.9195	30.2005	6	0.0364614	3	-0.350048	-0.30205	-0.278505
sp|P30153|2AAA_HUMAN;sp|P30154-5|2AAB_HUMAN;sp|P30154-4|2AAB_HUMAN;sp|P30154|2AAB_HUMAN;sp|P30154-2|2AAB_HUMAN;sp|P30154-3|2AAB_HUMAN|: NA	-0.135265	0.916903	3	2	2	7	24.3957	-0.135265	-0.140813	0.892691	0.0198284	0.892691	25.4028	25.1301	22.857	25.3272	24.8376	22.8194	6	0.137528	3	-0.0756288	-0.292546	-0.0376207
sp|P31150|GDIA_HUMAN|: NA	-0.56733	0.797718	7	7	3	17	26.6802	-0.56733	-0.394496	0.707048	0.155627	0.707048	28.8086	28.2756	23.8075	27.1738	26.9052	25.1107	6	1.62531	3	-1.63479	-1.37039	1.30319
sp|P31153-2|METK2_HUMAN;sp|P31153|METK2_HUMAN|: NA	1.13659	0.46764	1	1	2	4	23.3272	1.13659	1.09999	0.314086	1.20997	0.314086	20.9854	24.4343	22.857	22.5514	24.4016	24.7335	6	1.02443	3	1.56593	-0.0326514	1.8765
sp|P31939-2|PUR9_HUMAN;sp|P31939|PUR9_HUMAN|: NA	1.03716	0.525234	5	4	2	11	25.678	1.03716	0.974034	0.368179	0.948743	0.368179	26.3083	26.313	22.857	26.9232	26.3672	25.2994	6	1.24886	3	0.614928	0.054146	2.4424
sp|P31942-2|HNRH3_HUMAN;sp|P31942|HNRH3_HUMAN;sp|P31942-3|HNRH3_HUMAN;sp|P31942-6|HNRH3_HUMAN;sp|P31942-5|HNRH3_HUMAN;sp|P31942-4|HNRH3_HUMAN|: NA	2.67989	0.200183	2	1	2	5	26.3081	2.67989	2.05534	0.0862907	4.22441	0.0862907	22.0464	25.8318	27.0262	27.6004	27.0332	28.3104	6	2.48941	3	5.55401	1.20139	1.28426
sp|P31943|HNRH1_HUMAN|: NA	1.46498	0.123693	5	8	7	20	28.6199	1.46498	2.54956	0.0440741	6.50025	0.0440741	27.3267	27.3187	29.0168	28.9965	29.3287	29.732	6	0.671277	3	1.66978	2.01001	0.715161
sp|P31946-2|1433B_HUMAN;sp|P31946|1433B_HUMAN|: NA	-0.631636	0.277135	2	2	2	6	27.8028	-0.631636	-1.67157	0.146363	2.79414	0.146363	28.2565	28.515	27.5844	27.3267	27.4614	27.6729	6	0.626714	3	-0.929764	-1.05363	0.088489
sp|P31947-2|1433S_HUMAN;sp|P31947|1433S_HUMAN|: NA	-0.664045	0.263454	1	1	1	3	27.4097	-0.664045	-1.72767	0.135509	2.98485	0.135509	27.9464	27.7371	27.5417	26.8735	26.7205	27.639	6	0.659972	3	-1.0729	-1.01657	0.0973301
sp|P31948|STIP1_HUMAN;sp|P31948-3|STIP1_HUMAN;sp|P31948-2|STIP1_HUMAN|: NA	-0.441152	0.566962	3	2	1	6	25.997	-0.441152	-0.870614	0.417899	0.757969	0.417899	26.82	25.6935	26.1395	25.8278	26.4163	25.0853	6	1.00855	3	-0.992146	0.722865	-1.05418
sp|P32119|PRDX2_HUMAN;sp|P32119-2|PRDX2_HUMAN|: NA	-2.03044	0.0573239	4	3	3	10	26.4083	-2.03044	-3.45127	0.0139284	11.9112	0.0139284	27.6259	28.11	26.5347	26.0988	24.6681	25.4124	6	1.23901	3	-1.52711	-3.44191	-1.12231
sp|P32322|P5CR1_HUMAN;sp|P32322-2|P5CR1_HUMAN;sp|P32322-3|P5CR1_HUMAN;sp|Q96C36|P5CR2_HUMAN|: NA	-0.119218	0.91835	1	1	2	4	24.4815	-0.119218	-0.137558	0.895154	0.0189222	0.895154	26.0883	24.678	22.857	25.0712	23.9593	24.2352	6	1.30534	3	-1.01708	-0.718762	1.37819
sp|P33240-2|CSTF2_HUMAN;sp|P33240|CSTF2_HUMAN|: NA	-3.20722	0.0781327	NA	1	1	2	21.9495	-3.20722	-3.68258	0.0219776	13.5614	0.0219776	NA	22.6251	24.481	NA	20.847	19.8447	4	2.02107	2	NA	-1.77811	-4.63633
sp|P33316-2|DUT_HUMAN;sp|P33316|DUT_HUMAN|: NA	0.733219	0.413373	1	NA	1	2	21.415	0.733219	1.3037	0.263729	1.69962	0.263729	20.9854	NA	21.1114	22.2745	NA	21.2888	4	0.786087	2	1.28907	NA	0.177371
sp|P34897-3|GLYM_HUMAN;sp|P34897|GLYM_HUMAN;sp|P34897-2|GLYM_HUMAN|: NA	3.19019	0.00782706	2	1	1	4	22.9545	3.19019	7.43535	0.000325959	55.2845	0.000325959	22.0464	20.9203	21.1114	24.5657	24.8262	24.2568	6	0.694402	3	2.51926	3.9059	3.14541
sp|P34932|HSP74_HUMAN;sp|P34932-2|HSP74_HUMAN;sp|O95757|HS74L_HUMAN|: NA	-0.287626	0.667356	6	6	7	19	27.615	-0.287626	-0.656264	0.536337	0.430683	0.536337	28.3197	27.9498	27.0069	27.4959	27.6042	27.3133	6	0.567355	3	-0.823809	-0.34553	0.30646
sp|P35080-2|PROF2_HUMAN;sp|P35080|PROF2_HUMAN|: NA	-1.36517	0.0958483	2	1	1	4	25.01	-1.36517	-2.82878	0.0304822	8.00202	0.0304822	26.1127	25.4093	25.5558	24.1532	25.1219	23.7072	6	0.935064	3	-1.95957	-0.287351	-1.84858
sp|P35232|PHB_HUMAN;sp|P35232-2|PHB_HUMAN|: NA	1.56595	0.364846	7	8	7	22	28.8993	1.56595	1.3684	0.220891	1.87253	0.220891	29.617	29.301	25.4311	29.7155	29.7175	29.6139	6	2.27178	3	0.0985538	0.416545	4.18275
sp|P35241|RADI_HUMAN;sp|P35241-5|RADI_HUMAN;sp|P35241-4|RADI_HUMAN;sp|P35241-3|RADI_HUMAN;sp|P35241-2|RADI_HUMAN|: NA	-1.73469	0.0372431	1	2	4	7	26.0801	-1.73469	-4.08449	0.0066704	16.6831	0.0066704	26.4296	27.1792	27.2337	24.6674	25.5398	25.4311	6	0.085039	3	-1.76216	-1.63931	-1.8026
sp|P35268|RL22_HUMAN|: NA	-0.421915	0.396553	2	1	1	4	27.2565	-0.421915	-1.281	0.24813	1.64097	0.24813	27.2037	27.5597	27.639	26.7837	27.2386	27.1143	6	0.10184	3	-0.419975	-0.321059	-0.524711
sp|P35520|CBS_HUMAN;sp|P35520-2|CBS_HUMAN|: NA	3.58932	0.00616374	1	1	1	3	22.8004	3.58932	8.09413	0.000205222	65.515	0.000205222	20.9854	20.9203	21.1114	25.4028	24.2265	24.1558	6	0.72898	3	4.4174	3.30613	3.04443
sp|P35579|MYH9_HUMAN;sp|P35579-2|MYH9_HUMAN;REV__sp|Q9UKV3-5|ACINU_HUMAN;REV__sp|Q9UKV3|ACINU_HUMAN|: NA	-0.987669	0.308708	16	25	18	59	29.0908	-0.987669	-1.54794	0.173316	2.39613	0.173316	30.2321	30.3172	28.2046	28.5468	28.662	28.5821	6	1.18232	3	-1.68525	-1.6552	0.377449
sp|P35580|MYH10_HUMAN;sp|P35580-5|MYH10_HUMAN;sp|P35580-2|MYH10_HUMAN;sp|P35580-3|MYH10_HUMAN;sp|P35580-4|MYH10_HUMAN|: NA	0.254495	0.66388	11	16	13	40	28.1054	0.254495	0.667666	0.529524	0.445778	0.529524	28.0096	28.3508	27.574	28.125	28.6211	27.9517	6	0.131875	3	0.115409	0.270352	0.377725
sp|P35613-2|BASI_HUMAN;sp|P35613|BASI_HUMAN;sp|P35613-3|BASI_HUMAN;sp|P35613-4|BASI_HUMAN|: NA	-1.98794	0.154419	NA	1	1	2	23.3	-1.98794	-2.62588	0.0597464	6.89526	0.0597464	NA	24.088	24.5	NA	23.1469	21.4652	4	1.48046	2	NA	-0.941097	-3.03479
sp|P35637-2|FUS_HUMAN;sp|P35637|FUS_HUMAN|: NA	-0.294223	0.706426	2	1	1	4	25.4229	-0.294223	-0.586036	0.579513	0.343438	0.579513	25.1068	25.2777	26.3254	25.6114	25.5834	24.6325	6	1.21541	3	0.504567	0.305718	-1.69295
sp|P35659-2|DEK_HUMAN;sp|P35659|DEK_HUMAN|: NA	0.796401	0.440083	3	2	2	7	24.3053	0.796401	1.16592	0.288504	1.35937	0.288504	23.8851	24.979	22.857	25.5358	24.5148	24.0598	6	1.11446	3	1.65067	-0.464213	1.20274
sp|P35908|K22E_HUMAN;CON__P35908v2;CON__P35908|: NA	2.59165	0.249808	NA	1	1	2	22.3117	2.59165	1.95847	0.123326	3.8356	0.123326	NA	20.9203	21.1114	NA	21.8623	25.3527	4	2.33296	2	NA	0.941992	4.2413
sp|P36578|RL4_HUMAN|: NA	4.19208	0.0327204	4	1	7	12	24.8807	4.19208	4.23747	0.00563497	17.9561	0.00563497	23.0218	20.9203	24.412	27.4601	25.8963	27.574	6	0.931719	3	4.43824	4.976	3.16199
sp|P36873|PP1G_HUMAN;sp|P36873-2|PP1G_HUMAN|: NA	1.72377	0.0423183	4	5	5	14	25.3523	1.72377	3.89001	0.00830819	15.1322	0.00830819	24.3219	24.0642	25.0853	25.68	26.428	26.5347	6	0.556084	3	1.35816	2.36372	1.44944
sp|P36957|ODO2_HUMAN;sp|P36957-2|ODO2_HUMAN|: NA	0.0650385	0.885864	1	1	1	3	21.0382	0.0650385	0.212195	0.839079	0.0450268	0.839079	20.9854	20.9203	21.1114	20.9727	21.2869	20.9527	6	0.271139	3	-0.0127569	0.366572	-0.158699
sp|P37108|SRP14_HUMAN|: NA	4.74335	0.00782706	2	2	1	5	23.9321	4.74335	7.40813	0.000332493	54.8804	0.000332493	22.0464	21.5236	21.1114	27.1535	26.7068	25.0512	6	0.696928	3	5.10705	5.18319	3.93981
sp|P37802|TAGL2_HUMAN;sp|P37802-2|TAGL2_HUMAN;sp|Q9UI15|TAGL3_HUMAN|: NA	-1.32009	0.0368621	3	3	2	8	28.0355	-1.32009	-4.09951	0.00655984	16.8059	0.00655984	28.6587	28.8799	28.5479	27.616	27.3809	27.1294	6	0.243525	3	-1.04276	-1.499	-1.4185
sp|P38159|RBMX_HUMAN;sp|P38159-2|RBMX_HUMAN;sp|P38159-3|RBMX_HUMAN;sp|Q96E39|RMXL1_HUMAN;sp|O75526|RMXL2_HUMAN;sp|Q8N7X1|RMXL3_HUMAN|: NA	-0.632493	0.537943	2	1	3	6	25.5839	-0.632493	-0.938378	0.384774	0.880553	0.384774	24.6638	26.2243	26.8125	24.7992	25.9973	25.0066	6	1.0322	3	0.135325	-0.226924	-1.80588
sp|P38646|GRP75_HUMAN|: NA	0.791205	0.258367	7	6	6	19	27.8768	0.791205	1.76045	0.129534	3.0992	0.129534	28.1075	27.6042	26.7319	28.4772	28.2589	28.0812	6	0.503905	3	0.369647	0.654655	1.34931
sp|P38919|IF4A3_HUMAN|: NA	1.03839	0.261313	3	3	3	9	26.7777	1.03839	1.74671	0.132007	3.05099	0.132007	25.2113	26.2627	27.3015	26.9508	27.5855	27.3543	6	0.878588	3	1.73956	1.32278	0.052838
sp|P39019|RS19_HUMAN|: NA	-0.889822	0.183762	2	2	3	7	26.8357	-0.889822	-2.14825	0.0759523	4.61497	0.0759523	27.2208	27.5178	27.1034	25.7842	26.9535	26.4347	6	0.476335	3	-1.43653	-0.564226	-0.668712
sp|P39023|RL3_HUMAN;sp|Q92901|RL3L_HUMAN|: NA	2.18003	0.0485131	3	2	4	9	24.828	2.18003	3.66944	0.0107325	13.4648	0.0107325	22.8476	24.2629	24.1033	26.5642	25.0664	26.1234	6	1.46315	3	3.71659	0.803424	2.02006
sp|P39060-2|COIA1_HUMAN;sp|P39060-1|COIA1_HUMAN;sp|P39060|COIA1_HUMAN|: NA	0.234989	0.79406	2	2	2	6	24.0187	0.234989	0.400444	0.702894	0.160355	0.702894	24.9749	23.8717	22.857	23.9258	24.2366	24.2463	6	1.22439	3	-1.04918	0.364912	1.38924
sp|P39656-2|OST48_HUMAN;sp|P39656-3|OST48_HUMAN;sp|P39656|OST48_HUMAN|: NA	2.87041	0.0275861	3	2	3	8	24.1614	2.87041	4.50194	0.00424402	20.2675	0.00424402	22.8476	21.5236	23.8075	25.8924	25.2246	25.673	6	0.930122	3	3.04481	3.70098	1.86543
sp|P39687|AN32A_HUMAN;sp|O95626|AN32D_HUMAN;sp|O43423|AN32C_HUMAN|: NA	-0.532874	0.329604	4	4	3	11	27.873	-0.532874	-1.48254	0.189418	2.19792	0.189418	28.041	27.8166	28.5608	27.8773	27.4552	27.4874	6	0.478431	3	-0.163748	-0.36148	-1.07339
sp|P40227|TCPZ_HUMAN;sp|P40227-2|TCPZ_HUMAN;sp|Q92526-2|TCPW_HUMAN;sp|Q92526|TCPW_HUMAN;sp|Q92526-3|TCPW_HUMAN|: NA	-5.01971	0.0170595	2	2	1	5	22.9623	-5.01971	-5.57696	0.00148002	31.1024	0.00148002	25.7086	26.0428	24.6651	21.2738	21.5246	18.559	6	0.941816	3	-4.43476	-4.51821	-6.10616
sp|P40429|RL13A_HUMAN;sp|Q6NVV1|R13P3_HUMAN|: NA	1.60214	0.0911818	1	NA	1	2	21.8495	1.60214	3.41455	0.0278475	11.6592	0.0278475	20.9854	NA	21.1114	22.8846	NA	22.4165	4	0.419998	2	1.89912	NA	1.30516
sp|P40925-2|MDHC_HUMAN;sp|P40925|MDHC_HUMAN;sp|P40925-3|MDHC_HUMAN|: NA	-2.45252	0.0545673	3	3	2	8	26.6109	-2.45252	-3.53494	0.0125924	12.4958	0.0125924	27.9976	28.5838	26.9301	24.8964	24.6902	26.5675	6	1.85274	3	-3.1013	-3.89361	-0.36264
sp|P40926|MDHM_HUMAN;sp|P40926-2|MDHM_HUMAN|: NA	0.788178	0.6529	3	3	3	9	26.8348	0.788178	0.689776	0.516473	0.475791	0.516473	27.7892	27.7253	23.8075	26.9615	27.7679	26.9571	6	2.09083	3	-0.827695	0.0426333	3.1496
sp|P40939|ECHA_HUMAN;sp|P40939-2|ECHA_HUMAN|: NA	0.779624	0.451654	1	2	1	4	21.9549	0.779624	1.13643	0.29972	1.29147	0.29972	20.9854	22.5985	21.1114	21.2449	22.9511	22.8383	6	0.82166	3	0.259412	0.352592	1.72687
sp|P41091|IF2G_HUMAN;sp|Q2VIR3|IF2GL_HUMAN;sp|Q2VIR3-2|IF2GL_HUMAN|: NA	0.647232	0.308067	3	3	3	9	26.8776	0.647232	1.55097	0.172602	2.40552	0.172602	26.9232	26.5468	26.1918	26.8313	27.791	26.9812	6	0.679319	3	-0.0919321	1.24419	0.789433
sp|P41219|PERI_HUMAN;sp|P41219-2|PERI_HUMAN|: NA	-1.30602	0.185076	5	5	6	16	28.2785	-1.30602	-2.13902	0.0769201	4.57539	0.0769201	28.1471	28.447	30.2005	27.4531	27.8817	27.5417	6	1.17332	3	-0.693991	-0.565261	-2.65881
sp|P41250|SYG_HUMAN|: NA	-0.327945	0.638501	2	3	2	7	25.0355	-0.327945	-0.717915	0.500173	0.515403	0.500173	24.9199	25.3663	25.3124	25.3536	25.1961	24.065	6	0.851521	3	0.433672	-0.170196	-1.24731
sp|P41252|SYIC_HUMAN|: NA	0.998035	0.143194	3	3	3	9	25.0155	0.998035	2.41326	0.0529374	5.82383	0.0529374	24.8645	24.8775	23.8075	25.4466	25.6261	25.4709	6	0.582162	3	0.582127	0.748629	1.66335
sp|P42025|ACTY_HUMAN|: NA	-0.156164	0.926384	1	1	NA	2	22.4734	-0.156164	-0.124246	0.907239	0.0154372	0.907239	20.9854	24.1176	NA	22.9119	21.8788	NA	4	2.94528	2	1.92647	-2.23879	NA
sp|P42166|LAP2A_HUMAN;sp|P42167-3|LAP2B_HUMAN|: NA	3.48033	0.0166731	5	4	5	14	24.8567	3.48033	5.64509	0.00139126	31.867	0.00139126	23.1369	21.9776	24.2352	26.6668	26.7506	26.3733	6	1.31815	3	3.52992	4.77298	2.13809
sp|P42167-2|LAP2B_HUMAN;sp|P42167|LAP2B_HUMAN|: NA	3.48116	0.0163628	6	4	4	14	24.8335	3.48116	5.77611	0.00123713	33.3634	0.00123713	23.198	21.9776	24.1033	26.7646	26.7506	26.2072	6	1.33658	3	3.56657	4.77298	2.10392
sp|P42773|CDN2C_HUMAN|: NA	-2.84149	0.112344	2	1	2	5	22.7007	-2.84149	-2.66012	0.0380436	7.07622	0.0380436	23.7503	23.6436	24.9705	22.3742	18.9309	22.5349	6	1.70491	3	-1.37613	-4.71271	-2.43565
sp|P43243|MATR3_HUMAN;sp|P43243-2|MATR3_HUMAN|: NA	1.122	0.109947	2	3	4	9	25.3544	1.122	2.68922	0.0366069	7.23192	0.0366069	25.1548	25.1219	24.1033	26.1517	25.8229	25.7714	6	0.495532	3	0.996906	0.701005	1.66809
sp|P43686|PRS6B_HUMAN;sp|P43686-2|PRS6B_HUMAN|: NA	-0.545804	0.701863	3	3	2	8	23.6055	-0.545804	-0.595109	0.57382	0.354154	0.57382	23.4198	23.0301	25.1854	24.4487	23.826	21.7232	6	2.5284	3	1.02894	0.795896	-3.46225
sp|P45880-2|VDAC2_HUMAN;sp|P45880|VDAC2_HUMAN;sp|P45880-1|VDAC2_HUMAN|: NA	5.1715	0.00291348	2	2	2	6	24.7281	5.1715	10.1935	5.68647e-05	103.908	5.68647e-05	22.0464	21.5236	22.857	27.379	27.8425	26.7201	6	1.23578	3	5.33255	6.31886	3.86309
sp|P45974-2|UBP5_HUMAN;sp|P45974|UBP5_HUMAN|: NA	0.777679	0.709188	4	2	1	7	23.3067	0.777679	0.575853	0.585943	0.331607	0.585943	24.7618	22.8803	21.1114	25.9923	23.2014	21.8927	6	0.454707	3	1.23055	0.321155	0.781335
sp|P46060|RAGP1_HUMAN|: NA	-0.946022	0.631676	1	1	NA	2	23.0774	-0.946022	-0.756308	0.492432	0.572001	0.492432	24.245	22.8558	NA	24.0901	21.1187	NA	4	1.11883	2	-0.154893	-1.73715	NA
sp|P46087-2|NOP2_HUMAN;sp|P46087|NOP2_HUMAN;sp|P46087-4|NOP2_HUMAN;sp|P46087-3|NOP2_HUMAN|: NA	2.11955	0.0267634	2	2	2	6	23.2021	2.11955	4.54512	0.004056	20.6581	0.004056	22.0464	21.5236	22.857	24.1594	24.678	23.9482	6	1.03164	3	2.11298	3.15445	1.0912
sp|P46379-4|BAG6_HUMAN;sp|P46379-5|BAG6_HUMAN;sp|P46379-2|BAG6_HUMAN;sp|P46379|BAG6_HUMAN;sp|P46379-3|BAG6_HUMAN|: NA	-0.888908	0.405029	1	2	1	4	21.3805	-0.888908	-1.25393	0.257154	1.57235	0.257154	20.9854	23.3782	21.1114	21.1674	20.8797	20.7612	6	1.41907	3	0.18191	-2.49846	-0.350175
sp|P46776|RL27A_HUMAN|: NA	-3.20433	0.474664	2	1	NA	3	24.4384	-3.20433	-1.12676	0.324146	1.26959	0.324146	26.4908	25.5903	NA	26.7416	18.9309	NA	4	4.88629	2	0.250794	-6.65946	NA
sp|P46777|RL5_HUMAN|: NA	1.02194	0.138906	1	1	3	5	25.9942	1.02194	2.43808	0.0511928	5.94425	0.0511928	25.478	25.0157	25.9561	26.576	26.0428	26.8969	6	0.0786818	3	1.09793	1.02709	0.940815
sp|P46781|RS9_HUMAN|: NA	3.00709	0.146167	1	3	2	6	25.4139	3.00709	2.38667	0.0548757	5.69621	0.0548757	20.9854	25.0884	25.6571	26.8475	27.3626	26.5421	6	2.56821	3	5.86208	2.2742	0.884997
sp|P46782|RS5_HUMAN|: NA	1.58784	0.234595	1	1	2	4	25.5362	1.58784	1.86227	0.112584	3.46803	0.112584	25.8386	25.5314	22.857	26.0111	26.1952	26.7842	6	2.04078	3	0.172507	0.663828	3.92719
sp|P46783|RS10_HUMAN;sp|Q9NQ39|RS10L_HUMAN|: NA	2.44661	0.0182206	4	4	3	11	25.7682	2.44661	5.45692	0.00165261	29.778	0.00165261	24.8964	24.9308	23.8075	26.7757	26.8228	27.376	6	0.971556	3	1.87937	1.89202	3.56844
sp|P46821|MAP1B_HUMAN;sp|P78559|MAP1A_HUMAN;sp|P78559-2|MAP1A_HUMAN|: NA	-0.815735	0.830616	2	NA	1	3	23.399	-0.815735	-0.33569	0.754325	0.112688	0.754325	26.5024	NA	21.1114	21.0117	NA	24.9705	4	6.61129	2	-5.49062	NA	3.85915
sp|P46940|IQGA1_HUMAN|: NA	-0.207274	0.748459	2	3	3	8	24.9467	-0.207274	-0.500151	0.63503	0.250151	0.63503	24.9928	25.2882	24.8699	24.3285	24.7196	25.4809	6	0.710252	3	-0.664282	-0.568528	0.610989
sp|P47755|CAZA2_HUMAN;sp|P47755-2|CAZA2_HUMAN|: NA	-1.62029	0.0202559	2	2	2	6	26.5177	-1.62029	-5.21166	0.00208175	27.1614	0.00208175	27.3707	27.5281	27.0848	25.6535	25.6721	25.7972	6	0.296312	3	-1.71718	-1.85603	-1.28766
sp|P47756-2|CAPZB_HUMAN;sp|P47756|CAPZB_HUMAN|: NA	-0.327033	0.615795	3	4	5	12	26.3064	-0.327033	-0.768837	0.471568	0.591111	0.471568	26.7173	26.8765	25.8159	25.8454	26.4837	26.0994	6	0.580463	3	-0.871822	-0.392782	0.283505
sp|P48047|ATPO_HUMAN|: NA	-0.367133	0.86982	2	1	1	4	22.8376	-0.367133	-0.247489	0.812898	0.0612509	0.812898	25.0806	22.8714	21.1114	25.3371	21.1292	21.4957	6	1.19256	3	0.256541	-1.74221	0.384268
sp|P48444|COPD_HUMAN;sp|P48444-2|COPD_HUMAN|: NA	-1.94114	0.27101	1	1	1	3	22.8248	-1.94114	-1.69421	0.141884	2.87036	0.141884	25.0129	25.2618	21.1114	21.6734	22.0325	21.8567	6	2.32723	3	-3.3395	-3.22928	0.745353
sp|P48637|GSHB_HUMAN;sp|P48637-2|GSHB_HUMAN|: NA	-2.09354	0.264867	1	1	1	3	22.6218	-2.09354	-1.71893	0.137147	2.95471	0.137147	25.7949	24.0995	21.1114	22.4521	21.2223	21.0507	6	1.77584	3	-3.34278	-2.87717	-0.0606758
sp|P48643|TCPE_HUMAN;sp|P48643-2|TCPE_HUMAN|: NA	0.316455	0.812005	3	2	2	7	25.1026	0.316455	0.362725	0.72942	0.13157	0.72942	25.9102	23.2014	25.7216	26.2102	24.9877	24.5846	6	1.46168	3	0.300054	1.78627	-1.13696
sp|P48681|NEST_HUMAN|: NA	-2.0384	0.0856299	8	10	15	33	27.5084	-2.0384	-2.98731	0.0248367	8.92405	0.0248367	27.6393	28.0442	29.8992	25.9224	26.7685	26.7767	6	0.96442	3	-1.71691	-1.27579	-3.1225
sp|P48735-2|IDHP_HUMAN;sp|P48735|IDHP_HUMAN|: NA	0.806998	0.539179	NA	1	2	3	22.2922	0.806998	0.972808	0.386861	0.946355	0.386861	NA	20.9203	22.857	NA	22.5036	22.8877	4	1.09785	2	NA	1.58329	0.0307042
sp|P49327|FAS_HUMAN|: NA	2.48829	0.048378	3	3	3	9	24.4153	2.48829	3.69132	0.0104598	13.6259	0.0104598	23.8318	21.8742	23.8075	26.2474	25.0157	25.7153	6	0.620119	3	2.41559	3.14155	1.90772
sp|P49368|TCPG_HUMAN;sp|P49368-2|TCPG_HUMAN|: NA	-0.247085	0.66388	9	9	7	25	28.3128	-0.247085	-0.667317	0.529732	0.445312	0.529732	28.5468	28.8107	27.9517	27.9976	28.4069	28.1634	6	0.403916	3	-0.549161	-0.403799	0.211704
sp|P49411|EFTU_HUMAN|: NA	3.94823	0.00390931	2	2	2	6	24.1165	3.94823	9.09509	0.000107719	82.7206	0.000107719	22.0464	21.5236	22.857	26.1863	26.1165	25.9689	6	0.75888	3	4.13984	4.59293	3.1119
sp|P49419-2|AL7A1_HUMAN;sp|P49419-4|AL7A1_HUMAN;sp|P49419|AL7A1_HUMAN|: NA	1.75715	0.0263228	1	1	1	3	21.8843	1.75715	4.5721	0.00394328	20.9041	0.00394328	20.9854	20.9203	21.1114	22.8096	23.261	22.218	6	0.619725	3	1.82417	2.34064	1.10664
sp|P49458|SRP09_HUMAN;sp|P49458-2|SRP09_HUMAN|: NA	0.753492	0.754497	NA	1	1	2	23.2944	0.753492	0.501748	0.642752	0.251751	0.642752	NA	20.9203	24.915	NA	23.8989	23.4434	4	3.14676	2	NA	2.97859	-1.47161
sp|P49588|SYAC_HUMAN;sp|P49588-2|SYAC_HUMAN|: NA	0.20481	0.90853	2	1	1	4	22.2537	0.20481	0.157134	0.880366	0.0246912	0.880366	24.4223	20.9203	21.1114	24.4377	21.1245	21.5062	6	0.189717	3	0.015424	0.20415	0.394857
sp|P49591|SYSC_HUMAN|: NA	-0.785564	0.6529	1	1	3	5	22.4877	-0.785564	-0.690311	0.51616	0.47653	0.51616	23.9134	20.9203	23.8075	21.1542	21.2147	23.9157	6	1.71177	3	-2.75922	0.294344	0.108186
sp|P49720|PSB3_HUMAN|: NA	-3.97155	0.0202559	2	2	NA	4	23.3471	-3.97155	-7.08046	0.00227854	50.1329	0.00227854	25.8102	24.8556	NA	21.4869	21.2358	NA	4	0.49754	2	-4.32337	-3.61974	NA
sp|P49721|PSB2_HUMAN|: NA	-1.49965	0.119314	2	1	1	4	25.474	-1.49965	-2.59124	0.0416888	6.71453	0.0416888	27.1417	25.9006	25.6291	25.5075	24.3867	24.2782	6	0.142212	3	-1.6342	-1.5139	-1.35085
sp|P49773|HINT1_HUMAN|: NA	-1.40348	0.148933	1	1	1	3	25.3223	-1.40348	-2.3661	0.0564268	5.59841	0.0564268	25.2921	25.8229	26.9571	23.8804	24.7579	25.2234	6	0.334428	3	-1.41174	-1.065	-1.7337
sp|P49792|RBP2_HUMAN;sp|P0DJD0|RGPD1_HUMAN;sp|P0DJD1|RGPD2_HUMAN;sp|A6NKT7|RGPD3_HUMAN;sp|Q99666|RGPD5_HUMAN;sp|O14715|RGPD8_HUMAN|: NA	-1.52085	0.0259146	1	1	2	4	25.2171	-1.52085	-4.65747	0.0036093	21.692	0.0036093	26.0801	25.7293	26.1234	24.7028	24.4269	24.2404	6	0.315802	3	-1.37723	-1.30238	-1.88293
sp|P50395|GDIB_HUMAN;sp|P50395-2|GDIB_HUMAN|: NA	-0.701696	0.770252	6	8	3	17	26.6663	-0.701696	-0.460539	0.661577	0.212096	0.661577	28.7521	28.4919	23.8075	27.1417	27.1944	24.6103	6	1.31223	3	-1.61037	-1.29744	0.802723
sp|P50454|SERPH_HUMAN|: NA	0.166434	0.770781	9	8	9	26	32.0474	0.166434	0.453493	0.666358	0.205656	0.666358	32.3376	32.047	31.5081	32.3376	32.154	31.9004	6	0.20275	2	0	0.10706	0.392243
sp|P50897-2|PPT1_HUMAN;sp|P50897|PPT1_HUMAN|: NA	1.68367	0.0876477	1	1	NA	2	21.7947	1.68367	3.49263	0.0259622	12.1985	0.0259622	20.9854	20.9203	NA	22.3509	22.9222	NA	4	0.450016	2	1.36547	2.00188	NA
sp|P50914|RL14_HUMAN|: NA	2.69354	0.148483	2	2	1	5	24.9104	2.69354	2.37056	0.0560861	5.61958	0.0560861	25.6581	23.9213	21.1114	25.9727	26.5713	26.2274	6	2.40097	3	0.314669	2.64996	5.11601
sp|P50990|TCPQ_HUMAN;sp|P50990-2|TCPQ_HUMAN;sp|P50990-3|TCPQ_HUMAN|: NA	-0.578862	0.310433	6	5	5	16	27.7965	-0.578862	-1.54085	0.174997	2.37422	0.174997	28.2424	28.4567	27.5587	27.3597	27.7136	27.448	6	0.411385	3	-0.88273	-0.743134	-0.110722
sp|P50991-2|TCPD_HUMAN;sp|P50991|TCPD_HUMAN|: NA	-1.84412	0.145555	1	2	2	5	24.4852	-1.84412	-2.39283	0.0544204	5.72563	0.0544204	25.0507	25.6412	25.53	21.8861	24.6353	24.1681	6	1.15733	3	-3.16458	-1.0059	-1.36187
sp|P50995-2|ANX11_HUMAN;sp|P50995|ANX11_HUMAN|: NA	2.4444	0.153281	3	1	3	7	24.0208	2.4444	2.33465	0.0588864	5.45061	0.0588864	23.668	20.9203	23.8075	25.4875	23.7812	26.4604	6	0.551082	3	1.8195	2.86086	2.65282
sp|P51114-2|FXR1_HUMAN;sp|P51114|FXR1_HUMAN;sp|P51114-3|FXR1_HUMAN;sp|Q06787-8|FMR1_HUMAN;sp|Q06787-6|FMR1_HUMAN;sp|Q06787-2|FMR1_HUMAN;sp|Q06787-4|FMR1_HUMAN;sp|Q06787-5|FMR1_HUMAN;sp|Q06787-9|FMR1_HUMAN;sp|Q06787-7|FMR1_HUMAN;sp|Q06787-3|FMR1_HUMAN;sp|Q06787|FMR1_HUMAN;sp|P51116|FXR2_HUMAN|: NA	-0.973448	0.268316	1	1	NA	2	23.3087	-0.973448	-1.84815	0.139857	3.41567	0.139857	24.1594	23.4315	NA	22.6262	23.0178	NA	4	0.791613	2	-1.5332	-0.413694	NA
sp|P51571|SSRD_HUMAN|: NA	2.10424	0.0570348	2	2	1	5	22.6126	2.10424	3.47775	0.0134893	12.0947	0.0134893	22.0464	21.5236	21.1114	24.3219	24.1777	22.4946	6	0.652509	3	2.27542	2.6541	1.3832
sp|P51610-2|HCFC1_HUMAN;sp|P51610|HCFC1_HUMAN;sp|P51610-4|HCFC1_HUMAN;sp|P51610-3|HCFC1_HUMAN|: NA	-0.451988	0.728648	1	2	2	5	21.9952	-0.451988	-0.538546	0.609856	0.290032	0.609856	20.9854	22.821	22.857	21.13	20.9485	23.229	6	1.23542	3	0.144551	-1.87247	0.37196
sp|P51659|DHB4_HUMAN;sp|P51659-3|DHB4_HUMAN;sp|P51659-2|DHB4_HUMAN|: NA	1.41156	0.345194	2	1	5	8	24.2619	1.41156	1.43596	0.201727	2.06198	0.201727	22.0464	24.3867	24.2352	25.2113	23.3782	26.3136	6	2.16514	3	3.16484	-1.00856	2.07842
sp|P51665|PSMD7_HUMAN|: NA	0.251155	0.885864	1	1	1	3	22.3322	0.251155	0.21341	0.838174	0.0455439	0.838174	24.5881	20.9203	21.1114	23.6387	22.5471	21.1875	6	1.29701	3	-0.949428	1.6268	0.0760918
sp|P51858|HDGF_HUMAN;sp|P51858-2|HDGF_HUMAN;sp|P51858-3|HDGF_HUMAN|: NA	-1.1188	0.497483	1	1	1	3	22.2937	-1.1188	-1.02871	0.34384	1.05824	0.34384	20.9854	23.1284	24.4455	22.8349	22.1411	20.2269	6	3.03612	3	1.84945	-0.987309	-4.21853
sp|P51991|ROA3_HUMAN;sp|P51991-2|ROA3_HUMAN|: NA	0.278579	0.630131	10	6	8	24	28.8233	0.278579	0.741311	0.486887	0.549543	0.486887	28.8776	28.2314	28.9429	29.3267	28.792	28.769	6	0.395814	3	0.449084	0.560567	-0.173913
sp|P52209-2|6PGD_HUMAN;sp|P52209|6PGD_HUMAN|: NA	-2.55615	0.00748046	2	2	1	5	25.2618	-2.55615	-7.70386	0.000268856	59.3494	0.000268856	26.5642	26.8006	26.255	23.8318	24.2147	23.9047	6	0.192809	3	-2.73238	-2.58586	-2.35021
sp|P52272-2|HNRPM_HUMAN;sp|P52272|HNRPM_HUMAN|: NA	1.83508	0.329604	5	3	5	13	26.8819	1.83508	1.4897	0.18759	2.2192	0.18759	23.1369	27.0247	27.7316	28.3463	27.6408	27.4113	6	2.95953	3	5.20943	0.616092	-0.320271
sp|P52292|IMA1_HUMAN|: NA	1.75617	0.0853679	NA	1	1	2	21.8939	1.75617	3.55788	0.0245028	12.6585	0.0245028	NA	20.9203	21.1114	NA	23.0812	22.4629	4	0.57226	2	NA	2.16082	1.35152
sp|P52565|GDIR1_HUMAN;sp|P52565-2|GDIR1_HUMAN|: NA	-2.16581	0.00998032	1	2	1	4	25.835	-2.16581	-6.85584	0.000504172	47.0025	0.000504172	26.7837	26.7785	27.1917	24.8645	24.7656	24.6263	6	0.349233	3	-1.91919	-2.01282	-2.56543
sp|P52597|HNRPF_HUMAN|: NA	2.49557	0.0119678	3	3	4	10	27.3417	2.49557	6.37341	0.000741975	40.6204	0.000741975	26.124	25.6329	26.525	28.5338	28.2919	28.9429	6	0.141604	3	2.40979	2.65901	2.41791
sp|P52907|CAZA1_HUMAN|: NA	-1.4851	0.0676788	2	2	1	5	26.651	-1.4851	-3.22469	0.0184002	10.3986	0.0184002	27.5386	27.5855	27.0564	26.3213	26.2978	25.1061	6	0.404396	3	-1.21727	-1.28774	-1.95028
sp|P52926|HMGA2_HUMAN;sp|P52926-3|HMGA2_HUMAN;sp|P52926-6|HMGA2_HUMAN;sp|P52926-4|HMGA2_HUMAN;sp|P52926-5|HMGA2_HUMAN;sp|P52926-2|HMGA2_HUMAN|: NA	2.89181	0.0573239	1	1	1	3	23.3197	2.89181	3.45282	0.0139022	11.922	0.0139022	23.5898	20.9203	21.1114	24.3074	25.5982	24.3913	6	2.00842	3	0.717665	4.67786	3.27991
sp|P52943|CRIP2_HUMAN;sp|P52943-2|CRIP2_HUMAN|: NA	3.3837	0.185771	2	2	3	7	25.3433	3.3837	2.13427	0.0774224	4.55511	0.0774224	22.0464	21.5236	27.3843	26.4494	27.3187	27.3373	6	3.05149	3	4.40294	5.79511	-0.0469592
sp|P53999|TCP4_HUMAN|: NA	1.29193	0.591551	1	1	1	3	25.48	1.29193	0.822253	0.442814	0.676101	0.442814	27.0655	26.3252	21.1114	26.3647	25.9405	26.0727	6	3.18169	3	-0.70076	-0.384742	4.9613
sp|P54136|SYRC_HUMAN;sp|P54136-2|SYRC_HUMAN|: NA	-0.779215	0.631676	1	1	3	5	23.3301	-0.779215	-0.734494	0.490733	0.539481	0.490733	24.3285	23.0231	23.8075	22.4235	21.2021	25.1959	6	1.87766	3	-1.905	-1.82103	1.38838
sp|P54577|SYYC_HUMAN|: NA	2.08969	0.351558	NA	1	1	2	22.0607	2.08969	1.50679	0.207867	2.2704	0.207867	NA	20.9203	21.1114	NA	24.9448	21.2663	4	2.73612	2	NA	4.02442	0.15496
sp|P54578-2|UBP14_HUMAN;sp|P54578-3|UBP14_HUMAN;sp|P54578|UBP14_HUMAN|: NA	-0.71071	0.397108	1	1	NA	2	23.4992	-0.71071	-1.35298	0.248933	1.83055	0.248933	24.2215	23.4876	NA	22.9616	23.3261	NA	4	0.77672	2	-1.25993	-0.161486	NA
sp|P54727|RD23B_HUMAN;sp|P54727-2|RD23B_HUMAN;sp|P54725-2|RD23A_HUMAN;sp|P54725-3|RD23A_HUMAN;sp|P54725|RD23A_HUMAN|: NA	-2.94274	0.0352654	1	2	1	4	24.493	-2.94274	-4.15713	0.00615423	17.2817	0.00615423	25.8682	26.0738	25.9511	21.7296	24.4343	22.9011	6	1.25302	3	-4.13864	-1.6395	-3.05007
sp|P54819-5|KAD2_HUMAN;sp|P54819-2|KAD2_HUMAN;sp|P54819|KAD2_HUMAN;sp|P54819-6|KAD2_HUMAN;sp|P54819-3|KAD2_HUMAN;sp|P54819-4|KAD2_HUMAN|: NA	0.441084	0.505501	2	1	2	5	25.6812	0.441084	1.01071	0.351704	1.02154	0.351704	25.8041	25.3322	25.2455	26.5693	25.349	25.7868	6	0.384186	3	0.765202	0.0167083	0.54134
sp|P55072|TERA_HUMAN|: NA	-0.848176	0.197255	10	10	10	30	28.2688	-0.848176	-2.0846	0.0828878	4.34555	0.0828878	29.0093	29.0106	28.0588	28.058	27.5752	27.901	6	0.645009	3	-0.951321	-1.4354	-0.157809
sp|P55084-2|ECHB_HUMAN;sp|P55084|ECHB_HUMAN|: NA	0.757683	0.29545	1	NA	1	2	21.4273	0.757683	1.72171	0.161802	2.96428	0.161802	20.9854	NA	21.1114	21.8602	NA	21.752	4	0.165498	2	0.874707	NA	0.640658
sp|P55145|MANF_HUMAN|: NA	-2.73417	0.00972857	1	1	1	3	24.5693	-2.73417	-6.91844	0.000480285	47.8649	0.000480285	25.9151	25.8963	25.9978	23.8462	22.7983	22.9623	6	0.576969	3	-2.06893	-3.09805	-3.03555
sp|P55209-2|NP1L1_HUMAN;sp|P55209|NP1L1_HUMAN;sp|P55209-3|NP1L1_HUMAN|: NA	-1.41671	0.047632	3	3	3	9	26.9022	-1.41671	-3.7263	0.0100398	13.8853	0.0100398	27.4443	27.224	28.1634	26.0039	26.313	26.2646	6	0.494383	3	-1.4404	-0.91091	-1.89882
sp|P55265-5|DSRAD_HUMAN;sp|P55265|DSRAD_HUMAN;sp|P55265-4|DSRAD_HUMAN;sp|P55265-3|DSRAD_HUMAN;sp|P55265-2|DSRAD_HUMAN|: NA	1.01661	0.429722	2	1	1	4	24.3143	1.01661	1.18771	0.280452	1.41065	0.280452	22.0464	23.9593	25.4124	25.0129	24.7446	24.7106	6	1.84504	3	2.96642	0.785266	-0.701846
sp|P55735-2|SEC13_HUMAN;sp|P55735|SEC13_HUMAN;sp|P55735-3|SEC13_HUMAN|: NA	-2.09439	0.292273	2	1	2	5	22.8553	-2.09439	-1.60778	0.159727	2.58494	0.159727	24.6935	24.1569	22.857	23.4791	18.9309	23.0143	6	2.79745	3	-1.21444	-5.22603	0.157281
sp|P55769|NH2L1_HUMAN|: NA	1.56422	0.467043	1	1	1	3	25.166	1.56422	1.105	0.312077	1.22102	0.312077	26.0719	25.9682	21.1114	26.5147	26.1554	25.1741	6	2.16757	3	0.442771	0.18713	4.06275
sp|P55786|PSA_HUMAN;sp|P55786-2|PSA_HUMAN;sp|A6NEC2|PSAL_HUMAN;sp|A6NEC2-3|PSAL_HUMAN;sp|A6NEC2-2|PSAL_HUMAN|: NA	-3.38309	0.203489	1	3	2	6	22.5805	-3.38309	-2.02903	0.0894717	4.11695	0.0894717	20.9854	27.8425	23.9882	21.3	20.5536	20.8132	6	3.80595	3	0.314548	-7.28881	-3.17502
sp|P55795|HNRH2_HUMAN|: NA	2.23965	0.330046	2	4	3	9	26.2385	2.23965	1.47355	0.191737	2.17136	0.191737	22.0464	25.6503	27.6592	25.8386	28.3508	27.8855	6	1.82703	3	3.79214	2.70048	0.22632
sp|P55884|EIF3B_HUMAN;sp|P55884-2|EIF3B_HUMAN|: NA	-1.38589	0.46764	1	1	1	3	22.9101	-1.38589	-1.10119	0.313603	1.21262	0.313603	24.9051	24.7927	21.1114	21.8724	23.7696	21.0095	6	1.49869	3	-3.03268	-1.02307	-0.101913
sp|P56192|SYMC_HUMAN;sp|P56192-2|SYMC_HUMAN|: NA	0.933573	0.481884	2	1	2	5	22.4081	0.933573	1.05919	0.330846	1.12188	0.330846	22.0464	20.9203	22.857	24.1349	21.2769	23.2128	6	1.00014	3	2.08843	0.356545	0.355741
sp|P56537|IF6_HUMAN;sp|P56537-2|IF6_HUMAN|: NA	-0.353762	0.735516	3	3	3	9	26.2296	-0.353762	-0.524528	0.618982	0.27513	0.618982	26.2942	26.8363	26.0889	25.7949	24.979	27.3843	6	1.58144	3	-0.49934	-1.85738	1.29543
sp|P56545|CTBP2_HUMAN;sp|P56545-2|CTBP2_HUMAN|: NA	-0.152456	0.830496	NA	1	1	2	20.9396	-0.152456	-0.337212	0.753263	0.113712	0.753263	NA	20.9203	21.1114	NA	21.0004	20.7264	4	0.328847	2	NA	0.0800738	-0.384987
sp|P57088|TMM33_HUMAN|: NA	2.07139	0.224383	1	NA	1	2	22.0841	2.07139	2.09186	0.106137	4.37587	0.106137	20.9854	NA	21.1114	21.8777	NA	24.3619	4	1.66752	2	0.892276	NA	3.2505
sp|P58107|EPIPL_HUMAN|: NA	-1.49888	0.467895	2	1	1	4	22.9063	-1.49888	-1.09822	0.314795	1.2061	0.314795	26.4012	23.4547	21.1114	23.0642	22.1998	21.2067	6	1.72916	3	-3.33709	-1.25485	0.0952996
sp|P59998|ARPC4_HUMAN;sp|P59998-2|ARPC4_HUMAN;sp|P59998-3|ARPC4_HUMAN|: NA	-1.89825	0.289797	1	2	3	6	24.659	-1.89825	-1.62149	0.156759	2.62922	0.156759	24.6392	25.465	26.7201	21.2568	24.6273	25.2455	6	1.32417	3	-3.38239	-0.837707	-1.47467
sp|P60174-1|TPIS_HUMAN;sp|P60174|TPIS_HUMAN;sp|P60174-4|TPIS_HUMAN|: NA	0.165873	0.783694	4	4	4	12	28.3861	0.165873	0.422966	0.687268	0.1789	0.687268	28.79	28.4226	27.6968	28.4667	28.447	28.4933	6	0.573141	3	-0.323307	0.0244338	0.796491
sp|P60660-2|MYL6_HUMAN;sp|P60660|MYL6_HUMAN;sp|P14649|MYL6B_HUMAN|: NA	-1.14293	0.116856	4	4	4	12	28.4753	-1.14293	-2.61765	0.0402489	6.85209	0.0402489	28.6023	28.7283	29.8099	27.909	28.0824	27.7203	6	0.820177	3	-0.693297	-0.645891	-2.08959
sp|P60709|ACTB_HUMAN;sp|Q6S8J3|POTEE_HUMAN;sp|Q562R1|ACTBL_HUMAN;sp|A5A3E0|POTEF_HUMAN;sp|P0CG38|POTEI_HUMAN;sp|Q9BYX7|ACTBM_HUMAN;sp|P0CG39|POTEJ_HUMAN|: NA	-0.632177	0.240965	12	12	12	36	34.0264	-0.632177	-1.8342	0.117024	3.36428	0.117024	34.5451	34.5456	33.9369	33.5998	33.9147	33.6165	6	0.312473	3	-0.945282	-0.630909	-0.32034
sp|P60842|IF4A1_HUMAN;sp|P60842-2|IF4A1_HUMAN|: NA	0.564742	0.404529	3	2	5	10	27.2876	0.564742	1.25624	0.256372	1.57815	0.256372	26.3719	26.9353	27.7084	27.5836	27.2912	27.835	6	0.571874	3	1.21167	0.355945	0.126606
sp|P60866|RS20_HUMAN;sp|P60866-2|RS20_HUMAN|: NA	0.317681	0.625023	3	3	3	9	27.0932	0.317681	0.754774	0.479352	0.569684	0.479352	26.3788	27.07	27.3543	26.8591	27.6634	27.2337	6	0.383743	3	0.480298	0.593338	-0.120595
sp|P60891|PRPS1_HUMAN;sp|P21108|PRPS3_HUMAN;sp|P60891-2|PRPS1_HUMAN;sp|P11908|PRPS2_HUMAN;sp|P11908-2|PRPS2_HUMAN|: NA	1.01959	0.711897	1	1	NA	2	23.4333	1.01959	0.585811	0.590115	0.343175	0.590115	24.9266	20.9203	NA	22.7008	25.1854	NA	4	4.58981	2	-2.22589	4.26508	NA
sp|P60900|PSA6_HUMAN;sp|P60900-2|PSA6_HUMAN;sp|P60900-3|PSA6_HUMAN|: NA	-1.24781	0.112344	3	3	2	8	26.8431	-1.24781	-2.65743	0.038179	7.06195	0.038179	27.5836	28.0735	26.7439	26.3478	26.5308	25.779	6	0.289079	3	-1.23579	-1.54272	-0.964934
sp|P60981|DEST_HUMAN;sp|P60981-2|DEST_HUMAN|: NA	-1.07806	0.0717164	2	3	3	8	26.6538	-1.07806	-3.16762	0.0197611	10.0338	0.0197611	27.1266	27.0846	27.3673	25.7185	26.2882	26.3376	6	0.308695	3	-1.40807	-0.796384	-1.02973
sp|P61026|RAB10_HUMAN|: NA	-0.0192853	0.986274	1	1	1	3	20.9961	-0.0192853	-0.0209044	0.984009	0.000436995	0.984009	20.9854	20.9203	21.1114	22.6521	21.2992	19.0079	6	1.91634	3	1.66668	0.378904	-2.10344
sp|P61088|UBE2N_HUMAN;sp|Q5JXB2|UE2NL_HUMAN|: NA	-2.37671	0.0958271	NA	1	1	2	24.6877	-2.37671	-3.31957	0.0303654	11.0196	0.0303654	NA	25.349	26.4031	NA	24.0937	22.9049	4	1.58591	2	NA	-1.2553	-3.49812
sp|P61158|ARP3_HUMAN;sp|Q9C0K3|ARP3C_HUMAN;sp|Q9P1U1-2|ARP3B_HUMAN;sp|Q9P1U1-3|ARP3B_HUMAN;sp|Q9P1U1|ARP3B_HUMAN|: NA	-1.01933	0.525234	1	1	1	3	21.7191	-1.01933	-0.97065	0.36973	0.942161	0.36973	24.6546	20.9203	21.1114	21.208	21.5212	20.8992	6	2.14105	3	-3.44664	0.600844	-0.21221
sp|P61163|ACTZ_HUMAN|: NA	2.55297	0.03137	2	3	2	7	24.2911	2.55297	4.31389	0.00518632	18.6096	0.00518632	22.0464	24.1403	22.857	25.4609	25.8618	25.38	6	0.846911	3	3.41451	1.72148	2.52292
sp|P61247|RS3A_HUMAN|: NA	0.114289	0.874263	5	3	3	11	27.4066	0.114289	0.240513	0.818053	0.0578465	0.818053	26.8591	27.5421	27.6471	28.041	27.6183	26.7319	6	1.04907	3	1.18187	0.076216	-0.915221
sp|P61313|RL15_HUMAN;sp|P61313-2|RL15_HUMAN|: NA	2.31191	0.149607	NA	1	2	3	23.0446	2.31191	2.67409	0.0568543	7.15076	0.0568543	NA	20.9203	22.857	NA	23.8095	24.5917	4	0.816412	2	NA	2.8892	1.73462
sp|P61353|RL27_HUMAN|: NA	1.12262	0.419928	2	2	2	6	25.5216	1.12262	1.21704	0.269916	1.48118	0.269916	26.2855	25.7382	22.857	26.1931	26.0136	26.042	6	1.79545	3	-0.0924441	0.275391	3.18492
sp|P61604|CH10_HUMAN|: NA	-0.943374	0.0888619	3	3	2	8	29.2933	-0.943374	-2.92539	0.0268944	8.55789	0.0268944	29.8852	29.7959	29.6139	28.9823	28.9663	28.5162	6	0.138571	3	-0.902912	-0.829539	-1.09767
sp|P61758|PFD3_HUMAN|: NA	-3.21233	0.0418444	2	2	NA	4	23.2737	-3.21233	-4.97426	0.00807102	24.7432	0.00807102	25.0611	24.6985	NA	22.3087	21.0263	NA	4	0.650408	2	-2.75242	-3.67224	NA
sp|P61923|COPZ1_HUMAN;sp|P61923-2|COPZ1_HUMAN;sp|P61923-3|COPZ1_HUMAN;sp|P61923-4|COPZ1_HUMAN;sp|P61923-5|COPZ1_HUMAN|: NA	-2.18502	0.380373	NA	1	1	2	21.4976	-2.18502	-1.40511	0.234174	1.97433	0.234174	NA	24.0689	21.1114	NA	18.9309	21.8794	4	4.17619	2	NA	-5.13803	0.767996
sp|P61978-3|HNRPK_HUMAN|: NA	0.35291	0.631676	7	8	7	22	29.0524	0.35291	0.733919	0.491058	0.538637	0.491058	28.4504	28.4014	29.7762	29.2794	29.4113	28.996	6	0.985522	3	0.829067	1.00994	-0.780272
sp|P61978|HNRPK_HUMAN;sp|P61978-2|HNRPK_HUMAN|: NA	0.35291	0.631676	7	8	7	22	29.0524	0.35291	0.733919	0.491058	0.538637	0.491058	28.4504	28.4014	29.7762	29.2794	29.4113	28.996	6	0.985522	3	0.829067	1.00994	-0.780272
sp|P61981|1433G_HUMAN|: NA	-0.866123	0.112344	3	3	3	9	28.4007	-0.866123	-2.65783	0.0381588	7.06408	0.0381588	28.7727	28.6373	29.0913	27.7995	27.8987	28.2046	6	0.118622	3	-0.973139	-0.738576	-0.886654
sp|P62081|RS7_HUMAN|: NA	-0.643859	0.403688	1	NA	1	2	25.4069	-0.643859	-1.33118	0.255375	1.77204	0.255375	25.9358	NA	25.522	25.2921	NA	24.8779	4	0.000346428	2	-0.643614	NA	-0.644104
sp|P62136|PP1A_HUMAN;sp|P62136-2|PP1A_HUMAN;sp|P62136-3|PP1A_HUMAN|: NA	2.08381	0.0650582	3	5	4	12	24.9951	2.08381	3.27297	0.0173289	10.7123	0.0173289	22.8476	24.9086	24.1033	25.3827	26.2032	26.525	6	0.685772	3	2.53508	1.29466	2.42169
sp|P62140|PP1B_HUMAN|: NA	1.61267	0.131743	3	4	3	10	24.9524	1.61267	2.48204	0.0482503	6.16053	0.0482503	24.0901	23.1827	25.1655	24.9354	26.252	26.0889	6	1.26209	3	0.845295	3.06931	0.923414
sp|P62158|CALM_HUMAN;sp|P27482|CALL3_HUMAN;sp|P02585|TNNC2_HUMAN|: NA	-1.81066	0.0401995	4	4	5	13	28.433	-1.81066	-3.97939	0.00750534	15.8356	0.00750534	28.9965	28.9333	30.0853	27.1266	27.6502	27.8062	6	0.500637	3	-1.86991	-1.28304	-2.27904
sp|P62191|PRS4_HUMAN;sp|P62191-2|PRS4_HUMAN|: NA	-2.4556	0.301482	1	1	2	4	22.3851	-2.4556	-1.57741	0.16649	2.48824	0.16649	20.9854	24.2426	25.6106	21.2639	18.9309	23.2772	6	2.79713	3	0.278474	-5.31179	-2.33348
sp|P62195-2|PRS8_HUMAN;sp|P62195|PRS8_HUMAN;sp|Q8NB90-3|SPAT5_HUMAN;sp|Q8NB90-2|SPAT5_HUMAN;sp|Q8NB90|SPAT5_HUMAN|: NA	0.366144	0.636786	2	3	3	8	24.9448	0.366144	0.723183	0.49716	0.522994	0.49716	24.5059	25.471	24.3083	24.4298	25.3663	25.5877	6	0.79097	3	-0.0761518	-0.104744	1.27933
sp|P62241|RS8_HUMAN|: NA	2.13122	0.0571561	6	5	6	17	27.0772	2.13122	3.46442	0.0137083	12.0022	0.0137083	26.576	26.7555	24.7034	28.0717	28.0735	28.2832	6	1.25767	3	1.4958	1.31804	3.57982
sp|P62244|RS15A_HUMAN|: NA	-0.1042	0.887849	2	1	NA	3	25.7302	-0.1042	-0.212145	0.842582	0.0450056	0.842582	25.496	26.0686	NA	25.5438	25.8124	NA	4	0.214931	2	0.0477793	-0.256179	NA
sp|P62249|RS16_HUMAN|: NA	4.61	0.0263228	1	2	6	9	24.5832	4.61	4.57094	0.00394804	20.8935	0.00394804	20.9854	21.5236	24.3256	27.249	25.7993	27.6164	6	1.51431	3	6.26353	4.27569	3.29077
sp|P62258|1433E_HUMAN;sp|P62258-2|1433E_HUMAN|: NA	-0.668449	0.202517	4	3	4	11	28.2723	-0.668449	-2.03625	0.0885865	4.14632	0.0885865	28.5117	28.6887	28.6193	27.7348	27.7811	28.2984	6	0.308052	3	-0.776941	-0.907577	-0.32083
sp|P62263|RS14_HUMAN|: NA	0.197858	0.783694	3	2	4	9	26.5193	0.197858	0.422747	0.687419	0.178715	0.687419	25.8204	26.4055	27.0351	26.0662	26.8501	26.9382	6	0.273962	3	0.245828	0.444668	-0.0969205
sp|P62269|RS18_HUMAN|: NA	-0.556668	0.754497	1	4	2	7	24.6117	-0.556668	-0.488602	0.642711	0.238732	0.642711	23.7312	25.7647	25.1741	22.0464	26.0837	24.8699	6	1.02544	3	-1.68476	0.318961	-0.304202
sp|P62273|RS29_HUMAN;sp|P62273-2|RS29_HUMAN|: NA	4.04079	0.00274769	1	1	1	3	23.0261	4.04079	10.6208	4.50991e-05	112.801	4.50991e-05	20.9854	20.9203	21.1114	24.4893	25.4913	25.1589	6	0.533601	3	3.50386	4.571	4.0475
sp|P62277|RS13_HUMAN|: NA	2.15378	0.0213186	3	4	4	11	26.3917	2.15378	4.9567	0.00266788	24.5689	0.00266788	25.4466	25.8124	24.6855	27.5044	27.8166	27.0848	6	0.214323	3	2.05777	2.00425	2.39932
sp|P62304|RUXE_HUMAN|: NA	0.157652	0.760259	1	1	1	3	25.7356	0.157652	0.47732	0.650262	0.227835	0.650262	25.6636	25.3756	25.9312	25.9533	25.8866	25.6034	6	0.434771	3	0.289739	0.511061	-0.327844
sp|P62306|RUXF_HUMAN|: NA	-2.47875	0.1246	NA	1	1	2	22.3422	-2.47875	-2.90848	0.0449148	8.45927	0.0449148	NA	22.5715	24.5917	NA	21.273	20.9326	4	1.66923	2	NA	-1.29842	-3.65907
sp|P62308|RUXG_HUMAN;sp|A8MWD9|RUXGL_HUMAN|: NA	-1.154	0.0915183	2	2	1	5	25.1882	-1.154	-2.88122	0.0284747	8.30141	0.0284747	26.0397	25.388	25.8678	24.9928	24.0796	24.7611	6	0.136998	3	-1.04695	-1.30839	-1.10665
sp|P62310|LSM3_HUMAN|: NA	-1.85474	0.286285	NA	2	1	3	23.6725	-1.85474	-1.76913	0.153168	3.12983	0.153168	NA	24.0937	25.1061	NA	23.9791	21.5112	4	2.46095	2	NA	-0.114586	-3.5949
sp|P62314|SMD1_HUMAN|: NA	0.405609	0.499966	1	1	1	3	26.4655	0.405609	1.02211	0.346704	1.04472	0.346704	26.4605	26.6914	25.6362	26.544	26.8146	26.6463	6	0.523913	3	0.0834707	0.12322	1.01014
sp|P62316-2|SMD2_HUMAN;sp|P62316|SMD2_HUMAN|: NA	0.0145611	0.98488	3	3	2	8	26.9683	0.0145611	0.0259864	0.980123	0.000675292	0.980123	27.1011	27.7512	26.0308	26.4244	27.446	27.0564	6	0.895079	3	-0.676695	-0.305236	1.02561
sp|P62318-2|SMD3_HUMAN;sp|P62318|SMD3_HUMAN|: NA	-4.00858	0.239695	1	2	2	5	25.467	-4.00858	-1.8432	0.115582	3.39738	0.115582	27.2857	27.4552	27.6729	18.5712	24.2887	27.5282	6	4.34651	3	-8.71453	-3.16644	-0.144758
sp|P62333|PRS10_HUMAN|: NA	-2.69743	0.0574241	1	1	NA	2	21.4895	-2.69743	-4.22621	0.0140429	17.8608	0.0140429	23.2365	22.44	NA	19.6246	20.6571	NA	4	1.29329	2	-3.61192	-1.78293	NA
sp|P62424|RL7A_HUMAN|: NA	4.22237	0.00782706	1	1	1	3	23.1169	4.22237	7.49892	0.000311269	56.2338	0.000311269	20.9854	20.9203	21.1114	25.6636	25.9497	24.071	6	1.10762	3	4.67814	5.02939	2.95959
sp|P62491-2|RB11A_HUMAN;sp|Q15907-2|RB11B_HUMAN;sp|P62491|RB11A_HUMAN;sp|Q15907|RB11B_HUMAN|: NA	1.76775	0.20957	1	2	1	4	23.9796	1.76775	1.9836	0.0952468	3.93468	0.0952468	24.13	24.0458	21.1114	24.8827	25.2957	24.412	6	1.35055	3	0.752752	1.2499	3.30059
sp|P62495-2|ERF1_HUMAN;sp|P62495|ERF1_HUMAN|: NA	-2.93236	0.0101819	1	1	1	3	23.376	-2.93236	-6.80143	0.000526046	46.2595	0.000526046	24.8216	24.7196	24.9852	22.5341	21.9746	21.2207	6	0.756139	3	-2.28747	-2.74507	-3.76455
sp|P62633-2|CNBP_HUMAN;sp|P62633|CNBP_HUMAN;sp|P62633-7|CNBP_HUMAN;sp|P62633-3|CNBP_HUMAN;sp|P62633-8|CNBP_HUMAN;sp|P62633-5|CNBP_HUMAN;sp|P62633-4|CNBP_HUMAN;sp|P62633-6|CNBP_HUMAN|: NA	-2.50017	0.205627	2	3	2	7	24.4599	-2.50017	-2.0045	0.0925438	4.01804	0.0925438	25.3442	25.9405	25.8454	20.5901	25.6503	23.3892	6	2.23225	3	-4.75404	-0.290187	-2.45628
sp|P62701|RS4X_HUMAN;sp|P22090|RS4Y1_HUMAN;sp|Q8TD47|RS4Y2_HUMAN|: NA	1.55124	0.0911818	6	6	6	18	26.4803	1.55124	2.88978	0.0281606	8.35083	0.0281606	26.5693	25.513	25.0318	27.8545	27.0936	26.8198	6	0.252684	3	1.28515	1.58064	1.78794
sp|P62750|RL23A_HUMAN|: NA	-2.59778	0.0485131	1	1	NA	2	21.5546	-2.59778	-4.57586	0.0107497	20.9385	0.0107497	23.2205	22.4864	NA	19.9037	20.6076	NA	4	1.01686	2	-3.31681	-1.87876	NA
sp|P62753|RS6_HUMAN|: NA	2.61231	0.123333	1	1	1	3	24.5254	2.61231	2.55743	0.0436126	6.54046	0.0436126	23.8462	20.9203	24.8913	25.6898	25.8416	25.9634	6	2.03646	3	1.84363	4.92124	1.07206
sp|P62805|H4_HUMAN|: NA	-1.26986	0.105082	4	4	4	12	30.9078	-1.26986	-2.73144	0.0346253	7.46077	0.0346253	32.152	31.7229	30.7531	30.3156	30.519	29.9839	6	0.536582	3	-1.83635	-1.20394	-0.769279
sp|P62826|RAN_HUMAN|: NA	1.36908	0.486393	1	2	2	5	26.6079	1.36908	1.0492	0.335058	1.10082	0.335058	27.6745	27.2386	22.857	27.4722	26.965	27.4403	6	2.78376	3	-0.202334	-0.273653	4.58323
sp|P62847-2|RS24_HUMAN;sp|P62847-3|RS24_HUMAN;sp|P62847|RS24_HUMAN;sp|P62847-4|RS24_HUMAN|: NA	0.419601	0.8758	1	1	NA	2	22.8725	0.419601	0.242599	0.820497	0.0588541	0.820497	24.4051	20.9203	NA	24.6464	21.5182	NA	4	0.252152	2	0.241303	0.5979	NA
sp|P62854|RS26_HUMAN;sp|Q5JNZ5|RS26L_HUMAN|: NA	0.435347	0.574647	NA	1	1	2	25.4067	0.435347	0.885945	0.426723	0.784899	0.426723	NA	25.4762	24.9018	NA	25.7584	25.4904	4	0.216688	2	NA	0.282126	0.588569
sp|P62857|RS28_HUMAN|: NA	-3.87108	0.266	1	1	1	3	25.9128	-3.87108	-1.71421	0.138039	2.93852	0.138039	27.616	27.4359	28.4933	18.5712	26.5943	26.7664	6	4.50236	3	-9.04477	-0.841589	-1.72689
sp|P62873-2|GBB1_HUMAN;sp|P62873|GBB1_HUMAN;sp|P16520-2|GBB3_HUMAN;sp|P16520|GBB3_HUMAN|: NA	0.182782	0.799396	2	2	2	6	26.0308	0.182782	0.391059	0.709453	0.152927	0.709453	26.2208	26.5059	25.0915	25.8992	26.2243	26.243	6	0.839205	3	-0.321607	-0.281584	1.15154
sp|P62888|RL30_HUMAN|: NA	2.0762	0.204807	2	2	2	6	26.0352	2.0762	2.01486	0.0912343	4.05964	0.0912343	25.1182	27.0162	22.857	27.0227	27.1037	27.0936	6	2.07983	3	1.9045	0.08754	4.23656
sp|P62899|RL31_HUMAN;sp|P62899-3|RL31_HUMAN;sp|P62899-2|RL31_HUMAN|: NA	2.96015	0.171746	1	1	1	3	24.0418	2.96015	2.2224	0.0686194	4.93908	0.0686194	25.6535	20.9203	21.1114	25.2742	26.1677	25.1239	6	2.95725	3	-0.379331	5.24732	4.01247
sp|P62906|RL10A_HUMAN|: NA	-1.1958	0.0840776	1	1	1	3	24.6258	-1.1958	-3.01609	0.0239394	9.09678	0.0239394	24.7992	25.2493	25.6227	24.3624	24.1274	23.5939	6	0.798562	3	-0.436774	-1.12186	-2.02876
sp|P62910|RL32_HUMAN|: NA	-2.88971	0.0272945	1	NA	1	2	21.0021	-2.88971	-5.99741	0.00416782	35.9689	0.00416782	22.7008	NA	22.1931	19.6906	NA	19.4239	4	0.170366	2	-3.01018	NA	-2.76925
sp|P62917|RL8_HUMAN|: NA	-1.5425	0.636786	2	1	3	6	24.809	-1.5425	-0.721927	0.497878	0.521178	0.497878	25.2988	25.2246	26.2175	26.4908	18.9309	26.6917	6	4.1303	3	1.19198	-6.29372	0.474242
sp|P62937|PPIA_HUMAN;sp|P62937-2|PPIA_HUMAN;sp|Q9Y536|PAL4A_HUMAN|: NA	0.178933	0.887849	4	4	4	12	28.3992	0.178933	0.205574	0.844017	0.0422607	0.844017	29.3267	29.2648	26.3376	28.7521	28.4919	28.2219	6	1.48029	3	-0.574622	-0.772958	1.88438
sp|P62942|FKB1A_HUMAN|: NA	-1.50081	0.0317294	1	1	2	4	24.9958	-1.50081	-4.27806	0.00539144	18.3018	0.00539144	25.3201	26.1074	25.811	24.2734	24.3541	24.1086	6	0.394061	3	-1.04673	-1.75324	-1.70245
sp|P62987|RL40_HUMAN;sp|P62979|RS27A_HUMAN;sp|P0CG47|UBB_HUMAN;sp|P0CG48|UBC_HUMAN|: NA	-0.981932	0.10877	1	1	1	3	25.5869	-0.981932	-2.70262	0.0359654	7.30414	0.0359654	25.9473	25.9059	26.3805	25.2052	25.4093	24.6735	6	0.639831	3	-0.742105	-0.496661	-1.70703
sp|P62995-3|TRA2B_HUMAN;sp|P62995|TRA2B_HUMAN|: NA	-0.439581	0.571194	2	1	1	4	25.5401	-0.439581	-0.861861	0.422329	0.742804	0.422329	26.0662	24.9241	26.2892	25.7554	24.781	25.4244	6	0.377619	3	-0.310871	-0.143143	-0.864728
sp|P63000|RAC1_HUMAN;sp|P63000-2|RAC1_HUMAN;sp|P60763|RAC3_HUMAN;sp|P15153|RAC2_HUMAN|: NA	1.19353	0.0915065	1	1	1	3	21.6025	1.19353	2.88417	0.028366	8.31844	0.028366	20.9854	20.9203	21.1114	21.9758	22.8946	21.7274	6	0.701531	3	0.990375	1.97422	0.616
sp|P63104|1433Z_HUMAN;sp|P63104-2|1433Z_HUMAN|: NA	-0.844443	0.151122	3	3	4	10	28.5599	-0.844443	-2.35088	0.0576035	5.52663	0.0576035	28.7063	29.0838	29.1562	27.7231	28.2314	28.4586	6	0.142962	3	-0.983241	-0.852435	-0.697653
sp|P63173|RL38_HUMAN|: NA	-0.193857	0.720449	1	1	1	3	26.2417	-0.193857	-0.556888	0.59803	0.310124	0.59803	26.6409	26.0614	26.3136	26.2595	26.354	25.8209	6	0.424976	3	-0.38143	0.292634	-0.492775
sp|P63220|RS21_HUMAN|: NA	-0.285237	0.878426	2	2	1	5	26.5299	-0.285237	-0.229143	0.826476	0.0525064	0.826476	28.4199	24.6504	26.9472	27.483	27.2505	24.4283	6	2.62099	3	-0.936908	2.60011	-2.51891
sp|P63241|IF5A1_HUMAN;sp|P63241-2|IF5A1_HUMAN;sp|Q9GZV4|IF5A2_HUMAN;sp|Q6IS14|IF5AL_HUMAN|: NA	-1.15563	0.424328	1	1	1	3	24.6504	-1.15563	-1.2007	0.27574	1.44169	0.27574	24.1417	25.5011	26.042	24.2287	25.6558	22.3334	6	2.21118	3	0.0870211	0.15467	-3.70858
sp|P63244|GBLP_HUMAN|: NA	-0.277392	0.694754	7	4	6	17	27.6084	-0.277392	-0.608409	0.565535	0.370161	0.565535	27.8773	26.965	28.399	27.6393	27.3458	27.424	6	0.678742	3	-0.237994	0.380793	-0.974975
sp|P63261|ACTG_HUMAN|: NA	-0.632177	0.240965	12	12	12	36	34.0264	-0.632177	-1.8342	0.117024	3.36428	0.117024	34.5451	34.5456	33.9369	33.5998	33.9147	33.6165	6	0.312473	3	-0.945282	-0.630909	-0.32034
sp|P63267|ACTH_HUMAN;sp|P62736|ACTA_HUMAN;sp|P63267-2|ACTH_HUMAN|: NA	-0.114259	0.885864	8	8	8	24	32.4397	-0.114259	-0.217227	0.835331	0.0471878	0.835331	31.5531	32.6764	33.2611	32.0439	32.6764	32.4276	6	0.669481	2	0.490739	0	-0.833517
sp|P67775-2|PP2AA_HUMAN;sp|P67775|PP2AA_HUMAN;sp|P62714|PP2AB_HUMAN|: NA	3.12842	0.0202559	2	1	2	5	23.5055	3.12842	5.24326	0.00201988	27.4918	0.00201988	22.0464	20.9203	22.857	25.5939	24.5735	25.0417	6	0.819065	3	3.54748	3.65317	2.18462
sp|P67809|YBOX1_HUMAN;sp|Q9Y2T7|YBOX2_HUMAN|: NA	-2.30717	0.203891	1	2	4	7	23.5736	-2.30717	-2.02302	0.090214	4.09263	0.090214	23.4791	25.5786	25.1239	20.7151	21.8594	24.6855	6	1.68744	3	-2.76399	-3.71916	-0.438348
sp|P67870|CSK2B_HUMAN|: NA	2.97619	0.0615398	2	1	2	5	23.4294	2.97619	3.35382	0.0156852	11.2481	0.0156852	22.0464	20.9203	22.857	25.8153	23.2155	25.7216	6	0.743173	3	3.76886	2.29515	2.86455
sp|P67936|TPM4_HUMAN|: NA	-1.65866	0.0459701	10	9	13	32	30.1541	-1.65866	-3.79018	0.00932032	14.3654	0.00932032	30.5152	30.6735	31.7615	29.2079	29.301	29.4654	6	0.552994	3	-1.30733	-1.37255	-2.29609
sp|P68032|ACTC_HUMAN;sp|P68133|ACTS_HUMAN|: NA	-0.430086	0.474664	8	8	8	24	33.1894	-0.430086	-1.07503	0.324254	1.15568	0.324254	32.9936	33.7103	33.5093	32.6728	33.4897	32.7605	6	0.280547	3	-0.320857	-0.220583	-0.748818
sp|P68104|EF1A1_HUMAN;sp|P68104-2|EF1A1_HUMAN;sp|Q5VTE0|EF1A3_HUMAN|: NA	0.558133	0.357346	6	6	4	16	30.3263	0.558133	1.39384	0.213487	1.9428	0.213487	29.5871	30.1598	30.3946	30.422	31.0729	30.3211	6	0.548486	3	0.834949	0.913048	-0.0735973
sp|P68363|TBA1B_HUMAN;sp|P68363-2|TBA1B_HUMAN;sp|P68366-2|TBA4A_HUMAN;sp|P68366|TBA4A_HUMAN;sp|A6NHL2-2|TBAL3_HUMAN;sp|A6NHL2|TBAL3_HUMAN;sp|Q9H853|TBA4B_HUMAN|: NA	1.65497	0.073157	9	8	8	25	30.2425	1.65497	3.14848	0.0202421	9.91291	0.0202421	30.2782	29.5083	28.4586	30.9169	31.1853	31.1078	6	1.00543	3	0.638682	1.67705	2.64918
sp|P68371|TBB4B_HUMAN;sp|A6NNZ2|TBB8L_HUMAN;sp|Q9H4B7|TBB1_HUMAN;CON__ENSEMBL:ENSBTAP00000025008|: NA	1.09386	0.0888619	12	14	14	40	30.401	1.09386	2.92666	0.0268502	8.56536	0.0268502	30.1912	29.9491	29.422	31.0335	30.6097	31.2006	6	0.599968	3	0.842279	0.660641	1.77866
sp|P68400|CSK21_HUMAN;sp|Q8NEV1|CSK23_HUMAN;sp|P68400-2|CSK21_HUMAN|: NA	-0.843703	0.210154	2	2	2	6	24.9052	-0.843703	-1.97766	0.0960291	3.91116	0.0960291	25.4279	25.3573	25.1959	24.8122	24.9019	23.7359	6	0.539723	3	-0.615668	-0.455425	-1.46002
sp|P68402|PA1B2_HUMAN;sp|P68402-3|PA1B2_HUMAN;sp|P68402-2|PA1B2_HUMAN;sp|P68402-4|PA1B2_HUMAN|: NA	-0.781487	0.291712	2	2	2	6	25.6429	-0.781487	-1.61072	0.159085	2.59441	0.159085	26.2679	25.3984	26.4347	25.3201	25.8173	24.6191	6	1.12647	3	-0.947773	0.418887	-1.81557
sp|P68431|H31_HUMAN;sp|Q6NXT2|H3C_HUMAN;sp|Q16695|H31T_HUMAN|: NA	-1.93555	0.0103247	2	2	2	6	28.9601	-1.93555	-6.67585	0.000580837	44.567	0.000580837	29.9318	29.9133	29.9386	27.9657	28.0116	27.9997	6	0.0322863	3	-1.96604	-1.90173	-1.93888
sp|P78330|SERB_HUMAN|: NA	-0.966282	0.430336	3	2	1	6	24.3276	-0.966282	-1.18451	0.28162	1.40307	0.28162	24.5388	25.109	24.7843	24.6159	24.8909	22.0264	6	1.55855	3	0.0770836	-0.218073	-2.75786
sp|P78347-2|GTF2I_HUMAN;sp|P78347-4|GTF2I_HUMAN;sp|P78347-3|GTF2I_HUMAN;sp|P78347|GTF2I_HUMAN;sp|P78347-5|GTF2I_HUMAN|: NA	3.07402	0.0501533	4	1	3	8	24.1202	3.07402	3.62257	0.0113435	13.123	0.0113435	23.0218	20.9203	23.8075	26.3083	24.8067	25.8567	6	0.936833	3	3.28647	3.88639	2.04921
sp|P78371|TCPB_HUMAN;sp|P78371-2|TCPB_HUMAN|: NA	-1.08696	0.199852	6	8	7	21	27.5703	-1.08696	-2.0731	0.0842088	4.29773	0.0842088	28.3463	28.7745	27.2204	27.0655	26.5583	27.4567	6	1.23766	3	-1.28085	-2.21623	0.236206
sp|P78417-3|GSTO1_HUMAN;sp|P78417|GSTO1_HUMAN;sp|P78417-2|GSTO1_HUMAN|: NA	-2.17842	0.048378	1	1	NA	2	24.7058	-2.17842	-4.60489	0.010521	21.205	0.010521	25.9727	25.6173	NA	23.8017	23.4315	NA	4	0.0104355	2	-2.17105	-2.1858	NA
sp|P78527|PRKDC_HUMAN;sp|P78527-2|PRKDC_HUMAN|: NA	3.73997	0.0142818	10	8	10	28	25.3159	3.73997	6.01906	0.00100022	36.2291	0.00100022	23.3677	22.3438	24.6263	27.0912	27.07	27.3964	6	0.978132	3	3.72354	4.72621	2.77016
sp|P82979|SARNP_HUMAN|: NA	-1.13373	0.260769	1	2	2	5	25.49	-1.13373	-1.74988	0.131432	3.06208	0.131432	25.1689	25.9835	27.0184	24.0656	25.6329	25.0711	6	0.798802	3	-1.10329	-0.350584	-1.94732
sp|P84098|RL19_HUMAN|: NA	1.77456	0.351803	1	1	2	4	23.2786	1.77456	1.41157	0.208463	1.99252	0.208463	20.9854	20.9203	25.2682	23.668	23.9213	24.9084	6	1.85528	3	2.68253	3.00098	-0.35983
sp|P84103-2|SRSF3_HUMAN;sp|P84103|SRSF3_HUMAN|: NA	-0.302339	0.655459	3	3	5	11	27.9474	-0.302339	-0.685041	0.51925	0.469282	0.51925	27.6989	27.7679	28.8289	28.1075	27.5067	27.7744	6	0.732439	3	0.40868	-0.26123	-1.05447
sp|P84243|H33_HUMAN|: NA	-1.93555	0.0103247	2	2	2	6	28.9601	-1.93555	-6.67585	0.000580837	44.567	0.000580837	29.9318	29.9133	29.9386	27.9657	28.0116	27.9997	6	0.0322863	3	-1.96604	-1.90173	-1.93888
sp|P98196|AT11A_HUMAN|: NA	-2.95816	0.0231048	1	1	NA	2	24.2085	-2.95816	-6.60163	0.00294447	43.5815	0.00294447	25.8153	25.5599	NA	22.7966	22.6622	NA	4	0.0855512	2	-3.01865	-2.89767	NA
sp|P99999|CYC_HUMAN;CON__P62894|: NA	-0.470328	0.475692	1	1	1	3	25.1617	-0.470328	-1.07201	0.325502	1.1492	0.325502	25.3371	25.3088	25.5448	24.5388	25.714	24.527	6	0.766136	3	-0.798328	0.405203	-1.01786
sp|Q00325-2|MPCP_HUMAN;sp|Q00325|MPCP_HUMAN|: NA	3.0036	0.0202559	1	1	1	3	22.5075	3.0036	5.22235	0.00206057	27.2729	0.00206057	20.9854	20.9203	21.1114	23.8924	25.1048	23.0308	6	1.13562	3	2.90696	4.18445	1.91938
sp|Q00534|CDK6_HUMAN|: NA	0.505119	0.752008	1	2	1	4	22.2546	0.505119	0.494316	0.638905	0.244348	0.638905	20.9854	23.9092	21.1114	21.8415	23.9331	21.7467	6	0.431075	3	0.85609	0.0239541	0.635314
sp|Q00610-2|CLH1_HUMAN;sp|Q00610|CLH1_HUMAN|: NA	-0.633044	0.592651	14	17	8	39	28.3625	-0.633044	-0.811684	0.448401	0.658832	0.448401	29.4662	29.5897	26.9812	28.0896	28.4226	27.6259	6	1.11144	3	-1.3766	-1.16716	0.644626
sp|Q00688|FKBP3_HUMAN|: NA	-1.99272	0.0662666	1	1	1	3	24.7257	-1.99272	-3.24778	0.017879	10.5481	0.017879	25.5793	25.6843	25.9027	23.7312	24.8556	22.6013	6	1.24265	3	-1.84808	-0.828719	-3.30137
sp|Q00796|DHSO_HUMAN;sp|Q00796-2|DHSO_HUMAN|: NA	-1.31734	0.271434	2	2	2	6	24.955	-1.31734	-1.69148	0.142417	2.86111	0.142417	25.2286	24.7656	26.8468	23.9893	25.4762	23.4235	6	2.06805	3	-1.23932	0.710597	-3.42329
sp|Q00839-2|HNRPU_HUMAN;sp|Q00839|HNRPU_HUMAN|: NA	1.02535	0.0888619	10	11	8	29	30.0113	1.02535	2.92994	0.0267371	8.58452	0.0267371	29.2618	29.3619	29.8722	30.2321	30.6735	30.6663	6	0.263107	3	0.970296	1.31163	0.794123
sp|Q01082|SPTB2_HUMAN;sp|Q01082-3|SPTB2_HUMAN;sp|Q01082-2|SPTB2_HUMAN;sp|P11277-3|SPTB1_HUMAN;sp|P11277|SPTB1_HUMAN;sp|P11277-2|SPTB1_HUMAN;sp|O15020-2|SPTN2_HUMAN;sp|O15020|SPTN2_HUMAN|: NA	-0.57031	0.263454	29	30	25	84	29.6237	-0.57031	-1.72608	0.135804	2.97937	0.135804	30.1242	30.0679	29.5345	29.4217	29.2648	29.3292	6	0.320041	3	-0.702492	-0.803087	-0.205351
sp|Q01105-2|SET_HUMAN;sp|Q01105-3|SET_HUMAN;sp|Q01105-4|SET_HUMAN;sp|Q01105|SET_HUMAN;sp|P0DME0|SETLP_HUMAN|: NA	-2.02695	0.206619	1	1	1	3	24.9515	-2.02695	-1.99731	0.093465	3.98926	0.093465	26.0988	24.3722	27.424	24.6248	22.3697	24.8195	6	0.565657	3	-1.47396	-2.00242	-2.60448
sp|Q01130-2|SRSF2_HUMAN;sp|Q01130|SRSF2_HUMAN;sp|Q9BRL6-2|SRSF8_HUMAN;sp|Q9BRL6|SRSF8_HUMAN|: NA	0.137614	0.770252	2	2	3	7	27.9001	0.137614	0.455467	0.665017	0.207451	0.665017	27.7482	28.0253	27.7203	27.8961	27.9859	28.0246	6	0.172121	3	0.147885	-0.039412	0.30437
sp|Q01201|RELB_HUMAN|: NA	4.21627	0.0119678	1	1	NA	2	23.061	4.21627	9.64377	0.000718626	93.0023	0.000718626	20.9854	20.9203	NA	25.199	25.1393	NA	4	0.00380448	2	4.21358	4.21896	NA
sp|Q01518|CAP1_HUMAN;sp|Q01518-2|CAP1_HUMAN;sp|P40123-3|CAP2_HUMAN|: NA	-4.40652	0.0148604	NA	1	2	3	23.347	-4.40652	-8.70349	0.0010578	75.7507	0.0010578	NA	25.202	25.8985	NA	21.0529	21.2346	4	0.363984	2	NA	-4.14914	-4.6639
sp|Q01650|LAT1_HUMAN|: NA	-0.104273	0.877484	1	NA	1	2	20.9963	-0.104273	-0.237628	0.824089	0.0564669	0.824089	20.9854	NA	21.1114	20.9169	NA	20.9714	4	0.0505689	2	-0.0685151	NA	-0.14003
sp|Q01658|NC2B_HUMAN|: NA	-4.02814	0.0459701	1	1	1	3	22.8431	-4.02814	-3.78819	0.00934179	14.3504	0.00934179	24.7721	24.5148	25.2848	18.5712	22.774	21.1419	6	2.23227	3	-6.20085	-1.74073	-4.14284
sp|Q01813-2|PFKAP_HUMAN;sp|Q01813|PFKAP_HUMAN|: NA	-0.53768	0.781524	2	3	1	6	22.3529	-0.53768	-0.434639	0.679235	0.188911	0.679235	22.0464	24.7073	21.1114	24.0605	21.1666	21.0249	6	2.80471	3	2.01406	-3.54064	-0.0864604
sp|Q01844-2|EWS_HUMAN;sp|Q01844-6|EWS_HUMAN;sp|Q01844-3|EWS_HUMAN;sp|Q01844|EWS_HUMAN;sp|Q01844-5|EWS_HUMAN|: NA	2.016	0.0135079	1	1	1	3	22.0137	2.016	6.14718	0.000896473	37.7878	0.000896473	20.9854	20.9203	21.1114	22.7895	22.9032	23.3725	6	0.230328	3	1.80404	1.98286	2.2611
sp|Q01995|TAGL_HUMAN|: NA	-4.17293	0.0170595	3	3	5	11	25.6822	-4.17293	-5.56641	0.00149433	30.9849	0.00149433	27.013	27.2912	29.0017	23.0039	23.0561	24.7272	6	0.143221	3	-4.00911	-4.23517	-4.27449
sp|Q02790|FKBP4_HUMAN|: NA	-1.9977	0.1246	1	NA	1	2	24.3918	-1.9977	-2.90839	0.0449188	8.45873	0.0449188	25.6299	NA	25.1515	24.0958	NA	22.6902	4	0.655662	2	-1.53408	NA	-2.46132
sp|Q02809|PLOD1_HUMAN;sp|Q02809-2|PLOD1_HUMAN|: NA	-4.13183	0.0263228	1	1	2	4	21.7384	-4.13183	-4.56828	0.003959	20.8692	0.003959	24.3411	24.2147	22.857	18.5712	18.9309	21.5153	6	2.42845	3	-5.76987	-5.28384	-1.34177
sp|Q02818|NUCB1_HUMAN|: NA	-2.64829	0.0598508	1	2	2	5	23.7907	-2.64829	-3.39519	0.0149112	11.5273	0.0149112	24.0291	25.3019	26.0135	21.8932	21.7192	23.7873	6	0.810547	3	-2.13587	-3.58278	-2.22623
sp|Q02878|RL6_HUMAN|: NA	1.91251	0.0342556	3	2	4	9	26.0027	1.91251	4.18952	0.00593869	17.5521	0.00593869	24.9354	24.9719	25.232	26.5875	26.4945	27.7947	6	0.566774	3	1.65217	1.52268	2.56268
sp|Q02880-2|TOP2B_HUMAN;sp|Q02880|TOP2B_HUMAN;sp|P11388|TOP2A_HUMAN;sp|P11388-2|TOP2A_HUMAN;sp|P11388-3|TOP2A_HUMAN;sp|P11388-4|TOP2A_HUMAN|: NA	0.0434609	0.916768	1	1	1	3	21.0275	0.0434609	0.14238	0.891507	0.020272	0.891507	20.9854	20.9203	21.1114	20.8474	21.1844	21.1158	6	0.20392	3	-0.138089	0.264093	0.00437905
sp|Q02952-3|AKA12_HUMAN;sp|Q02952-2|AKA12_HUMAN;sp|Q02952|AKA12_HUMAN|: NA	-1.43732	0.446574	1	1	5	7	24.9521	-1.43732	-1.14851	0.295082	1.31908	0.295082	26.1403	24.4016	26.4705	24.2956	21.8924	26.5124	6	1.32348	3	-1.84463	-2.50928	0.0419304
sp|Q03252|LMNB2_HUMAN|: NA	-0.0512441	0.929882	10	10	14	34	27.6066	-0.0512441	-0.114275	0.9128	0.0130589	0.9128	26.8851	27.701	28.3104	27.5154	27.5421	27.6854	6	0.634523	3	0.630234	-0.158937	-0.62503
sp|Q04637-6|IF4G1_HUMAN;sp|Q04637-7|IF4G1_HUMAN;sp|Q04637-5|IF4G1_HUMAN;sp|Q04637-4|IF4G1_HUMAN;sp|Q04637-3|IF4G1_HUMAN;sp|Q04637|IF4G1_HUMAN;sp|Q04637-8|IF4G1_HUMAN;sp|Q04637-9|IF4G1_HUMAN|: NA	1.03153	0.364846	1	NA	1	2	21.5642	1.03153	1.45549	0.220743	2.11845	0.220743	20.9854	NA	21.1114	22.859	NA	21.3009	4	1.19074	2	1.87351	NA	0.189549
sp|Q04837|SSBP_HUMAN|: NA	-2.54989	0.0658035	1	1	NA	2	24.2578	-2.54989	-3.94568	0.017603	15.5684	0.017603	25.4395	25.6261	NA	22.3222	23.6436	NA	4	0.80238	2	-3.11726	-1.98252	NA
sp|Q04912-2|RON_HUMAN;sp|Q04912|RON_HUMAN|: NA	1.352	0.111792	1	1	NA	2	25.6726	1.352	3.09497	0.0374778	9.57885	0.0374778	24.9685	25.0246	NA	26.3719	26.3252	NA	4	0.0726905	2	1.4034	1.3006	NA
sp|Q04917|1433F_HUMAN|: NA	-0.737772	0.204223	2	2	3	7	27.7656	-0.737772	-2.0188	0.0907398	4.07556	0.0907398	28.125	28.0116	28.2669	27.1911	27.0846	27.9145	6	0.333725	3	-0.933877	-0.926997	-0.35244
sp|Q05639|EF1A2_HUMAN|: NA	-0.212269	0.735189	4	4	3	11	29.7551	-0.212269	-0.52624	0.617863	0.276929	0.617863	29.4217	29.7382	30.4238	29.3589	29.9491	29.6389	6	0.514447	3	-0.0627138	0.21083	-0.784923
sp|Q05682-5|CALD1_HUMAN;sp|Q05682-4|CALD1_HUMAN;sp|Q05682-3|CALD1_HUMAN;sp|Q05682-6|CALD1_HUMAN;sp|Q05682-2|CALD1_HUMAN;sp|Q05682|CALD1_HUMAN|: NA	-0.693492	0.488387	6	7	10	23	26.9518	-0.693492	-1.04465	0.336993	1.09129	0.336993	27.0227	26.2702	28.6027	26.729	26.9353	26.1508	6	1.5965	3	-0.293707	0.665125	-2.4519
sp|Q06323|PSME1_HUMAN;sp|Q06323-3|PSME1_HUMAN;sp|Q06323-2|PSME1_HUMAN|: NA	-1.96959	0.0202559	1	1	1	3	24.0734	-1.96959	-5.12312	0.00226686	26.2464	0.00226686	25.2742	25.3158	24.5846	23.0252	23.4547	22.786	6	0.243954	3	-2.24897	-1.86113	-1.79867
sp|Q06830|PRDX1_HUMAN|: NA	-2.36672	0.0135079	2	1	1	4	26.3194	-2.36672	-6.15851	0.000887904	37.9273	0.000887904	27.3597	27.6502	27.4984	24.7721	25.7211	24.915	6	0.378988	3	-2.58765	-1.92911	-2.5834
sp|Q07020-2|RL18_HUMAN;sp|Q07020|RL18_HUMAN|: NA	-0.935807	0.301758	1	1	NA	2	20.485	-0.935807	-1.69271	0.167335	2.86528	0.167335	20.9854	20.9203	NA	19.5428	20.4914	NA	4	0.71678	2	-1.44265	-0.428967	NA
sp|Q07065|CKAP4_HUMAN|: NA	2.52163	0.0202559	2	2	2	6	23.4032	2.52163	5.15863	0.00219046	26.6115	0.00219046	22.0464	21.5236	22.857	25.1774	24.6038	24.2108	6	1.01172	3	3.13095	3.08018	1.35377
sp|Q07283|TRHY_HUMAN|: NA	-0.272849	0.754598	1	1	1	3	26.3954	-0.272849	-0.487114	0.643704	0.23728	0.643704	25.6232	26.9257	27.0467	25.5874	26.8363	26.3533	6	0.365185	3	-0.0358214	-0.0893298	-0.693395
sp|Q07666|KHDR1_HUMAN;sp|Q07666-3|KHDR1_HUMAN;sp|Q07666-2|KHDR1_HUMAN|: NA	-4.61665	0.0166731	NA	1	1	2	23.1095	-4.61665	-8.04996	0.00141655	64.8019	0.00141655	NA	24.9448	25.8909	NA	21.0197	20.5826	4	0.978051	2	NA	-3.92507	-5.30824
sp|Q07955|SRSF1_HUMAN;sp|Q07955-3|SRSF1_HUMAN;sp|Q07955-2|SRSF1_HUMAN|: NA	-0.397974	0.467274	6	3	5	14	28.1902	-0.397974	-1.10327	0.312768	1.21721	0.312768	28.2897	28.0925	28.7855	28.2077	27.6771	28.0889	6	0.307702	3	-0.0819317	-0.415396	-0.696595
sp|Q08211|DHX9_HUMAN;sp|Q08211-2|DHX9_HUMAN|: NA	1.39588	0.174898	11	10	11	32	28.0485	1.39588	2.20491	0.0702806	4.86163	0.0702806	27.3418	28.5361	26.1739	28.6858	28.6887	28.8649	6	1.27002	3	1.34401	0.152595	2.69104
sp|Q08379-2|GOGA2_HUMAN;sp|Q08379|GOGA2_HUMAN;sp|Q9NVV4-2|PAPD1_HUMAN|: NA	-1.38213	0.22796	NA	1	1	2	21.079	-1.38213	-2.07122	0.108615	4.28995	0.108615	NA	22.4286	21.1114	NA	20.6438	20.1319	4	0.569473	2	NA	-1.78481	-0.979452
sp|Q08380|LG3BP_HUMAN|: NA	0.480862	0.355973	1	1	1	3	21.2462	0.480862	1.39865	0.212112	1.95623	0.212112	20.9854	20.9203	21.1114	21.8653	21.1097	21.4848	6	0.357558	3	0.879823	0.189349	0.373415
sp|Q08431-3|MFGM_HUMAN;sp|Q08431|MFGM_HUMAN;sp|Q08431-2|MFGM_HUMAN|: NA	3.10622	0.0504424	3	3	4	10	25.3311	3.10622	3.61346	0.0114668	13.0571	0.0114668	22.8476	22.7917	25.6948	26.8123	26.539	27.3015	6	1.30318	3	3.96468	3.7473	1.60668
sp|Q08945|SSRP1_HUMAN|: NA	2.33873	0.0609773	3	3	3	9	25.0979	2.33873	3.3687	0.0154019	11.3481	0.0154019	25.191	22.787	23.8075	26.6536	26.519	25.6291	6	1.21992	3	1.46259	3.73204	1.82156
sp|Q08J23-2|NSUN2_HUMAN;sp|Q08J23|NSUN2_HUMAN;sp|Q08J23-3|NSUN2_HUMAN|: NA	1.16005	0.446574	1	1	2	4	22.1676	1.16005	1.14788	0.295323	1.31762	0.295323	20.9854	20.9203	22.857	20.9899	22.8323	24.4208	6	1.01584	3	0.00441069	1.91198	1.56375
sp|Q09028-3|RBBP4_HUMAN;sp|Q09028|RBBP4_HUMAN;sp|Q09028-4|RBBP4_HUMAN;sp|Q09028-2|RBBP4_HUMAN;sp|Q16576|RBBP7_HUMAN;sp|Q16576-2|RBBP7_HUMAN|: NA	0.115021	0.824621	3	4	2	9	26.3874	0.115021	0.339394	0.746041	0.115188	0.746041	26.5272	26.519	25.9435	26.6072	26.4385	26.2892	6	0.215256	3	0.0799767	-0.0805623	0.345649
sp|Q09666|AHNK_HUMAN;sp|Q09666-2|AHNK_HUMAN|: NA	0.174625	0.74158	8	7	5	20	27.8221	0.174625	0.511561	0.627491	0.261695	0.627491	27.6004	27.6895	27.9145	28.1659	28.0442	27.5182	6	0.505561	3	0.565493	0.354701	-0.39632
sp|Q0VGL1|LTOR4_HUMAN|: NA	-0.109075	0.912997	1	1	1	3	21.6111	-0.109075	-0.14862	0.886791	0.022088	0.886791	20.9854	22.9	21.1114	20.9082	21.1358	22.6257	6	1.63948	3	-0.0772666	-1.76423	1.51427
sp|Q12841|FSTL1_HUMAN;sp|Q12841-2|FSTL1_HUMAN|: NA	-1.88065	0.450016	1	NA	1	2	22.1532	-1.88065	-1.1988	0.298116	1.43711	0.298116	20.9854	NA	25.2017	21.2153	NA	21.2105	4	2.9847	2	0.229851	NA	-3.99115
sp|Q12874|SF3A3_HUMAN|: NA	-1.66522	0.289797	NA	1	1	2	23.5013	-1.66522	-1.74568	0.157375	3.04739	0.157375	NA	23.6065	25.0613	NA	23.6065	21.7309	4	2.35498	1	NA	0	-3.33044
sp|Q12905|ILF2_HUMAN|: NA	-0.26817	0.562868	3	2	4	9	26.5593	-0.26817	-0.879195	0.413589	0.772984	0.413589	26.7646	26.8146	26.5009	26.5024	26.4741	26.299	6	0.0694859	3	-0.262181	-0.340457	-0.201872
sp|Q12906|ILF3_HUMAN;sp|Q12906-7|ILF3_HUMAN;sp|Q12906-5|ILF3_HUMAN;sp|Q12906-4|ILF3_HUMAN;sp|Q12906-2|ILF3_HUMAN;sp|Q12906-6|ILF3_HUMAN;sp|Q12906-3|ILF3_HUMAN;sp|Q96SI9-2|STRBP_HUMAN;sp|Q96SI9|STRBP_HUMAN|: NA	0.0102593	0.984877	7	6	6	19	27.5556	0.0102593	0.0286421	0.978092	0.000820367	0.978092	27.483	27.8311	27.3373	27.8136	27.7253	27.1434	6	0.280857	3	0.330545	-0.105798	-0.193969
sp|Q12931-2|TRAP1_HUMAN;sp|Q12931|TRAP1_HUMAN|: NA	1.44254	0.329604	NA	1	2	3	22.61	1.44254	1.58481	0.189739	2.51162	0.189739	NA	20.9203	22.857	NA	23.8894	22.7731	4	2.15882	2	NA	2.96906	-0.0839788
sp|Q13011|ECH1_HUMAN|: NA	-1.31952	0.629528	1	2	1	4	23.7894	-1.31952	-0.743425	0.485698	0.552681	0.485698	25.6704	26.5658	21.1114	21.2505	25.6173	22.5212	6	2.93247	3	-4.41986	-0.948471	1.40977
sp|Q13148|TADBP_HUMAN;sp|Q13148-4|TADBP_HUMAN|: NA	-0.170961	0.805866	1	1	1	3	25.3077	-0.170961	-0.380246	0.717045	0.144587	0.717045	24.9828	25.046	26.1508	25.0806	25.5724	25.0137	6	0.863635	3	0.0977761	0.526356	-1.13701
sp|Q13151|ROA0_HUMAN|: NA	-0.865148	0.562868	2	2	2	6	26.8131	-0.865148	-0.879894	0.413239	0.774214	0.413239	26.679	27.0332	28.0246	26.9744	24.3045	27.8625	6	1.63	3	0.295351	-2.72869	-0.162108
sp|Q13155|AIMP2_HUMAN|: NA	-1.00245	0.319645	1	1	NA	2	25.153	-1.00245	-1.62559	0.180924	2.64254	0.180924	25.3909	25.9176	NA	24.1016	25.202	NA	4	0.405639	2	-1.28928	-0.715624	NA
sp|Q13162|PRDX4_HUMAN|: NA	-1.41474	0.047632	2	2	1	5	26.555	-1.41474	-3.71975	0.010117	13.8365	0.010117	27.6478	27.2673	26.8719	26.2001	25.8318	25.5109	6	0.0469153	3	-1.4477	-1.43549	-1.36103
sp|Q13200|PSMD2_HUMAN;sp|Q13200-3|PSMD2_HUMAN;sp|Q13200-2|PSMD2_HUMAN|: NA	-0.0727548	0.970548	3	2	1	6	23.7756	-0.0727548	-0.0530934	0.959405	0.00281891	0.959405	24.3624	25.9621	21.1114	25.2663	23.2886	22.6627	6	2.27545	3	0.90394	-2.6735	1.5513
sp|Q13242|SRSF9_HUMAN|: NA	-1.0671	0.0932445	4	2	2	8	26.4069	-1.0671	-2.85833	0.0293329	8.17003	0.0293329	26.9615	26.4837	27.376	26.1046	25.6764	25.8389	6	0.407753	3	-0.856936	-0.807295	-1.53706
sp|Q13243-3|SRSF5_HUMAN;sp|Q13243|SRSF5_HUMAN|: NA	-0.761431	0.20957	1	1	1	3	26.1796	-0.761431	-1.98293	0.095335	3.93201	0.095335	26.3888	26.354	26.9382	25.4742	26.2702	25.6524	6	0.615448	3	-0.914589	-0.0838665	-1.28584
sp|Q13247-3|SRSF6_HUMAN;sp|Q13247|SRSF6_HUMAN;sp|Q08170|SRSF4_HUMAN;sp|Q13247-2|SRSF6_HUMAN|: NA	-0.646043	0.263155	2	2	2	6	26.7734	-0.646043	-1.73175	0.13475	2.99898	0.13475	26.9004	26.9776	27.4113	26.0719	26.8885	26.3908	6	0.491725	3	-0.828468	-0.0891759	-1.02049
sp|Q13263|TIF1B_HUMAN;sp|Q13263-2|TIF1B_HUMAN|: NA	1.21632	0.200183	11	9	11	31	28.3355	1.21632	2.05428	0.0864165	4.22005	0.0864165	27.0309	27.1944	28.9568	29.0318	28.7079	29.0913	6	0.968053	3	2.00093	1.51352	0.134515
sp|Q13283|G3BP1_HUMAN;sp|Q13283-2|G3BP1_HUMAN|: NA	-1.65926	0.211434	2	2	2	6	25.0069	-1.65926	-1.96962	0.0970994	3.8794	0.0970994	25.7842	25.1736	26.5517	25.126	22.4286	24.9772	6	1.04591	3	-0.658269	-2.74494	-1.57458
sp|Q13310-2|PABP4_HUMAN;sp|Q13310|PABP4_HUMAN;sp|Q13310-3|PABP4_HUMAN|: NA	-0.548971	0.373193	1	2	2	5	25.7944	-0.548971	-1.34348	0.228372	1.80493	0.228372	25.8278	25.8173	26.5615	25.1182	25.465	25.9765	6	0.181361	3	-0.709639	-0.352314	-0.584959
sp|Q13330|MTA1_HUMAN;sp|Q13330-2|MTA1_HUMAN;sp|Q13330-3|MTA1_HUMAN;sp|Q9BTC8-2|MTA3_HUMAN;sp|Q9BTC8|MTA3_HUMAN|: NA	-0.105684	0.887849	1	NA	1	2	20.9956	-0.105684	-0.210905	0.843485	0.044481	0.843485	20.9854	NA	21.1114	21.2823	NA	20.6031	4	0.569293	2	0.296866	NA	-0.508235
sp|Q13435|SF3B2_HUMAN|: NA	-0.821494	0.78207	2	1	5	8	24.5858	-0.821494	-0.428723	0.683301	0.183803	0.683301	22.0464	24.4269	28.5162	24.1467	21.9078	26.4705	6	2.5414	3	2.10031	-2.51912	-2.04567
sp|Q13442|HAP28_HUMAN|: NA	-5.90707	0.0202559	NA	1	1	2	21.6984	-5.90707	-7.00335	0.0023721	49.047	0.0023721	NA	23.6592	25.6447	NA	18.9309	18.559	4	1.66693	2	NA	-4.72837	-7.08576
sp|Q13501|SQSTM_HUMAN;sp|Q13501-2|SQSTM_HUMAN|: NA	2.28272	0.0850887	NA	1	1	2	22.1572	2.28272	3.56615	0.024325	12.7174	0.024325	NA	20.9203	21.1114	NA	23.9471	22.65	4	1.05226	2	NA	3.02678	1.53866
sp|Q13509|TBB3_HUMAN;sp|Q13509-2|TBB3_HUMAN|: NA	0.909051	0.245476	11	12	11	34	29.7435	0.909051	1.81731	0.119779	3.30263	0.119779	29.7942	29.7742	28.2984	30.1912	30.1598	30.243	6	0.896773	3	0.397004	0.385615	1.94453
sp|Q13561|DCTN2_HUMAN;sp|Q13561-3|DCTN2_HUMAN;sp|Q13561-2|DCTN2_HUMAN|: NA	-3.44456	0.0213186	3	4	4	11	25.4971	-3.44456	-4.98097	0.00260467	24.8101	0.00260467	26.687	26.7327	28.2384	23.403	23.0301	24.8913	6	0.22566	3	-3.28402	-3.70258	-3.34709
sp|Q13642-1|FHL1_HUMAN;sp|Q13642-5|FHL1_HUMAN;sp|Q13642-4|FHL1_HUMAN;sp|Q13642|FHL1_HUMAN;sp|Q13642-3|FHL1_HUMAN|: NA	-2.16948	0.0213186	1	2	1	4	26.4253	-2.16948	-4.96548	0.00264481	24.656	0.00264481	27.0912	27.5067	27.9322	24.7273	25.7724	25.522	6	0.377593	3	-2.36396	-1.73429	-2.41019
sp|Q13813-3|SPTN1_HUMAN;sp|Q13813|SPTN1_HUMAN;sp|Q13813-2|SPTN1_HUMAN|: NA	-0.781894	0.373193	34	35	25	94	30.0646	-0.781894	-1.34452	0.228054	1.80773	0.228054	30.9686	31.1303	29.2676	29.7369	29.8868	29.3971	6	0.789342	3	-1.2317	-1.24352	0.129535
sp|Q13838|DX39B_HUMAN;sp|Q13838-2|DX39B_HUMAN|: NA	0.199174	0.66388	5	5	4	14	28.4092	0.199174	0.669416	0.528483	0.448118	0.528483	28.2077	28.2514	28.4697	28.5117	28.4783	28.5363	6	0.121056	3	0.303979	0.226874	0.0666682
sp|Q13885|TBB2A_HUMAN;sp|Q9BVA1|TBB2B_HUMAN|: NA	1.28597	0.0553063	12	14	13	39	30.3182	1.28597	3.51548	0.01289	12.3586	0.01289	29.9698	29.8538	29.2022	30.9943	30.7224	31.1669	6	0.592938	3	1.02458	0.868641	1.96469
sp|Q14103-3|HNRPD_HUMAN;sp|Q14103|HNRPD_HUMAN;sp|Q14103-4|HNRPD_HUMAN;sp|Q14103-2|HNRPD_HUMAN|: NA	-2.89843	0.0622681	NA	1	1	2	21.8957	-2.89843	-4.04295	0.0162567	16.3454	0.0162567	NA	22.6622	24.0277	NA	20.8559	20.0372	4	1.54443	2	NA	-1.80635	-3.9905
sp|Q14137-2|BOP1_HUMAN;sp|Q14137|BOP1_HUMAN|: NA	1.49718	0.329604	1	1	2	4	22.3362	1.49718	1.48634	0.188445	2.20922	0.188445	20.9854	20.9203	22.857	22.8413	21.5112	24.9018	6	0.790563	3	1.85588	0.590856	2.0448
sp|Q14141-2|SEPT6_HUMAN;sp|Q14141-4|SEPT6_HUMAN;sp|Q14141|SEPT6_HUMAN;sp|Q14141-3|SEPT6_HUMAN|: NA	-1.2702	0.166485	1	1	NA	2	25.2098	-1.2702	-2.53108	0.065944	6.40637	0.065944	25.7774	25.9124	NA	24.2339	24.9156	NA	4	0.386579	2	-1.54356	-0.996851	NA
sp|Q14152-2|EIF3A_HUMAN;sp|Q14152|EIF3A_HUMAN|: NA	0.81152	0.359912	2	3	2	7	23.6594	0.81152	1.38331	0.216525	1.91354	0.216525	23.9527	22.9511	22.857	23.6473	25.0832	23.4649	6	1.23145	3	-0.305425	2.13209	0.607897
sp|Q14194|DPYL1_HUMAN;sp|Q14194-2|DPYL1_HUMAN|: NA	-1.82147	0.0372702	1	1	2	4	25.4172	-1.82147	-4.07241	0.00676084	16.5845	0.00676084	26.544	26.6115	25.8283	23.8734	24.6607	24.9852	6	0.92056	3	-2.67051	-1.95082	-0.843075
sp|Q14195-2|DPYL3_HUMAN;sp|Q14195|DPYL3_HUMAN;sp|Q14117|DPYS_HUMAN|: NA	-1.64683	0.0476627	5	5	4	14	27.7609	-1.64683	-3.71459	0.0101783	13.7982	0.0101783	28.4054	28.9663	28.3814	26.2765	27.5178	27.0184	6	0.419691	3	-2.12893	-1.44857	-1.36301
sp|Q14204|DYHC1_HUMAN|: NA	-0.60395	0.615721	4	2	3	9	24.1565	-0.60395	-0.770226	0.470804	0.593248	0.470804	25.0409	24.5271	23.8075	25.3121	22.5111	23.7405	6	1.23451	3	0.27118	-2.016	-0.0670343
sp|Q14240|IF4A2_HUMAN;sp|Q14240-2|IF4A2_HUMAN|: NA	0.370181	0.510372	3	3	3	9	27.2755	0.370181	1.00174	0.355678	1.00349	0.355678	26.7021	26.9432	27.6259	27.3886	27.4858	27.5074	6	0.429291	3	0.68651	0.542536	-0.118502
sp|Q14247-3|SRC8_HUMAN;sp|Q14247|SRC8_HUMAN;sp|Q14247-2|SRC8_HUMAN|: NA	0.358908	0.849232	2	2	3	7	24.2476	0.358908	0.286929	0.783954	0.0823283	0.783954	24.4377	21.5236	26.243	23.5085	24.3722	25.4004	6	2.15654	3	-0.929207	2.84856	-0.842628
sp|Q14257|RCN2_HUMAN;sp|Q14257-2|RCN2_HUMAN|: NA	-0.510503	0.855616	3	1	2	6	24.0907	-0.510503	-0.272214	0.794711	0.0741005	0.794711	25.6375	20.9203	26.4802	25.9805	21.0903	24.4357	6	1.33128	3	0.343016	0.169954	-2.04448
sp|Q14315-2|FLNC_HUMAN;sp|Q14315|FLNC_HUMAN|: NA	0.867996	0.308045	12	19	19	50	28.5894	0.867996	1.55253	0.172237	2.41035	0.172237	28.2283	29.0343	27.2038	28.5597	29.1491	29.3616	6	1.12224	3	0.331345	0.114836	2.15781
sp|Q14498-3|RBM39_HUMAN;sp|Q14498-2|RBM39_HUMAN;sp|Q14498|RBM39_HUMAN|: NA	1.33985	0.184104	1	1	1	3	22.3814	1.33985	2.14487	0.0763047	4.60047	0.0763047	20.9854	23.0375	21.1114	23.2055	22.8399	23.1084	6	1.33611	3	2.22007	-0.197577	1.99704
sp|Q14683|SMC1A_HUMAN|: NA	-0.0833605	0.896937	NA	1	1	2	20.9742	-0.0833605	-0.188484	0.859865	0.0355262	0.859865	NA	20.9203	21.1114	NA	20.9718	20.8932	4	0.190721	2	NA	0.0514998	-0.218221
sp|Q14696|MESD_HUMAN|: NA	0.13709	0.844647	NA	1	1	2	21.0844	0.13709	0.310192	0.772228	0.0962194	0.772228	NA	20.9203	21.1114	NA	21.1214	21.1845	4	0.0904163	2	NA	0.201024	0.0731557
sp|Q14697|GANAB_HUMAN;sp|Q14697-2|GANAB_HUMAN|: NA	0.673898	0.178816	9	8	9	26	28.0024	0.673898	2.17978	0.0727401	4.75144	0.0727401	27.7652	27.791	27.4403	28.304	28.2445	28.4697	6	0.310812	3	0.538822	0.453479	1.02939
sp|Q14839|CHD4_HUMAN;sp|Q14839-2|CHD4_HUMAN;sp|Q8TDI0|CHD5_HUMAN;sp|Q12873-2|CHD3_HUMAN;sp|Q12873|CHD3_HUMAN;sp|Q12873-3|CHD3_HUMAN|: NA	1.24607	0.279286	4	NA	4	8	24.5548	1.24607	1.79996	0.14782	3.23986	0.14782	23.7602	NA	24.1033	25.9102	NA	24.4455	4	1.27829	2	2.14996	NA	0.342186
sp|Q14847|LASP1_HUMAN;sp|Q14847-3|LASP1_HUMAN;sp|Q14847-2|LASP1_HUMAN|: NA	-6.11468	0.0547696	1	2	2	5	24.2467	-6.11468	-3.52771	0.012702	12.4447	0.012702	26.2474	27.4858	28.1789	18.5712	19.8802	25.1167	6	2.64372	3	-7.67618	-7.60561	-3.06225
sp|Q14966-5|ZN638_HUMAN;sp|Q14966|ZN638_HUMAN;sp|Q14966-4|ZN638_HUMAN;sp|Q14966-3|ZN638_HUMAN|: NA	-0.801647	0.380373	NA	1	1	2	25.3181	-0.801647	-1.40388	0.234512	1.97088	0.234512	NA	25.6664	25.7714	NA	25.4303	24.4042	4	0.799808	2	NA	-0.236097	-1.3672
sp|Q14974|IMB1_HUMAN;sp|Q14974-2|IMB1_HUMAN|: NA	0.332797	0.709188	3	2	2	7	25.5588	0.332797	0.575384	0.586241	0.331067	0.586241	25.8758	24.419	25.8824	26.163	24.9991	26.0135	6	0.227964	3	0.287139	0.580134	0.131117
sp|Q14978|NOLC1_HUMAN;sp|Q14978-3|NOLC1_HUMAN;sp|Q14978-2|NOLC1_HUMAN|: NA	0.664467	0.827446	1	NA	1	2	22.7834	0.664467	0.342541	0.749546	0.117334	0.749546	23.7909	NA	21.1114	25.3952	NA	20.836	4	1.32918	2	1.60434	NA	-0.275408
sp|Q14980-2|NUMA1_HUMAN;sp|Q14980|NUMA1_HUMAN;sp|Q14980-4|NUMA1_HUMAN;sp|Q14980-3|NUMA1_HUMAN;sp|Q14980-5|NUMA1_HUMAN|: NA	0.518321	0.584988	4	4	7	15	24.9578	0.518321	0.835494	0.435887	0.69805	0.435887	24.2535	25.4303	24.412	25.2286	24.2483	26.1739	6	1.52421	3	0.975095	-1.18204	1.76191
sp|Q15019|SEPT2_HUMAN;sp|Q15019-3|SEPT2_HUMAN;sp|Q15019-2|SEPT2_HUMAN|: NA	0.0344778	0.966413	3	3	3	9	27.6852	0.0344778	0.0628067	0.951989	0.00394469	0.951989	28.3922	27.9296	26.682	27.8405	27.224	28.0427	6	1.15116	3	-0.551663	-0.705645	1.36074
sp|Q15020-4|SART3_HUMAN;sp|Q15020|SART3_HUMAN|: NA	0.690618	0.351803	NA	1	1	2	21.3612	0.690618	1.50288	0.20882	2.25865	0.20882	NA	20.9203	21.1114	NA	21.8854	21.5276	4	0.388116	2	NA	0.965058	0.416179
sp|Q15029-2|U5S1_HUMAN;sp|Q15029|U5S1_HUMAN;sp|Q15029-3|U5S1_HUMAN|: NA	0.309397	0.774474	4	5	3	12	25.1014	0.309397	0.446193	0.671329	0.199088	0.671329	25.7622	25.2704	23.8075	25.478	25.9757	24.3145	6	0.523507	3	-0.28415	0.705347	0.506995
sp|Q15046|SYK_HUMAN;sp|Q15046-2|SYK_HUMAN|: NA	-1.85895	0.201842	1	1	2	4	21.7721	-1.85895	-2.04452	0.0875847	4.18005	0.0875847	20.9854	22.7417	24.3775	20.2377	20.7674	21.5227	6	1.05826	3	-0.747728	-1.97433	-2.85479
sp|Q15056-2|IF4H_HUMAN;sp|Q15056|IF4H_HUMAN|: NA	2.16829	0.403262	NA	1	2	3	24.194	2.16829	1.33449	0.254386	1.78086	0.254386	NA	20.9203	25.2994	NA	25.2882	25.2682	4	3.11062	2	NA	4.36783	-0.0312501
sp|Q15063-7|POSTN_HUMAN;sp|Q15063-6|POSTN_HUMAN;sp|Q15063-4|POSTN_HUMAN;sp|Q15063-2|POSTN_HUMAN;sp|Q15063-3|POSTN_HUMAN;sp|Q15063-5|POSTN_HUMAN;sp|Q15063|POSTN_HUMAN;CON__Q2KJC7|: NA	-3.29275	0.00537697	1	1	1	3	22.6285	-3.29275	-8.40614	0.00016668	70.6632	0.00016668	24.3074	23.7472	24.77	20.7544	21.0109	21.1811	6	0.482238	3	-3.55305	-2.73629	-3.5889
sp|Q15084-3|PDIA6_HUMAN;sp|Q15084|PDIA6_HUMAN;sp|Q15084-4|PDIA6_HUMAN;sp|Q15084-5|PDIA6_HUMAN;sp|Q15084-2|PDIA6_HUMAN|: NA	-0.528407	0.296969	7	5	7	19	29.9159	-0.528407	-1.59151	0.163316	2.53292	0.163316	29.8202	30.2802	30.44	29.5388	29.6471	29.7693	6	0.214737	3	-0.281407	-0.633062	-0.670752
sp|Q15102|PA1B3_HUMAN|: NA	-3.09875	0.0318746	1	1	NA	2	23.4969	-3.09875	-5.56261	0.00545272	30.9426	0.00545272	25.2663	24.8262	NA	22.3797	21.5154	NA	4	0.299977	2	-2.88663	-3.31086	NA
sp|Q15113|PCOC1_HUMAN|: NA	-3.37259	0.200183	1	1	NA	2	22.5654	-3.37259	-2.28526	0.0857565	5.22242	0.0857565	23.9441	24.5592	NA	22.8273	18.9309	NA	4	3.19011	2	-1.11684	-5.62834	NA
sp|Q15149-7|PLEC_HUMAN;sp|Q15149-8|PLEC_HUMAN;sp|Q15149-9|PLEC_HUMAN;sp|Q15149-5|PLEC_HUMAN;sp|Q15149-4|PLEC_HUMAN;sp|Q15149-6|PLEC_HUMAN;sp|Q15149-3|PLEC_HUMAN;sp|Q15149-2|PLEC_HUMAN;sp|Q15149|PLEC_HUMAN|: NA	1.02188	0.216172	8	6	12	26	26.227	1.02188	1.94273	0.100764	3.77422	0.100764	26.0179	26.3739	24.7563	26.4808	26.5784	27.1546	6	1.19894	3	0.462903	0.204499	2.39824
sp|Q15181|IPYR_HUMAN|: NA	-1.08311	0.540029	1	1	1	3	22.7519	-1.08311	-0.931321	0.388127	0.867359	0.388127	24.4644	24.3045	21.1114	23.8593	21.4866	21.2851	6	1.55206	3	-0.605039	-2.81796	0.17367
sp|Q15233|NONO_HUMAN;sp|Q15233-2|NONO_HUMAN|: NA	0.459482	0.525234	8	9	10	27	28.848	0.459482	0.971124	0.369513	0.943081	0.369513	28.058	28.2919	29.5049	28.9311	29.1139	29.1883	6	0.67266	3	0.873141	0.821982	-0.316678
sp|Q15257-3|PTPA_HUMAN;sp|Q15257-2|PTPA_HUMAN;sp|Q15257|PTPA_HUMAN;sp|Q15257-4|PTPA_HUMAN|: NA	-2.4186	0.156345	1	1	1	3	22.329	-2.4186	-2.30947	0.060937	5.33366	0.060937	25.0044	24.4992	21.1114	21.0205	21.2304	21.1082	6	2.12213	3	-3.98388	-3.26871	-0.00321116
sp|Q15274|NADC_HUMAN|: NA	-1.32142	0.119314	2	2	NA	4	25.4932	-1.32142	-2.9823	0.0417804	8.8941	0.0417804	26.1046	26.2032	NA	24.7342	24.9308	NA	4	0.0692416	2	-1.37038	-1.27246	NA
sp|Q15293|RCN1_HUMAN;sp|Q15293-2|RCN1_HUMAN|: NA	0.156402	0.865221	2	3	2	7	25.6405	0.156402	0.255553	0.806951	0.0653074	0.806951	24.6839	26.5784	25.4244	25.2206	26.4055	25.53	6	0.357516	3	0.536622	-0.172964	0.105547
sp|Q15365|PCBP1_HUMAN|: NA	-0.308951	0.728648	1	1	2	4	25.8015	-0.308951	-0.540664	0.608483	0.292318	0.608483	25.1807	25.718	26.9692	25.0883	25.9215	25.9312	6	0.648442	3	-0.0923911	0.203497	-1.03796
sp|Q15366-6|PCBP2_HUMAN;sp|Q15366-3|PCBP2_HUMAN;sp|Q15366|PCBP2_HUMAN;sp|Q15366-2|PCBP2_HUMAN;sp|Q15366-7|PCBP2_HUMAN;sp|Q15366-8|PCBP2_HUMAN;sp|Q15366-4|PCBP2_HUMAN;sp|Q15366-5|PCBP2_HUMAN;sp|P57721-2|PCBP3_HUMAN;sp|P57721-3|PCBP3_HUMAN;sp|P57721-5|PCBP3_HUMAN;sp|P57721-4|PCBP3_HUMAN;sp|P57721|PCBP3_HUMAN|: NA	-0.27623	0.781524	1	1	3	5	25.8866	-0.27623	-0.434965	0.679012	0.189194	0.679012	25.1807	25.718	27.1754	25.0883	25.9215	26.2356	6	0.593404	3	-0.0923911	0.203497	-0.939797
sp|Q15370|ELOB_HUMAN;sp|Q15370-2|ELOB_HUMAN|: NA	1.95276	0.252328	1	1	1	3	23.2231	1.95276	1.78547	0.12515	3.18789	0.12515	20.9854	24.6433	21.1114	23.7087	25.109	23.7807	6	1.28811	3	2.72329	0.465711	2.6693
sp|Q15393|SF3B3_HUMAN;sp|Q15393-3|SF3B3_HUMAN;sp|Q15393-2|SF3B3_HUMAN|: NA	0.552382	0.631676	4	5	4	13	25.9817	0.552382	0.734601	0.490672	0.539638	0.490672	26.163	26.8501	24.1033	26.4012	26.4638	25.9085	6	1.129	3	0.23826	-0.386293	1.80518
sp|Q15424-2|SAFB1_HUMAN;sp|Q15424|SAFB1_HUMAN;sp|Q15424-4|SAFB1_HUMAN;sp|Q15424-3|SAFB1_HUMAN;sp|Q14151|SAFB2_HUMAN|: NA	-1.6255	0.0932445	1	1	1	3	25.0031	-1.6255	-2.86065	0.0292446	8.18332	0.0292446	26.4494	25.2339	25.7643	25.1447	23.7877	23.6386	6	0.438894	3	-1.30469	-1.44614	-2.12567
sp|Q15428|SF3A2_HUMAN|: NA	-1.80189	0.123693	1	1	NA	2	20.5688	-1.80189	-2.92645	0.044127	8.56412	0.044127	20.9854	21.9541	NA	19.3001	20.0356	NA	4	0.164798	2	-1.68536	-1.91842	NA
sp|Q15436|SC23A_HUMAN;sp|Q15436-2|SC23A_HUMAN|: NA	-2.87704	0.0260397	1	1	NA	2	22.5606	-2.87704	-6.16821	0.00376693	38.0468	0.00376693	24.2287	23.7696	NA	21.0911	21.1531	NA	4	0.368456	2	-3.13758	-2.61651	NA
sp|Q15459|SF3A1_HUMAN;sp|Q15459-2|SF3A1_HUMAN|: NA	-1.68063	0.0602434	2	1	4	7	25.1924	-1.68063	-3.38606	0.0150781	11.4654	0.0150781	26.3213	25.1961	26.5808	24.7861	23.9415	24.3287	6	0.514398	3	-1.53519	-1.25461	-2.25209
sp|Q15637-4|SF01_HUMAN;sp|Q15637-6|SF01_HUMAN;sp|Q15637-3|SF01_HUMAN;sp|Q15637-2|SF01_HUMAN;sp|Q15637|SF01_HUMAN;sp|Q15637-7|SF01_HUMAN;sp|Q15637-5|SF01_HUMAN|: NA	0.708723	0.770252	2	NA	2	4	24.4139	0.708723	0.469945	0.66338	0.220848	0.66338	22.0464	NA	26.0727	24.607	NA	24.9296	4	2.61887	2	2.56054	NA	-1.1431
sp|Q15691|MARE1_HUMAN;sp|Q9UPY8-2|MARE3_HUMAN;sp|Q9UPY8|MARE3_HUMAN|: NA	-6.00496	0.025298	1	2	2	5	23.9352	-6.00496	-4.69145	0.00348537	22.0097	0.00348537	26.7416	26.917	27.1546	18.5712	23.7472	20.4798	6	2.56673	3	-8.17039	-3.16973	-6.67476
sp|Q15717|ELAV1_HUMAN;sp|Q15717-2|ELAV1_HUMAN;sp|Q12926-2|ELAV2_HUMAN;sp|Q12926|ELAV2_HUMAN;sp|P26378-4|ELAV4_HUMAN;sp|P26378-2|ELAV4_HUMAN;sp|P26378-5|ELAV4_HUMAN;sp|P26378|ELAV4_HUMAN;sp|P26378-3|ELAV4_HUMAN|: NA	0.0778687	0.893932	3	5	4	12	27.2102	0.0778687	0.193266	0.853217	0.0373518	0.853217	27.4601	26.6574	27.3964	27.2615	27.6287	26.8573	6	0.792199	3	-0.198545	0.971242	-0.53909
sp|Q15758|AAAT_HUMAN|: NA	1.1708	0.553666	1	1	1	3	23.0918	1.1708	0.898056	0.404233	0.806504	0.404233	25.4875	20.9203	21.1114	24.13	24.0327	22.8689	6	2.29198	3	-1.3575	3.11239	1.75753
sp|Q15843|NEDD8_HUMAN|: NA	-2.98408	0.175863	1	NA	1	2	23.8927	-2.98408	-2.46007	0.0710722	6.05196	0.0710722	25.6984	NA	25.0711	23.9527	NA	20.8486	4	1.75134	2	-1.7457	NA	-4.22246
sp|Q16181-2|SEPT7_HUMAN;sp|Q16181|SEPT7_HUMAN;sp|Q6ZU15|SEP14_HUMAN|: NA	-0.0682241	0.919516	3	5	5	13	27.4946	-0.0682241	-0.13466	0.897346	0.0181334	0.897346	26.8735	27.9688	27.744	26.7021	27.8573	27.8222	6	0.13029	3	-0.171376	-0.111491	0.0781946
sp|Q16186|ADRM1_HUMAN|: NA	-1.49075	0.595555	1	1	NA	2	21.7209	-1.49075	-0.832936	0.452687	0.693782	0.452687	20.9854	23.9471	NA	19.0511	22.9	NA	4	0.627384	2	-1.93438	-1.04712	NA
sp|Q16352|AINX_HUMAN|: NA	-0.0788657	0.929882	5	5	8	18	26.5817	-0.0788657	-0.114628	0.912533	0.0131396	0.912533	25.9923	25.8713	27.9997	26.618	25.9621	27.0467	6	0.802905	3	0.625665	0.0907735	-0.953035
sp|Q16401-2|PSMD5_HUMAN;sp|Q16401|PSMD5_HUMAN|: NA	-0.58139	0.769083	2	2	1	5	22.9454	-0.58139	-0.464778	0.65871	0.216018	0.65871	23.9362	24.6607	21.1114	22.6192	24.419	20.9259	6	0.637701	3	-1.31703	-0.241696	-0.185447
sp|Q16527|CSRP2_HUMAN|: NA	-0.572138	0.853525	1	2	2	5	24.0922	-0.572138	-0.276205	0.791789	0.076289	0.791789	20.9854	25.1581	26.9914	26.2208	24.7927	20.405	6	5.91354	3	5.23533	-0.365417	-6.58632
sp|Q16531|DDB1_HUMAN|: NA	-3.93068	0.0135079	1	NA	1	2	22.8696	-3.93068	-9.00724	0.000929826	81.1303	0.000929826	24.8302	NA	24.8397	20.8809	NA	20.9276	4	0.0263336	2	-3.9493	NA	-3.91206
sp|Q16543|CDC37_HUMAN|: NA	-4.15815	0.0676788	NA	1	1	2	22.0438	-4.15815	-3.89122	0.0184155	15.1416	0.0184155	NA	23.232	25.0137	NA	18.9309	20.9986	4	0.202222	2	NA	-4.30114	-4.01516
sp|Q16555-2|DPYL2_HUMAN;sp|Q16555|DPYL2_HUMAN|: NA	-0.589801	0.473218	5	4	7	16	27.3543	-0.589801	-1.08537	0.320006	1.17803	0.320006	27.7792	27.0457	28.1228	27.4321	26.1445	27.6016	6	0.283333	3	-0.347103	-0.901153	-0.521146
sp|Q16629-3|SRSF7_HUMAN;sp|Q16629-2|SRSF7_HUMAN;sp|Q16629-4|SRSF7_HUMAN;sp|Q16629|SRSF7_HUMAN|: NA	-0.471446	0.595555	4	2	3	9	27.3408	-0.471446	-0.80156	0.4538	0.642499	0.4538	27.5154	26.6323	28.5821	27.1121	26.6445	27.5587	6	0.521184	3	-0.403259	0.0122878	-1.02337
sp|Q16630-3|CPSF6_HUMAN;sp|Q16630|CPSF6_HUMAN;sp|Q16630-2|CPSF6_HUMAN|: NA	-0.797286	0.679516	2	1	1	4	21.8933	-0.797286	-0.633656	0.55001	0.40152	0.55001	24.8442	20.9203	21.1114	21.9815	19.9953	22.5073	6	2.13217	3	-2.86273	-0.924998	1.39587
sp|Q16643|DREB_HUMAN;sp|Q16643-3|DREB_HUMAN;sp|Q16643-2|DREB_HUMAN|: NA	0.317808	0.84572	2	3	3	8	26.2918	0.317808	0.299454	0.774839	0.0896725	0.774839	26.9139	27.6771	23.8075	25.7342	27.0031	26.6147	6	2.17065	3	-1.17975	-0.67402	2.8072
sp|Q16658|FSCN1_HUMAN|: NA	0.901135	0.364846	6	5	6	17	28.128	0.901135	1.36709	0.22128	1.86893	0.22128	28.9311	27.6408	26.4604	28.6194	28.3949	28.7214	6	1.29263	3	-0.311662	0.754049	2.26102
sp|Q16777|H2A2C_HUMAN;sp|Q6FI13|H2A2A_HUMAN|: NA	0.668897	0.530546	4	3	3	10	32.8743	0.668897	0.953521	0.377656	0.909202	0.377656	33.3771	33.254	30.9884	33.2537	33.1771	33.1954	6	1.33222	3	-0.123435	-0.0768478	2.20697
sp|Q16778|H2B2E_HUMAN;sp|P33778|H2B1B_HUMAN;sp|P23527|H2B1O_HUMAN;sp|P06899|H2B1J_HUMAN;sp|Q8N257|H2B3B_HUMAN;sp|Q6DRA6|H2B2D_HUMAN;sp|Q6DN03|H2B2C_HUMAN|: NA	0.880373	0.525234	2	1	1	4	30.4072	0.880373	0.969503	0.370257	0.939936	0.370257	31.3919	30.4325	28.0767	31.5092	30.3002	30.7328	6	1.54282	3	0.117345	-0.132255	2.65603
sp|Q16851|UGPA_HUMAN|: NA	0.655382	0.644147	2	2	2	6	25.2846	0.655382	0.705485	0.507331	0.497709	0.507331	25.9224	26.0914	22.857	25.3056	26.0318	25.4995	6	1.74329	3	-0.616768	-0.0595727	2.64249
sp|Q16881-5|TRXR1_HUMAN;sp|Q16881-2|TRXR1_HUMAN;sp|Q16881-4|TRXR1_HUMAN;sp|Q16881-3|TRXR1_HUMAN;sp|Q16881-6|TRXR1_HUMAN;sp|Q16881|TRXR1_HUMAN;sp|Q16881-7|TRXR1_HUMAN;sp|Q9NNW7-2|TRXR2_HUMAN;sp|Q9NNW7|TRXR2_HUMAN|: NA	0.360852	0.740987	2	3	4	9	25.5748	0.360852	0.513616	0.626138	0.263801	0.626138	24.4298	26.3927	25.3607	24.6935	26.3739	26.1982	6	0.436334	3	0.26374	-0.0187448	0.83756
sp|Q1KMD3|HNRL2_HUMAN|: NA	1.58777	0.200183	4	4	3	11	26.262	1.58777	2.05444	0.0863974	4.22072	0.0863974	26.0577	26.539	23.8075	26.986	27.4749	26.7067	6	1.13572	3	0.928306	0.935838	2.89918
sp|Q2TAY7|SMU1_HUMAN|: NA	-1.76645	0.263155	1	1	1	3	22.3232	-1.76645	-1.73252	0.134609	3.00161	0.134609	23.9025	20.9203	24.7964	21.7355	21.0601	21.5243	6	1.74086	3	-2.16699	0.139764	-3.27213
sp|Q32P28-4|P3H1_HUMAN;sp|Q32P28|P3H1_HUMAN;sp|Q32P28-3|P3H1_HUMAN;sp|Q32P28-2|P3H1_HUMAN|: NA	-2.61002	0.22706	2	2	1	5	22.4437	-2.61002	-1.89421	0.107735	3.58802	0.107735	25.5075	24.6273	21.1114	22.9044	20.8038	19.7079	6	1.21002	3	-2.60305	-3.82352	-1.4035
sp|Q3ZCM7|TBB8_HUMAN|: NA	1.17525	0.0436456	5	8	7	20	29.2946	1.17525	3.85293	0.008669	14.8451	0.008669	28.5597	28.9048	28.6567	29.948	29.7742	29.9246	6	0.27158	3	1.38839	0.869472	1.26789
sp|Q52LJ0|FA98B_HUMAN;sp|Q52LJ0-2|FA98B_HUMAN|: NA	-0.0380621	0.981184	1	NA	2	3	21.9022	-0.0380621	-0.0356588	0.973299	0.00127155	0.973299	20.9854	NA	22.857	20.8923	NA	22.874	4	0.0778646	2	-0.0931207	NA	0.0169965
sp|Q53FA7|QORX_HUMAN;sp|Q53FA7-2|QORX_HUMAN|: NA	-0.0116167	0.98488	1	NA	1	2	21.0426	-0.0116167	-0.0262299	0.980357	0.000688007	0.980357	20.9854	NA	21.1114	21.1249	NA	20.9487	4	0.21369	2	0.139485	NA	-0.162718
sp|Q53GG5-3|PDLI3_HUMAN;sp|Q53GG5-2|PDLI3_HUMAN;sp|Q53GG5|PDLI3_HUMAN|: NA	-6.02983	0.0226625	2	2	3	7	23.9437	-6.02983	-4.88605	0.00286209	23.8735	0.00286209	26.6668	26.7451	27.4639	19.1367	19.8802	23.7694	6	2.04959	3	-7.53006	-6.8649	-3.69453
sp|Q53GS9-2|SNUT2_HUMAN;sp|Q53GS9|SNUT2_HUMAN|: NA	0.232391	0.629528	1	1	1	3	21.1219	0.232391	0.744338	0.485185	0.55404	0.485185	20.9854	20.9203	21.1114	21.4846	21.1874	21.0424	6	0.285631	3	0.499107	0.267059	-0.0689918
sp|Q58FF6|H90B4_HUMAN|: NA	-0.68701	0.537855	1	1	2	4	26.8286	-0.68701	-0.940886	0.383588	0.885267	0.383588	26.8123	26.1677	28.5363	25.959	26.2139	27.2823	6	0.665898	3	-0.853225	0.0462508	-1.25406
sp|Q5EB52-3|MEST_HUMAN;sp|Q5EB52-2|MEST_HUMAN;sp|Q5EB52|MEST_HUMAN|: NA	1.25493	0.329604	1	1	NA	2	21.5804	1.25493	1.58481	0.18974	2.51161	0.18974	20.9854	20.9203	NA	23.1319	21.2838	NA	4	1.26079	2	2.14645	0.36342	NA
sp|Q5SSJ5|HP1B3_HUMAN;sp|Q5SSJ5-5|HP1B3_HUMAN;sp|Q5SSJ5-3|HP1B3_HUMAN;sp|Q5SSJ5-2|HP1B3_HUMAN|: NA	-0.32128	0.790221	1	1	1	3	21.7056	-0.32128	-0.406627	0.698588	0.165346	0.698588	20.9854	23.5019	21.1114	21.11	21.2681	22.2568	6	1.7332	3	0.12455	-2.23384	1.14545
sp|Q5ZPR3-2|CD276_HUMAN;sp|Q5ZPR3-3|CD276_HUMAN;sp|Q5ZPR3-4|CD276_HUMAN;sp|Q5ZPR3|CD276_HUMAN|: NA	0.802901	0.40304	1	NA	1	2	21.4499	0.802901	1.33721	0.253577	1.78813	0.253577	20.9854	NA	21.1114	21.2774	NA	22.4253	4	0.722662	2	0.291901	NA	1.3139
sp|Q6P2Q9|PRP8_HUMAN|: NA	0.819334	0.595555	2	3	2	7	22.6689	0.819334	0.801156	0.454017	0.641851	0.454017	22.0464	21.8742	22.857	21.525	25.3322	22.3784	6	2.2853	3	-0.521426	3.45806	-0.47863
sp|Q71DI3|H32_HUMAN|: NA	-1.93555	0.0103247	2	2	2	6	28.9601	-1.93555	-6.67585	0.000580837	44.567	0.000580837	29.9318	29.9133	29.9386	27.9657	28.0116	27.9997	6	0.0322863	3	-1.96604	-1.90173	-1.93888
sp|Q71U36-2|TBA1A_HUMAN;sp|Q71U36|TBA1A_HUMAN;sp|Q13748|TBA3C_HUMAN;sp|Q13748-2|TBA3C_HUMAN;sp|Q6PEY2|TBA3E_HUMAN|: NA	1.88639	0.0618524	8	7	7	22	29.9255	1.88639	3.34468	0.0158621	11.1869	0.0158621	29.8514	29.2099	27.8855	30.6714	31.0347	30.9	6	1.09854	3	0.819924	1.82482	3.01442
sp|Q71UI9|H2AV_HUMAN;sp|P0C0S5|H2AZ_HUMAN;sp|Q71UI9-4|H2AV_HUMAN;sp|Q71UI9-2|H2AV_HUMAN;sp|Q71UI9-3|H2AV_HUMAN|: NA	0.547446	0.595555	3	3	2	8	32.7373	0.547446	0.801295	0.453942	0.642073	0.453942	33.2537	33.1771	30.9598	32.9936	32.9957	33.0437	6	1.33115	3	-0.260061	-0.181458	2.08386
sp|Q7KZF4|SND1_HUMAN|: NA	-0.186272	0.865221	4	NA	4	8	25.7729	-0.186272	-0.260992	0.807254	0.068117	0.807254	25.0857	NA	26.6463	25.5541	NA	25.8054	4	0.925837	2	0.468394	NA	-0.840937
sp|Q7L2H7|EIF3M_HUMAN|: NA	0.14517	0.83939	1	1	NA	2	21.0255	0.14517	0.320193	0.765185	0.102524	0.765185	20.9854	20.9203	NA	21.2686	20.9275	NA	4	0.195186	2	0.283188	0.00715278	NA
sp|Q7RTV0|PHF5A_HUMAN|: NA	-2.06951	0.204987	1	1	1	3	22.1726	-2.06951	-2.01235	0.0915497	4.04955	0.0915497	20.9854	23.6299	25.0066	20.7681	21.5228	21.1224	6	1.83371	3	-0.217301	-2.10709	-3.88413
sp|Q7Z406|MYH14_HUMAN;sp|Q7Z406-6|MYH14_HUMAN;sp|Q7Z406-2|MYH14_HUMAN;sp|Q7Z406-5|MYH14_HUMAN;sp|Q7Z406-4|MYH14_HUMAN|: NA	-2.74718	0.0622681	1	1	1	3	24.9368	-2.74718	-3.32202	0.0163104	11.0358	0.0163104	25.4527	26.9052	26.5733	22.388	25.1736	23.1281	6	0.899857	3	-3.06473	-1.7316	-3.44521
sp|Q7Z7K6-3|CENPV_HUMAN|: NA	1.06388	0.446342	1	NA	1	2	21.5804	1.06388	1.2103	0.294145	1.46483	0.294145	20.9854	NA	21.1114	21.0465	NA	23.1781	4	1.41827	2	0.0610077	NA	2.06674
sp|Q86U42-2|PABP2_HUMAN;sp|Q86U42|PABP2_HUMAN;sp|Q92843-2|B2CL2_HUMAN|: NA	-0.568626	0.301758	1	2	2	5	26.0856	-0.568626	-1.57448	0.167159	2.47898	0.167159	26.2765	26.0136	26.8198	25.7258	26.021	25.6571	6	0.585233	3	-0.550644	0.00740935	-1.16264
sp|Q86V81|THOC4_HUMAN|: NA	-0.843008	0.16864	1	1	1	3	27.1439	-0.843008	-2.23787	0.0671849	5.00805	0.0671849	27.2615	27.3458	28.0889	26.628	26.9776	26.5615	6	0.607396	3	-0.633458	-0.368131	-1.52744
sp|Q86XP3-2|DDX42_HUMAN;sp|Q86XP3|DDX42_HUMAN|: NA	0.566477	0.517864	2	NA	1	3	21.8621	0.566477	1.03075	0.362089	1.06245	0.362089	22.0464	NA	21.1114	22.1648	NA	22.1259	4	0.63367	2	0.118404	NA	1.01455
sp|Q8IZL8|PELP1_HUMAN|: NA	2.15962	0.0881187	1	NA	1	2	22.1282	2.15962	3.47798	0.0263041	12.0964	0.0263041	20.9854	NA	21.1114	22.5928	NA	23.8232	4	0.78096	2	1.60739	NA	2.71184
sp|Q8N163-2|CCAR2_HUMAN;sp|Q8N163|CCAR2_HUMAN|: NA	2.1329	0.391443	4	1	5	10	24.3129	2.1329	1.29358	0.244034	1.67335	0.244034	23.0218	20.9203	25.7972	26.6409	22.6251	26.8719	6	1.32511	3	3.61913	1.7048	1.07475
sp|Q8N1F7|NUP93_HUMAN;sp|Q8N1F7-2|NUP93_HUMAN|: NA	-0.17093	0.808037	NA	1	1	2	20.9304	-0.17093	-0.384702	0.720445	0.147996	0.720445	NA	20.9203	21.1114	NA	20.9164	20.7735	4	0.236126	2	NA	-0.00396389	-0.337896
sp|Q8N1G4|LRC47_HUMAN|: NA	-2.41376	0.222545	1	2	2	5	22.0655	-2.41376	-1.91631	0.104501	3.67225	0.104501	23.7209	21.5236	24.5726	18.5712	22.5177	21.487	6	3.12656	3	-5.14973	0.994141	-3.08568
sp|Q8N3V7-3|SYNPO_HUMAN;sp|Q8N3V7-2|SYNPO_HUMAN;sp|Q8N3V7|SYNPO_HUMAN|: NA	1.01842	0.263155	2	1	2	5	22.4505	1.01842	1.73555	0.134048	3.01214	0.134048	22.0464	20.9203	22.857	23.3007	22.44	23.1384	6	0.651969	3	1.25424	1.51966	0.281347
sp|Q8N684-2|CPSF7_HUMAN;sp|Q8N684|CPSF7_HUMAN;sp|Q8N684-3|CPSF7_HUMAN|: NA	-1.23492	0.233022	2	1	1	4	21.1126	-1.23492	-1.86889	0.111561	3.49273	0.111561	22.0464	22.0325	21.1114	21.7505	20.1767	19.5584	6	0.827116	3	-0.295979	-1.85577	-1.55301
sp|Q8N8S7-3|ENAH_HUMAN;sp|Q8N8S7-2|ENAH_HUMAN;sp|Q8N8S7|ENAH_HUMAN|: NA	-2.95734	0.0560214	NA	1	1	2	20.372	-2.95734	-4.31316	0.013121	18.6033	0.013121	NA	22.5899	21.1114	NA	18.9309	18.8557	4	0.99234	2	NA	-3.65903	-2.25565
sp|Q8NBS9-2|TXND5_HUMAN;sp|Q8NBS9|TXND5_HUMAN|: NA	-0.649855	0.302843	4	5	4	13	26.493	-0.649855	-1.56653	0.16898	2.45403	0.16898	26.729	27.1037	26.621	25.6581	26.7863	26.0598	6	0.38447	3	-1.0709	-0.317439	-0.561227
sp|Q8NC51|PAIRB_HUMAN;sp|Q8NC51-3|PAIRB_HUMAN;sp|Q8NC51-2|PAIRB_HUMAN;sp|Q8NC51-4|PAIRB_HUMAN|: NA	-1.1089	0.201842	1	1	2	4	24.2828	-1.1089	-2.04276	0.0877961	4.17289	0.0877961	24.7273	23.9791	25.8054	23.4614	24.0581	23.6655	6	1.11777	3	-1.26586	0.0790503	-2.13991
sp|Q8NCW5-2|NNRE_HUMAN;sp|Q8NCW5|NNRE_HUMAN|: NA	1.34052	0.182137	1	NA	1	2	21.7187	1.34052	2.41126	0.0748622	5.81419	0.0748622	20.9854	NA	21.1114	22.8672	NA	21.9106	4	0.765458	2	1.88178	NA	0.799263
sp|Q8NDW4|ZN248_HUMAN|: NA	1.87599	0.1138	NA	1	1	2	21.9539	1.87599	3.05868	0.0388042	9.3555	0.0388042	NA	20.9203	21.1114	NA	23.4876	22.2961	4	0.977616	2	NA	2.56727	1.18471
sp|Q8TAQ2-2|SMRC2_HUMAN;sp|Q8TAQ2-3|SMRC2_HUMAN;sp|Q8TAQ2|SMRC2_HUMAN|: NA	-2.51859	0.38287	NA	1	2	3	22.4797	-2.51859	-1.39355	0.237371	1.94198	0.237371	NA	24.621	22.857	NA	18.9309	23.51	4	4.48528	2	NA	-5.69016	0.65298
sp|Q8TDN6|BRX1_HUMAN|: NA	-0.868796	0.211897	1	1	1	3	20.5713	-0.868796	-1.96622	0.0975555	3.86602	0.0975555	20.9854	20.9203	21.1114	19.8804	20.9248	19.6056	6	0.782355	3	-1.10507	0.00446451	-1.50578
sp|Q8TEA8|DTD1_HUMAN|: NA	-3.0324	0.0202559	1	2	2	5	21.2382	-3.0324	-5.13053	0.00225069	26.3223	0.00225069	22.7566	22.6494	22.857	18.5712	20.7138	19.8809	6	1.12594	3	-4.18541	-1.93564	-2.97616
sp|Q8WUM4|PDC6I_HUMAN;sp|Q8WUM4-2|PDC6I_HUMAN;sp|Q8WUM4-3|PDC6I_HUMAN|: NA	-0.703909	0.497803	2	2	NA	4	23.5944	-0.703909	-1.07373	0.344633	1.1529	0.344633	24.0832	23.8095	NA	23.9134	22.5715	NA	4	0.755424	2	-0.169743	-1.23807	NA
sp|Q8WVM8|SCFD1_HUMAN;sp|Q8WVM8-2|SCFD1_HUMAN;sp|Q8WVM8-3|SCFD1_HUMAN|: NA	0.805397	0.66388	2	1	1	4	23.1914	0.805397	0.668533	0.529008	0.446937	0.529008	22.0464	25.2082	21.1114	24.9828	22.9978	22.8017	6	2.68509	3	2.93637	-2.21045	1.69027
sp|Q8WWM7-6|ATX2L_HUMAN;sp|Q8WWM7-8|ATX2L_HUMAN;sp|Q8WWM7-5|ATX2L_HUMAN;sp|Q8WWM7-4|ATX2L_HUMAN;sp|Q8WWM7-9|ATX2L_HUMAN;sp|Q8WWM7-2|ATX2L_HUMAN;sp|Q8WWM7|ATX2L_HUMAN;sp|Q8WWM7-3|ATX2L_HUMAN|: NA	-0.314155	0.811862	1	NA	2	3	21.7642	-0.314155	-0.373721	0.727972	0.139667	0.727972	20.9854	NA	22.857	21.2396	NA	21.9745	4	0.80377	2	0.254196	NA	-0.882506
sp|Q8WXF1-2|PSPC1_HUMAN;sp|Q8WXF1|PSPC1_HUMAN|: NA	1.08993	0.66388	1	3	3	7	25.2652	1.08993	0.670012	0.528129	0.448917	0.528129	20.9854	25.8618	27.3133	25.1016	26.1893	26.1395	6	2.72621	3	4.1162	0.327454	-1.17387
sp|Q8WXI9|P66B_HUMAN;sp|Q86YP4-2|P66A_HUMAN;sp|Q86YP4|P66A_HUMAN;sp|Q86YP4-3|P66A_HUMAN|: NA	-0.251503	0.592596	1	1	1	3	20.88	-0.251503	-0.816814	0.445683	0.667185	0.445683	20.9854	20.9203	21.1114	20.7889	20.932	20.5418	6	0.294499	3	-0.19651	0.0116224	-0.569623
sp|Q92499|DDX1_HUMAN;sp|Q92499-2|DDX1_HUMAN;sp|Q92499-3|DDX1_HUMAN|: NA	0.21087	0.640249	11	12	12	35	29.425	0.21087	0.713355	0.502791	0.508876	0.502791	29.2314	29.4246	29.3028	29.617	29.4695	29.5049	6	0.170461	3	0.385516	0.0449285	0.202165
sp|Q92530|PSMF1_HUMAN|: NA	-1.34849	0.285865	1	1	1	3	21.9572	-1.34849	-1.6422	0.152377	2.69681	0.152377	24.1504	22.6325	21.1114	21.9188	21.0458	20.8842	6	1.02319	3	-2.23154	-1.58674	-0.227197
sp|Q92599-3|SEPT8_HUMAN;sp|Q92599-2|SEPT8_HUMAN;sp|Q92599-4|SEPT8_HUMAN;sp|Q92599|SEPT8_HUMAN|: NA	-0.316686	0.865221	1	NA	1	2	22.4338	-0.316686	-0.260503	0.807605	0.0678617	0.807605	24.0729	NA	21.1114	22.8476	NA	21.7034	4	1.28503	2	-1.22534	NA	0.591966
sp|Q92688-2|AN32B_HUMAN;sp|Q92688|AN32B_HUMAN|: NA	-0.528237	0.276198	3	2	2	7	27.3297	-0.528237	-1.67721	0.145234	2.81304	0.145234	27.5262	27.4202	27.835	27.2208	27.0457	26.9301	6	0.327963	3	-0.305405	-0.374474	-0.904831
sp|Q92743|HTRA1_HUMAN|: NA	0.16375	0.905815	2	2	2	6	23.4671	0.16375	0.16891	0.871496	0.0285307	0.871496	23.4908	21.5236	25.1412	23.3834	24.3358	22.9277	6	2.52382	3	-0.107434	2.81221	-2.21353
sp|Q92747|ARC1A_HUMAN|: NA	-1.40261	0.109394	1	1	1	3	25.1736	-1.40261	-2.69565	0.0362973	7.26655	0.0362973	26.5875	25.4432	25.594	25.2401	24.088	24.0888	6	0.0889367	3	-1.3474	-1.35521	-1.5052
sp|Q92769-3|HDAC2_HUMAN;sp|Q92769|HDAC2_HUMAN;sp|Q13547|HDAC1_HUMAN|: NA	-2.1509	0.0911818	NA	1	1	2	23.1308	-2.1509	-3.40395	0.028116	11.5868	0.028116	NA	23.8548	24.5578	NA	22.5899	21.5209	4	1.25303	2	NA	-1.26487	-3.03692
sp|Q92841|DDX17_HUMAN;sp|Q92841-1|DDX17_HUMAN;sp|Q92841-3|DDX17_HUMAN;sp|Q92841-2|DDX17_HUMAN|: NA	2.12465	0.104963	8	9	10	27	27.6533	2.12465	2.73496	0.0344654	7.48001	0.0344654	25.4332	26.1952	28.1444	29.3955	28.3228	28.4284	6	1.83914	3	3.96233	2.12758	0.284043
sp|Q92945|FUBP2_HUMAN|: NA	-0.136077	0.808037	8	8	8	24	28.1585	-0.136077	-0.373555	0.72176	0.139543	0.72176	28.3721	28.548	27.7595	28.2283	28.1973	27.8458	6	0.218621	3	-0.143831	-0.350717	0.0863181
sp|Q92973-2|TNPO1_HUMAN;sp|Q92973|TNPO1_HUMAN;sp|Q92973-3|TNPO1_HUMAN;sp|O14787-2|TNPO2_HUMAN|: NA	1.27529	0.263155	1	1	2	4	22.2253	1.27529	1.73773	0.133648	3.01969	0.133648	20.9854	20.9203	22.857	21.9603	22.8714	23.757	6	0.586457	3	0.974828	1.95109	0.899958
sp|Q93062-4|RBPMS_HUMAN;sp|Q93062-5|RBPMS_HUMAN;sp|Q93062|RBPMS_HUMAN;sp|Q93062-2|RBPMS_HUMAN;sp|Q93062-3|RBPMS_HUMAN;sp|Q6ZRY4|RBPS2_HUMAN|: NA	1.97094	0.462026	1	3	5	9	23.3504	1.97094	1.11476	0.308194	1.24269	0.308194	20.9854	21.8742	24.2352	20.6643	25.4224	26.921	6	2.03133	3	-0.321165	3.54824	2.68574
sp|Q93077|H2A1C_HUMAN;sp|Q7L7L0|H2A3_HUMAN;sp|P04908|H2A1B_HUMAN;sp|P16104|H2AX_HUMAN;sp|Q96QV6|H2A1A_HUMAN|: NA	0.567246	0.627396	5	5	5	15	33.0364	0.567246	0.750128	0.481943	0.562692	0.481943	33.7098	33.4897	31.0588	33.3169	33.3172	33.3259	6	1.47624	3	-0.392883	-0.17248	2.2671
sp|Q969G3-6|SMCE1_HUMAN;sp|Q969G3-5|SMCE1_HUMAN;sp|Q969G3-3|SMCE1_HUMAN;sp|Q969G3-2|SMCE1_HUMAN;sp|Q969G3-4|SMCE1_HUMAN;sp|Q969G3|SMCE1_HUMAN|: NA	-1.40043	0.34496	1	1	1	3	22.5108	-1.40043	-1.43792	0.201194	2.06762	0.201194	24.1122	24.4095	21.1114	21.5442	22.6171	21.2705	6	1.4052	3	-2.568	-1.79244	0.159146
sp|Q969H8|MYDGF_HUMAN|: NA	-2.2727	0.156345	NA	1	1	2	20.6302	-2.2727	-2.60327	0.0611613	6.77702	0.0611613	NA	22.4217	21.1114	NA	20.3246	18.663	4	0.248394	2	NA	-2.09705	-2.44834
sp|Q969Q0|RL36L_HUMAN;sp|P83881|RL36A_HUMAN|: NA	1.44077	0.0561112	1	1	1	3	21.7261	1.44077	3.49532	0.0132064	12.2173	0.0132064	20.9854	20.9203	21.1114	22.7927	22.8046	21.7422	6	0.702509	3	1.80724	1.88427	0.6308
sp|Q96A72|MGN2_HUMAN;sp|P61326-2|MGN_HUMAN;sp|P61326|MGN_HUMAN|: NA	-1.46085	0.35112	1	1	1	3	22.2758	-1.46085	-1.41607	0.207205	2.00524	0.207205	20.9854	23.0561	24.9772	21.0016	21.4414	22.1931	6	1.40643	3	0.0161614	-1.61466	-2.78406
sp|Q96AE4|FUBP1_HUMAN;sp|Q96AE4-2|FUBP1_HUMAN|: NA	-0.120941	0.895475	5	2	4	11	25.9262	-0.120941	-0.187634	0.857435	0.0352067	0.857435	26.0483	25.115	26.7968	26.2385	24.8692	26.4896	6	0.271194	3	0.190184	-0.245732	-0.307276
sp|Q96AY3|FKB10_HUMAN;sp|Q96AY3-2|FKB10_HUMAN|: NA	-2.68718	0.296969	NA	1	2	3	22.2479	-2.68718	-1.71469	0.163123	2.94017	0.163123	NA	24.326	22.857	NA	18.9309	22.8778	4	3.82963	2	NA	-5.39515	0.0207755
sp|Q96CN7|ISOC1_HUMAN|: NA	-3.34363	0.0166731	1	1	1	3	24.4383	-3.34363	-5.63401	0.00140527	31.7421	0.00140527	26.9508	25.7993	25.5801	23.0193	23.4146	21.8654	6	0.837553	3	-3.93158	-2.38465	-3.71467
sp|Q96EP5-2|DAZP1_HUMAN;sp|Q96EP5|DAZP1_HUMAN|: NA	-0.188869	0.770252	3	3	3	9	26.6738	-0.188869	-0.456116	0.664576	0.208042	0.664576	26.4808	26.3672	27.4567	26.687	26.6706	26.3805	6	0.769934	3	0.20616	0.303373	-1.07614
sp|Q96FJ2|DYL2_HUMAN;sp|P63167|DYL1_HUMAN|: NA	-0.34175	0.563333	1	1	1	3	26.0665	-0.34175	-0.877221	0.414577	0.769517	0.414577	26.1759	26.7863	25.7499	25.8834	26.0738	25.7296	6	0.348703	3	-0.292473	-0.71247	-0.0203069
sp|Q96FW1|OTUB1_HUMAN;sp|Q96FW1-2|OTUB1_HUMAN|: NA	1.97407	0.121711	1	1	1	3	21.9928	1.97407	2.57222	0.0427597	6.61632	0.0427597	20.9854	20.9203	21.1114	22.9269	24.4992	21.5133	6	1.58868	3	1.94142	3.57882	0.401959
sp|Q96HQ2-2|C2AIL_HUMAN;sp|Q96HQ2|C2AIL_HUMAN|: NA	-2.41324	0.0433916	1	1	1	3	22.6635	-2.41324	-3.86306	0.00856873	14.9232	0.00856873	24.2339	22.774	24.6026	22.2064	21.0331	21.1314	6	0.927399	3	-2.02752	-1.74094	-3.47125
sp|Q96I24|FUBP3_HUMAN;sp|Q96I24-2|FUBP3_HUMAN|: NA	-0.545159	0.78207	1	1	2	4	22.5222	-0.545159	-0.429353	0.682867	0.184344	0.682867	24.607	20.9203	22.857	21.5158	20.892	24.3411	6	2.33096	3	-3.09114	-0.0283684	1.48403
sp|Q96LS8|CB048_HUMAN|: NA	-1.21622	0.254379	1	1	1	3	24.9195	-1.21622	-1.77456	0.127043	3.14906	0.127043	25.283	25.3235	25.9765	24.8731	22.8803	25.1809	6	1.07991	3	-0.409933	-2.44316	-0.795573
sp|Q96PK6|RBM14_HUMAN;sp|Q96PK6-2|RBM14_HUMAN;sp|Q96PK6-3|RBM14_HUMAN;sp|Q96PK6-4|RBM14_HUMAN|: NA	1.15325	0.424328	6	3	10	19	26.8697	1.15325	1.20139	0.275494	1.44333	0.275494	25.7258	24.9019	28.2516	27.6478	26.5468	28.1444	6	1.10032	3	1.92203	1.64488	-0.107173
sp|Q99426-2|TBCB_HUMAN;sp|Q99426|TBCB_HUMAN|: NA	-3.772	0.212275	1	1	NA	2	22.678	-3.772	-2.16224	0.0981512	4.67528	0.0981512	25.3711	23.7569	NA	18.5712	23.0128	NA	4	4.28208	2	-6.79988	-0.744107	NA
sp|Q99460-2|PSMD1_HUMAN;sp|Q99460|PSMD1_HUMAN|: NA	-1.98215	0.262467	1	1	1	3	22.6585	-1.98215	-1.74186	0.132891	3.03407	0.132891	25.0305	24.8067	21.1114	22.5059	21.2439	21.2524	6	1.91059	3	-2.52461	-3.56285	0.141022
sp|Q99497|PARK7_HUMAN|: NA	-3.74257	0.0119678	1	2	1	4	24.0328	-3.74257	-6.38098	0.00073736	40.7169	0.00073736	25.4742	25.7885	26.4497	21.1813	22.2215	23.0819	6	0.486901	3	-4.2929	-3.56704	-3.36778
sp|Q99613-2|EIF3C_HUMAN;sp|Q99613|EIF3C_HUMAN;sp|B5ME19|EIFCL_HUMAN|: NA	-1.7743	0.329894	1	2	1	4	22.705	-1.7743	-1.47721	0.19079	2.18215	0.19079	23.8151	25.8501	21.1114	21.1847	22.4083	21.8606	6	2.22279	3	-2.63037	-3.44176	0.749242
sp|Q99623|PHB2_HUMAN;sp|Q99623-2|PHB2_HUMAN|: NA	2.24324	0.175612	7	7	8	22	28.0055	2.24324	2.19985	0.0707691	4.83933	0.0707691	28.2731	27.8573	24.5213	29.1106	29.0343	29.2366	6	2.14754	3	0.837475	1.177	4.71525
sp|Q99714|HCD2_HUMAN;sp|Q99714-2|HCD2_HUMAN|: NA	1.4417	0.664568	1	NA	2	3	22.6421	1.4417	0.686253	0.531044	0.470944	0.531044	20.9854	NA	22.857	20.6446	NA	26.0813	4	2.52084	2	-0.340802	NA	3.22421
sp|Q99729-3|ROAA_HUMAN;sp|Q99729-4|ROAA_HUMAN;sp|Q99729-2|ROAA_HUMAN;sp|Q99729|ROAA_HUMAN|: NA	-2.41756	0.0202559	1	1	1	3	23.9291	-2.41756	-5.10142	0.00231506	26.0245	0.00231506	24.7028	24.6902	26.0207	22.491	22.8264	22.8436	6	0.680357	3	-2.2118	-1.86383	-3.17704
sp|Q99733|NP1L4_HUMAN;sp|Q99733-2|NP1L4_HUMAN|: NA	-1.68544	0.0372702	2	1	2	5	26.4023	-1.68544	-4.07764	0.00672156	16.6271	0.00672156	27.1911	26.6816	27.8625	25.3442	25.6664	25.6683	6	0.605906	3	-1.84694	-1.01514	-2.19423
sp|Q99829|CPNE1_HUMAN|: NA	0.787378	0.252499	6	5	2	13	26.8864	0.787378	1.78329	0.125525	3.18013	0.125525	27.1121	26.1015	26.2646	27.6989	27.329	26.8125	6	0.381633	3	0.586769	1.22748	0.547887
sp|Q99832|TCPH_HUMAN;sp|Q99832-3|TCPH_HUMAN;sp|Q99832-4|TCPH_HUMAN;sp|Q99832-2|TCPH_HUMAN|: NA	1.11224	0.665956	5	4	1	10	25.6387	1.11224	0.659418	0.534447	0.434832	0.534447	27.0429	27.0936	21.1114	26.4709	26.6574	25.4563	6	2.80037	3	-0.571953	-0.436192	4.34488
sp|Q99873-3|ANM1_HUMAN;sp|Q99873-2|ANM1_HUMAN;sp|Q99873-4|ANM1_HUMAN;sp|Q99873|ANM1_HUMAN|: NA	1.38419	0.118487	1	NA	1	2	21.7405	1.38419	2.99961	0.0410829	8.99767	0.0410829	20.9854	NA	21.1114	22.231	NA	22.6342	4	0.196054	2	1.24556	NA	1.52282
sp|Q99878|H2A1J_HUMAN;sp|Q96KK5|H2A1H_HUMAN;sp|Q9BTM1|H2AJ_HUMAN;sp|P20671|H2A1D_HUMAN;sp|P0C0S8|H2A1_HUMAN;sp|Q9BTM1-2|H2AJ_HUMAN|: NA	0.658744	0.537855	4	4	4	12	32.9011	0.658744	0.939816	0.384094	0.883255	0.384094	33.3771	33.3172	31.0209	33.1764	33.254	33.2611	6	1.37134	3	-0.200761	-0.0632521	2.24025
sp|Q99880|H2B1L_HUMAN;sp|Q99879|H2B1M_HUMAN;sp|Q99877|H2B1N_HUMAN;sp|Q93079|H2B1H_HUMAN;sp|Q5QNW6|H2B2F_HUMAN;sp|P62807|H2B1C_HUMAN;sp|P58876|H2B1D_HUMAN;sp|P57053|H2BFS_HUMAN;sp|O60814|H2B1K_HUMAN;sp|Q5QNW6-2|H2B2F_HUMAN;sp|Q96A08|H2B1A_HUMAN|: NA	0.880373	0.525234	2	1	1	4	30.4072	0.880373	0.969503	0.370257	0.939936	0.370257	31.3919	30.4325	28.0767	31.5092	30.3002	30.7328	6	1.54282	3	0.117345	-0.132255	2.65603
sp|Q9BPU6|DPYL5_HUMAN|: NA	-4.15666	0.0410041	1	1	NA	2	23.5155	-4.15666	-5.03825	0.00772064	25.384	0.00772064	25.0712	26.1165	NA	20.6085	22.2659	NA	4	0.432759	2	-4.46267	-3.85066	NA
sp|Q9BPX5|ARP5L_HUMAN|: NA	-3.36358	0.00359333	1	1	1	3	23.6131	-3.36358	-9.62766	7.8385e-05	92.6918	7.8385e-05	25.362	25.0664	25.4563	21.7407	22.3438	21.7093	6	0.558695	3	-3.62121	-2.72256	-3.74698
sp|Q9BQA1|MEP50_HUMAN|: NA	-2.69495	0.0421219	1	1	NA	2	22.3582	-2.69495	-4.94785	0.00822126	24.4812	0.00822126	24.1504	23.261	NA	21.1142	20.9073	NA	4	0.482595	2	-3.0362	-2.35371	NA
sp|Q9BS26|ERP44_HUMAN|: NA	-1.98542	0.41924	3	2	3	8	24.7435	-1.98542	-1.22082	0.268583	1.4904	0.268583	25.5287	26.0071	25.673	25.9358	19.8802	25.4365	6	3.60105	3	0.407109	-6.12692	-0.236455
sp|Q9BT78-2|CSN4_HUMAN;sp|Q9BT78|CSN4_HUMAN|: NA	-2.08782	0.364846	NA	1	1	2	21.3761	-2.08782	-1.4516	0.221751	2.10715	0.221751	NA	23.7286	21.1114	NA	18.9309	21.7335	4	3.83242	2	NA	-4.79774	0.622113
sp|Q9BUF5|TBB6_HUMAN|: NA	1.29682	0.03567	6	6	6	18	29.2176	1.29682	4.14087	0.0062658	17.1468	0.0062658	28.7255	28.6211	28.3611	30.0134	29.6855	29.8992	6	0.23701	3	1.28789	1.0644	1.53817
sp|Q9BUJ2-4|HNRL1_HUMAN;sp|Q9BUJ2-2|HNRL1_HUMAN;sp|Q9BUJ2|HNRL1_HUMAN;sp|Q9BUJ2-3|HNRL1_HUMAN|: NA	0.00690213	0.989708	2	2	2	6	25.9012	0.00690213	0.0149393	0.988572	0.000223184	0.988572	26.2001	25.6721	25.8209	26.5553	26.0071	25.1515	6	0.585767	3	0.355108	0.334982	-0.669384
sp|Q9BV38|WDR18_HUMAN|: NA	-2.65168	0.0873307	1	NA	2	3	21.5835	-2.65168	-3.50818	0.0256053	12.3073	0.0256053	22.9616	NA	22.857	19.3955	NA	21.1197	4	1.29309	2	-3.56603	NA	-1.73732
sp|Q9BWD1|THIC_HUMAN;sp|Q9BWD1-2|THIC_HUMAN|: NA	-3.07526	0.0683582	1	1	NA	2	23.7091	-3.07526	-3.87419	0.0186788	15.0094	0.0186788	25.3952	25.0982	NA	23.0874	21.2556	NA	4	1.08523	2	-2.30789	-3.84263	NA
sp|Q9BWF3|RBM4_HUMAN;sp|Q9BWF3-3|RBM4_HUMAN;sp|Q9BWF3-4|RBM4_HUMAN;sp|Q9BWF3-2|RBM4_HUMAN;sp|Q9BQ04|RBM4B_HUMAN|: NA	1.71281	0.46868	1	1	3	5	23.5188	1.71281	1.09558	0.315861	1.2003	0.315861	20.9854	20.9203	26.0813	23.0316	24.4577	25.6362	6	2.01201	3	2.04617	3.53732	-0.445054
sp|Q9BX66-9|SRBS1_HUMAN;sp|Q9BX66-8|SRBS1_HUMAN;sp|Q9BX66-6|SRBS1_HUMAN;sp|Q9BX66-3|SRBS1_HUMAN;sp|Q9BX66-5|SRBS1_HUMAN;sp|Q9BX66-2|SRBS1_HUMAN;sp|Q9BX66-11|SRBS1_HUMAN;sp|Q9BX66|SRBS1_HUMAN;sp|Q9BX66-12|SRBS1_HUMAN;sp|Q9BX66-7|SRBS1_HUMAN;sp|Q9BX66-4|SRBS1_HUMAN;sp|Q9BX66-10|SRBS1_HUMAN|: NA	-0.158508	0.907192	1	1	NA	2	21.8746	-0.158508	-0.169419	0.873862	0.0287027	0.873862	20.9854	22.9222	NA	22.4303	21.1604	NA	4	2.26743	2	1.44481	-1.76182	NA
sp|Q9BXP5-5|SRRT_HUMAN;sp|Q9BXP5-4|SRRT_HUMAN;sp|Q9BXP5-2|SRRT_HUMAN;sp|Q9BXP5-3|SRRT_HUMAN;sp|Q9BXP5|SRRT_HUMAN|: NA	-0.750292	0.562868	NA	1	2	3	21.5135	-0.750292	-0.915859	0.412621	0.838798	0.412621	NA	20.9203	22.857	NA	21.1979	21.0789	4	1.45365	2	NA	0.277591	-1.77818
sp|Q9BZ76-2|CNTP3_HUMAN;sp|Q9BZ76|CNTP3_HUMAN;sp|Q96NU0|CNT3B_HUMAN|: NA	-1.14135	0.0873307	1	1	1	3	25.8109	-1.14135	-2.96315	0.0256184	8.78028	0.0256184	26.6072	25.8787	26.6589	24.9266	25.2493	25.5448	6	0.526104	3	-1.68056	-0.62941	-1.11409
sp|Q9BZZ5-2|API5_HUMAN;sp|Q9BZZ5-3|API5_HUMAN;sp|Q9BZZ5-5|API5_HUMAN;sp|Q9BZZ5|API5_HUMAN;sp|Q9BZZ5-1|API5_HUMAN;sp|Q9BZZ5-6|API5_HUMAN|: NA	2.10119	0.288119	3	1	1	5	23.5336	2.10119	1.62751	0.155472	2.64879	0.155472	25.4172	20.9203	21.1114	25.4395	24.2319	24.0812	6	1.80852	3	0.0222385	3.31156	2.96978
sp|Q9H0A0-2|NAT10_HUMAN;sp|Q9H0A0|NAT10_HUMAN|: NA	0.273801	0.738765	1	NA	1	2	21.1853	0.273801	0.533464	0.622564	0.284584	0.622564	20.9854	NA	21.1114	20.9488	NA	21.6956	4	0.439037	2	-0.0366454	NA	0.584247
sp|Q9H0D6-2|XRN2_HUMAN;sp|Q9H0D6|XRN2_HUMAN|: NA	2.8973	0.0610797	2	1	1	4	22.808	2.8973	3.36362	0.0154978	11.314	0.0154978	22.0464	20.9203	21.1114	26.0179	23.8548	22.8974	6	1.09322	3	3.97149	2.93441	1.786
sp|Q9H0S4-2|DDX47_HUMAN;sp|Q9H0S4|DDX47_HUMAN|: NA	0.456275	0.569714	1	NA	1	2	21.2766	0.456275	0.898872	0.420581	0.807971	0.420581	20.9854	NA	21.1114	21.8627	NA	21.1467	4	0.595341	2	0.877244	NA	0.0353053
sp|Q9H1B7|I2BPL_HUMAN|: NA	0.323128	0.781747	2	1	2	5	22.1028	0.323128	0.431755	0.681216	0.186412	0.681216	22.0464	20.9203	22.857	22.5119	21.0822	23.1991	6	0.152691	3	0.465493	0.161869	0.342021
sp|Q9H299|SH3L3_HUMAN|: NA	-6.22459	0.00782706	NA	1	1	2	21.8572	-6.22459	-11.9102	0.000321816	141.853	0.000321816	NA	24.612	25.327	NA	18.9309	18.559	4	0.768603	2	NA	-5.68111	-6.76808
sp|Q9H307-2|PININ_HUMAN;sp|Q9H307|PININ_HUMAN|: NA	-1.22591	0.288119	2	2	3	7	22.9165	-1.22591	-1.62796	0.155376	2.65026	0.155376	23.0642	23.7166	23.8075	21.4897	21.4931	23.9278	6	1.21012	3	-1.57445	-2.22352	0.120224
sp|Q9H3Q3|G3ST2_HUMAN|: NA	-5.92451	0.0165828	NA	1	1	2	21.7072	-5.92451	-8.22591	0.00130673	67.6657	0.00130673	NA	23.8894	25.4494	NA	18.9309	18.559	4	1.36609	2	NA	-4.95854	-6.89049
sp|Q9H488|OFUT1_HUMAN;sp|Q9H488-2|OFUT1_HUMAN|: NA	1.96381	0.200183	NA	1	2	3	22.8706	1.96381	2.27934	0.0863111	5.19539	0.0863111	NA	20.9203	22.857	NA	23.4746	24.2304	4	0.83497	2	NA	2.55423	1.3734
sp|Q9H8Y8-2|GORS2_HUMAN;sp|Q9H8Y8|GORS2_HUMAN;sp|Q9H8Y8-3|GORS2_HUMAN|: NA	0.572333	0.824621	NA	1	2	3	23.3841	0.572333	0.347976	0.745765	0.121088	0.745765	NA	20.9203	25.2756	NA	23.2464	24.0942	4	2.4801	2	NA	2.32603	-1.18136
sp|Q9H910-2|HN1L_HUMAN;sp|Q9H910|HN1L_HUMAN;sp|Q9H910-3|HN1L_HUMAN|: NA	-2.17227	0.102168	1	1	1	3	23.0027	-2.17227	-2.76624	0.0330786	7.65208	0.0330786	23.868	23.1389	25.2595	21.2842	23.1827	21.2828	6	2.04157	3	-2.58385	0.0437305	-3.97669
sp|Q9HAV0|GBB4_HUMAN;sp|P62879|GBB2_HUMAN;sp|P62879-2|GBB2_HUMAN|: NA	-0.713881	0.33164	1	1	1	3	24.9967	-0.713881	-1.46853	0.193044	2.15658	0.193044	26.0111	24.8909	25.1589	25.1832	24.0327	24.7034	6	0.22427	3	-0.827912	-0.858223	-0.455509
sp|Q9HB71|CYBP_HUMAN;sp|Q9HB71-3|CYBP_HUMAN;sp|Q9HB71-2|CYBP_HUMAN|: NA	-3.73103	0.0277999	1	NA	1	2	23.7633	-3.73103	-5.94209	0.00430883	35.3084	0.00430883	25.5193	NA	25.7383	22.5202	NA	21.2753	4	1.03515	2	-2.99907	NA	-4.46299
sp|Q9HDC9-2|APMAP_HUMAN;sp|Q9HDC9|APMAP_HUMAN|: NA	2.48124	0.1037	1	1	1	3	22.2463	2.48124	2.74683	0.0339318	7.54509	0.0339318	20.9854	20.9203	21.1114	21.523	25.0561	23.8818	6	1.81645	3	0.537547	4.13576	2.77042
sp|Q9NP97|DLRB1_HUMAN;sp|Q9NP97-2|DLRB1_HUMAN;sp|Q8TF09|DLRB2_HUMAN|: NA	-2.6196	0.011	1	1	1	3	25.0791	-2.6196	-6.57138	0.00063146	43.1831	0.00063146	26.1931	26.1893	26.7842	23.7503	24.2426	23.3148	6	0.77665	3	-2.44274	-1.94663	-3.46943
sp|Q9NPH2-2|INO1_HUMAN;sp|Q9NPH2-3|INO1_HUMAN;sp|Q9NPH2|INO1_HUMAN|: NA	0.272279	0.862916	2	1	2	5	24.2531	0.272279	0.261627	0.802482	0.0684485	0.802482	25.2052	24.2887	22.857	25.4279	22.3792	25.3607	6	2.20698	3	0.222688	-1.90949	2.50363
sp|Q9NQC3-2|RTN4_HUMAN;sp|Q9NQC3-5|RTN4_HUMAN;sp|Q9NQC3|RTN4_HUMAN;sp|Q9NQC3-3|RTN4_HUMAN;sp|Q9NQC3-4|RTN4_HUMAN;sp|Q9NQC3-6|RTN4_HUMAN|: NA	5.04803	0.00274769	2	2	2	6	24.6664	5.04803	11.4016	3.01567e-05	129.997	3.01567e-05	22.0464	21.5236	22.857	27.3036	26.9432	27.3243	6	0.509489	3	5.2572	5.41964	4.46724
sp|Q9NQG5|RPR1B_HUMAN;sp|Q96P16-3|RPR1A_HUMAN;sp|Q96P16|RPR1A_HUMAN|: NA	-0.571915	0.694754	2	3	4	9	25.3379	-0.571915	-0.609104	0.565104	0.371007	0.565104	24.1016	25.6764	27.0936	23.7602	25.4818	25.9139	6	0.531438	3	-0.341402	-0.194652	-1.17969
sp|Q9NQP4|PFD4_HUMAN|: NA	-4.12831	0.288119	NA	1	1	2	23.8487	-4.12831	-1.75728	0.155279	3.08803	0.155279	NA	25.7584	26.0673	NA	25.0101	18.559	4	4.78017	2	NA	-0.748213	-7.5084
sp|Q9NR12-2|PDLI7_HUMAN;sp|Q9NR12|PDLI7_HUMAN;sp|Q9NR12-3|PDLI7_HUMAN;sp|Q9NR12-5|PDLI7_HUMAN;sp|Q9NR12-6|PDLI7_HUMAN;sp|Q9NR12-4|PDLI7_HUMAN|: NA	0.573748	0.638501	5	4	5	14	26.3877	0.573748	0.717023	0.500685	0.514122	0.500685	25.2206	25.1807	27.901	26.4605	26.7327	26.8304	6	1.43261	3	1.23992	1.55197	-1.07065
sp|Q9NR30-2|DDX21_HUMAN;sp|Q9NR30|DDX21_HUMAN;sp|Q9BQ39|DDX50_HUMAN|: NA	2.40956	0.131743	2	1	2	5	23.146	2.40956	2.48225	0.0482371	6.16154	0.0482371	22.0464	20.9203	22.857	25.0507	22.4217	25.5801	6	0.799028	3	3.00428	1.50131	2.72307
sp|Q9NR45|SIAS_HUMAN|: NA	-3.26772	0.0113858	1	2	1	4	23.2455	-3.26772	-6.50423	0.000666678	42.305	0.000666678	24.6721	25.0363	24.9296	22.5778	21.2391	21.018	6	1.01782	3	-2.0943	-3.79728	-3.91159
sp|Q9NSD9|SYFB_HUMAN;sp|Q9NSD9-2|SYFB_HUMAN|: NA	-0.393293	0.844647	1	1	3	5	22.9761	-0.393293	-0.302143	0.772886	0.0912907	0.772886	20.9854	23.7051	24.8277	21.5116	21.9872	24.8397	6	1.17565	3	0.526158	-1.71795	0.0119157
sp|Q9NTZ6|RBM12_HUMAN|: NA	3.29058	0.0202559	1	NA	1	2	22.6937	3.29058	7.31286	0.00202291	53.478	0.00202291	20.9854	NA	21.1114	24.197	NA	24.481	4	0.111743	2	3.21157	NA	3.3696
sp|Q9NUD5|ZCHC3_HUMAN;sp|Q9NUD5-2|ZCHC3_HUMAN|: NA	0.671967	0.349378	NA	1	1	2	21.3518	0.671967	1.51709	0.205375	2.30155	0.205375	NA	20.9203	21.1114	NA	21.7398	21.6359	4	0.208554	2	NA	0.819437	0.524497
sp|Q9NVA2|SEP11_HUMAN;sp|Q9NVA2-2|SEP11_HUMAN|: NA	-0.842275	0.212275	3	3	2	8	27.3695	-0.842275	-1.95952	0.0984606	3.8397	0.0984606	27.7111	28.1844	27.4764	26.9139	27.5281	26.4031	6	0.212169	3	-0.797182	-0.656277	-1.07337
sp|Q9NWV8-3|BABA1_HUMAN;sp|Q9NWV8|BABA1_HUMAN|: NA	-1.80219	0.258367	1	1	NA	2	21.0905	-1.80219	-1.91461	0.129628	3.66575	0.129628	20.9854	22.9978	NA	19.5983	20.7805	NA	4	0.586992	2	-1.38712	-2.21725	NA
sp|Q9NX24|NHP2_HUMAN|: NA	2.48216	0.203672	1	NA	1	2	23.7264	2.48216	2.24311	0.0897933	5.03155	0.0897933	23.8593	NA	21.1114	24.5982	NA	25.3368	4	2.46536	2	0.738889	NA	4.22543
sp|Q9NXG2|THUM1_HUMAN|: NA	-0.377058	0.800866	1	1	1	3	21.8422	-0.377058	-0.387887	0.711676	0.150456	0.711676	24.0605	20.9203	21.1114	21.2027	22.6325	21.1258	6	2.31001	3	-2.8578	1.71217	0.0144552
sp|Q9NYF8-3|BCLF1_HUMAN;sp|Q9NYF8-2|BCLF1_HUMAN;sp|Q9NYF8|BCLF1_HUMAN;sp|Q9NYF8-4|BCLF1_HUMAN|: NA	-1.02079	0.706426	NA	2	1	3	21.9506	-1.02079	-0.602671	0.579902	0.363212	0.579902	NA	22.796	22.1259	NA	23.7051	19.1753	4	2.72925	2	NA	0.909083	-2.95066
sp|Q9NYL9|TMOD3_HUMAN|: NA	-2.75569	0.0202559	1	1	1	3	23.4541	-2.75569	-5.08608	0.00234982	25.8682	0.00234982	24.4134	24.479	25.6034	21.2932	22.3171	22.6184	6	0.518722	3	-3.12024	-2.16184	-2.985
sp|Q9NZI8|IF2B1_HUMAN;sp|Q9NZI8-2|IF2B1_HUMAN|: NA	0.758868	0.165984	4	4	5	13	26.7924	0.758868	2.25772	0.0653884	5.09731	0.0653884	26.1517	26.7205	26.3667	26.9405	27.2078	27.3673	6	0.257975	3	0.788729	0.487262	1.00061
sp|Q9P0M6|H2AW_HUMAN|: NA	3.1186	0.0445339	2	2	3	7	24.0185	3.1186	3.83043	0.00889656	14.6722	0.00889656	22.0464	21.5236	23.8075	24.8216	25.115	26.7968	6	0.423197	3	2.77512	3.59136	2.98932
sp|Q9P258|RCC2_HUMAN|: NA	-0.66837	0.377637	3	4	4	11	25.4035	-0.66837	-1.33178	0.231958	1.77365	0.231958	25.6464	26.5713	24.9955	24.6839	25.1807	25.3434	6	0.90572	3	-0.962411	-1.39054	0.347835
sp|Q9P2E9-3|RRBP1_HUMAN;sp|Q9P2E9-2|RRBP1_HUMAN;sp|Q9P2E9|RRBP1_HUMAN;sp|Q8N4C6-6|NIN_HUMAN;sp|Q8N4C6-11|NIN_HUMAN;sp|Q8N4C6-4|NIN_HUMAN;sp|Q8N4C6-9|NIN_HUMAN;sp|Q8N4C6-2|NIN_HUMAN;sp|Q8N4C6|NIN_HUMAN;sp|Q8N4C6-5|NIN_HUMAN;sp|Q8N4C6-10|NIN_HUMAN;sp|Q8N4C6-7|NIN_HUMAN|: NA	-1.26975	0.172419	3	2	7	12	25.6467	-1.26975	-2.21744	0.0690866	4.91704	0.0690866	25.6742	26.4638	26.7067	24.3927	24.612	26.0308	6	0.588075	3	-1.28148	-1.85188	-0.675902
sp|Q9P2J5-2|SYLC_HUMAN;sp|Q9P2J5|SYLC_HUMAN;sp|Q9P2J5-3|SYLC_HUMAN|: NA	0.479715	0.733283	1	NA	2	3	22.1611	0.479715	0.546185	0.614577	0.298318	0.614577	20.9854	NA	22.857	21.8893	NA	22.9126	4	0.599834	2	0.903861	NA	0.0555678
sp|Q9UBG0|MRC2_HUMAN|: NA	-0.640671	0.651119	1	NA	1	2	20.7281	-0.640671	-0.717473	0.513569	0.514768	0.513569	20.9854	NA	21.1114	21.496	NA	19.3195	4	1.6281	2	0.510569	NA	-1.79191
sp|Q9UBT2|SAE2_HUMAN;sp|Q9UBT2-2|SAE2_HUMAN|: NA	-1.53217	0.329604	NA	1	1	2	21.3437	-1.53217	-1.58833	0.188961	2.52279	0.188961	NA	23.1083	21.1114	NA	21.25	19.9053	4	0.461194	2	NA	-1.85829	-1.20606
sp|Q9UHD8-7|SEPT9_HUMAN;sp|Q9UHD8-2|SEPT9_HUMAN;sp|Q9UHD8-5|SEPT9_HUMAN;sp|Q9UHD8|SEPT9_HUMAN;sp|Q9UHD8-3|SEPT9_HUMAN;sp|Q9UHD8-4|SEPT9_HUMAN;sp|Q9UHD8-9|SEPT9_HUMAN;sp|Q9UHD8-8|SEPT9_HUMAN|: NA	-0.786228	0.470313	7	3	3	13	26.7545	-0.786228	-1.09153	0.317502	1.19143	0.317502	28.182	26.4945	26.7664	27.5722	25.8501	25.662	6	0.276106	3	-0.609812	-0.644452	-1.10442
sp|Q9UHV9|PFD2_HUMAN|: NA	-5.1694	0.0259577	1	1	1	3	23.6596	-5.1694	-4.62685	0.00372528	21.4077	0.00372528	26.2102	25.9551	26.5675	22.9007	21.765	18.559	6	2.49789	3	-3.30952	-4.19013	-8.00856
sp|Q9UHX1-6|PUF60_HUMAN;sp|Q9UHX1-5|PUF60_HUMAN;sp|Q9UHX1-4|PUF60_HUMAN;sp|Q9UHX1-3|PUF60_HUMAN;sp|Q9UHX1-2|PUF60_HUMAN;sp|Q9UHX1|PUF60_HUMAN|: NA	0.17865	0.885864	1	2	2	5	24.5532	0.17865	0.215917	0.836307	0.04662	0.836307	25.4683	22.6171	25.3061	24.9546	24.6504	24.3224	6	1.6233	3	-0.513636	2.03332	-0.983737
sp|Q9UI30-2|TR112_HUMAN;sp|Q9UI30|TR112_HUMAN|: NA	0.294914	0.846251	1	NA	1	2	21.1959	0.294914	0.304432	0.776297	0.0926786	0.776297	20.9854	NA	21.1114	20.1349	NA	22.5518	4	1.62	2	-0.850598	NA	1.44043
sp|Q9UJZ1-2|STML2_HUMAN;sp|Q9UJZ1|STML2_HUMAN|: NA	1.29215	0.574647	2	NA	1	3	22.225	1.29215	0.885656	0.426862	0.784386	0.426862	22.0464	NA	21.1114	24.7618	NA	20.9803	4	2.01273	2	2.71536	NA	-0.131066
sp|Q9UK76-3|HN1_HUMAN;sp|Q9UK76|HN1_HUMAN;sp|Q9UK76-2|HN1_HUMAN|: NA	-3.95555	0.0401995	NA	1	1	2	23.1033	-3.95555	-5.07595	0.00752298	25.7652	0.00752298	NA	24.1777	25.9845	NA	21.1137	21.1374	4	1.26086	2	NA	-3.06399	-4.84711
sp|Q9UKM9-2|RALY_HUMAN;sp|Q9UKM9|RALY_HUMAN|: NA	-0.930785	0.138631	1	1	2	4	25.8682	-0.930785	-2.44187	0.0509321	5.96272	0.0509321	25.9038	26.2139	26.883	25.283	25.3573	25.568	6	0.35301	3	-0.620771	-0.856588	-1.315
sp|Q9UL46|PSME2_HUMAN|: NA	-3.90807	0.0622681	NA	1	1	2	21.7953	-3.90807	-4.04869	0.0161812	16.3919	0.0161812	NA	22.8046	24.6942	NA	20.5888	19.0939	4	2.39315	2	NA	-2.21586	-5.60029
sp|Q9ULV4|COR1C_HUMAN;sp|Q9ULV4-2|COR1C_HUMAN;sp|Q9ULV4-3|COR1C_HUMAN|: NA	-1.06843	0.249808	2	2	4	8	24.8708	-1.06843	-1.7967	0.123228	3.22814	0.123228	26.0039	24.9877	25.2234	23.4198	24.2629	25.327	6	1.37642	3	-2.58412	-0.724767	0.103599
sp|Q9UM00-2|TMCO1_HUMAN;sp|Q9UM00|TMCO1_HUMAN|: NA	0.492455	0.539179	NA	1	1	2	21.2621	0.492455	0.972725	0.386897	0.946195	0.386897	NA	20.9203	21.1114	NA	21.8552	21.1614	4	0.625674	2	NA	0.934873	0.0500365
sp|Q9UMS4|PRP19_HUMAN|: NA	1.13923	0.263454	2	4	5	11	26.9004	1.13923	1.72605	0.135811	2.97926	0.135811	26.5553	26.3377	26.0994	26.1403	28.5614	27.7084	6	1.38064	3	-0.414991	2.22371	1.60898
sp|Q9UMX0-3|UBQL1_HUMAN;sp|Q9UMX0-2|UBQL1_HUMAN;sp|Q9UMX0|UBQL1_HUMAN;sp|Q9NRR5|UBQL4_HUMAN|: NA	-3.44116	0.0697018	NA	1	2	3	24.073	-3.44116	-3.84592	0.019126	14.7911	0.019126	NA	24.9156	26.6716	NA	21.7015	23.0034	4	0.321059	2	NA	-3.21413	-3.66818
sp|Q9UN86-2|G3BP2_HUMAN;sp|Q9UN86|G3BP2_HUMAN|: NA	-2.6441	0.249311	1	NA	1	2	21.3198	-2.6441	-1.96434	0.122509	3.85861	0.122509	20.9854	NA	24.2983	19.3422	NA	20.6534	4	1.41538	2	-1.64327	NA	-3.64492
sp|Q9UNZ2|NSF1C_HUMAN;sp|Q9UNZ2-5|NSF1C_HUMAN;sp|Q9UNZ2-6|NSF1C_HUMAN;sp|Q9UNZ2-4|NSF1C_HUMAN|: NA	-3.99517	0.0571561	1	4	5	10	24.0094	-3.99517	-3.46403	0.0137148	11.9995	0.0137148	24.121	26.9887	26.9113	21.0831	20.9891	23.9634	6	1.73648	3	-3.03799	-5.9996	-2.94791
sp|Q9UQ35|SRRM2_HUMAN;sp|Q9UQ35-2|SRRM2_HUMAN;sp|Q9UQ35-3|SRRM2_HUMAN|: NA	2.36871	0.200183	4	2	3	9	24.7194	2.36871	2.06301	0.0853846	4.25602	0.0853846	23.0218	21.5236	26.0598	26.2679	25.9059	25.5375	6	2.56732	3	3.24606	4.38234	-0.522274
sp|Q9UQ80|PA2G4_HUMAN;sp|Q9UQ80-2|PA2G4_HUMAN|: NA	-1.02726	0.0816594	2	2	3	7	25.4373	-1.02726	-3.04215	0.0231571	9.25465	0.0231571	25.959	25.8866	26.0072	24.5203	25.0363	25.2144	6	0.357498	3	-1.43873	-0.850296	-0.792765
sp|Q9Y224|CN166_HUMAN|: NA	-1.64114	0.260703	1	1	2	4	23.9842	-1.64114	-1.75172	0.1311	3.06852	0.1311	24.3927	24.0581	25.9634	23.0146	21.6666	24.8095	6	0.659452	3	-1.37802	-2.39153	-1.15386
sp|Q9Y230|RUVB2_HUMAN;sp|Q9Y230-2|RUVB2_HUMAN|: NA	-0.712305	0.347888	2	2	3	7	25.3748	-0.712305	-1.42728	0.2041	2.03713	0.2041	25.0926	26.1803	25.92	24.6546	24.6433	25.758	6	0.727395	3	-0.437977	-1.53697	-0.161966
sp|Q9Y262-2|EIF3L_HUMAN;sp|Q9Y262|EIF3L_HUMAN|: NA	-1.49436	0.276369	1	1	1	3	22.3597	-1.49436	-1.67517	0.145641	2.80619	0.145641	23.8734	24.3358	21.1114	21.7203	21.8885	21.2287	6	1.40345	3	-2.15311	-2.44726	0.117277
sp|Q9Y265|RUVB1_HUMAN;sp|Q9Y265-2|RUVB1_HUMAN|: NA	-0.879684	0.117083	1	1	1	3	25.4528	-0.879684	-2.61369	0.0404614	6.83137	0.0404614	26.2595	25.7501	25.6683	25.0611	25.15	24.8277	6	0.301047	3	-1.19838	-0.600112	-0.840559
sp|Q9Y285|SYFA_HUMAN;sp|Q9Y285-2|SYFA_HUMAN|: NA	0.543776	0.505501	2	2	2	6	23.9646	0.543776	1.01075	0.351687	1.02162	0.351687	23.9893	24.2319	22.857	23.9025	23.8655	24.9416	6	1.34162	3	-0.0867764	-0.366406	2.08451
sp|Q9Y2B0|CNPY2_HUMAN|: NA	-0.277168	0.548211	2	2	2	6	26.0583	-0.277168	-0.912549	0.397154	0.832745	0.397154	26.3478	26.1302	26.1127	26.0397	25.9551	25.7643	6	0.0907312	3	-0.308063	-0.175025	-0.348418
sp|Q9Y2W1|TR150_HUMAN|: NA	-0.450422	0.444653	1	1	2	4	25.0876	-0.450422	-1.15528	0.29251	1.33467	0.29251	24.9546	25.5398	25.444	24.4134	25.3158	24.8579	6	0.197352	3	-0.541206	-0.224014	-0.586045
sp|Q9Y2Z0-2|SGT1_HUMAN;sp|Q9Y2Z0|SGT1_HUMAN|: NA	-2.79603	0.243085	1	NA	1	2	21.45	-2.79603	-1.995	0.118333	3.98001	0.118333	20.9854	NA	24.7106	19.9996	NA	20.1044	4	2.55992	2	-0.985897	NA	-4.60617
sp|Q9Y333|LSM2_HUMAN|: NA	-1.0996	0.0888619	1	1	1	3	24.5652	-1.0996	-2.92131	0.0270361	8.53407	0.0270361	24.9117	24.781	25.6524	24.121	23.7979	24.1273	6	0.380827	3	-0.79065	-0.983076	-1.52508
sp|Q9Y371-3|SHLB1_HUMAN;sp|Q9Y371|SHLB1_HUMAN;sp|Q9Y371-2|SHLB1_HUMAN|: NA	-4.68041	0.048378	1	1	NA	2	22.5524	-4.68041	-4.60076	0.0105532	21.167	0.0105532	24.7861	24.9991	NA	21.4935	18.9309	NA	4	1.9627	2	-3.29257	-6.06824	NA
sp|Q9Y383-3|LC7L2_HUMAN;sp|Q9Y383-2|LC7L2_HUMAN;sp|Q9Y383|LC7L2_HUMAN;sp|Q96HJ9-2|CG055_HUMAN|: NA	-1.35298	0.416783	1	1	1	3	22.9421	-1.35298	-1.22667	0.266531	1.50473	0.266531	24.4487	25.2957	21.1114	22.6026	22.3083	21.8859	6	1.92886	3	-1.84609	-2.98741	0.774563
sp|Q9Y3B3-2|TMED7_HUMAN;sp|Q9Y3B3|TMED7_HUMAN;sp|Q86XR7-2|TCAM2_HUMAN|: NA	0.397005	0.389643	1	1	1	3	21.2042	0.397005	1.29845	0.242465	1.68597	0.242465	20.9854	20.9203	21.1114	21.5021	21.5134	21.1927	6	0.276018	3	0.516645	0.593018	0.0813518
sp|Q9Y3B4|SF3B6_HUMAN|: NA	-1.39262	0.389643	1	1	1	3	22.5611	-1.39262	-1.29879	0.242355	1.68686	0.242355	20.9854	23.7354	25.0512	21.2111	21.8708	22.5123	6	1.44141	3	0.225616	-1.86463	-2.53885
sp|Q9Y3U8|RL36_HUMAN|: NA	2.9282	0.289797	1	NA	2	3	24.702	2.9282	1.74741	0.157061	3.05343	0.157061	20.9854	NA	25.4904	26.3888	NA	25.9435	4	3.50033	2	5.40331	NA	0.453099
sp|Q9Y490|TLN1_HUMAN;sp|Q9Y4G6|TLN2_HUMAN|: NA	0.248773	0.846694	8	6	7	21	26.4277	0.248773	0.294214	0.778648	0.0865617	0.778648	27.0521	27.446	24.412	26.679	26.2334	26.7439	6	1.8523	3	-0.373039	-1.21262	2.33197
sp|Q9Y4L1|HYOU1_HUMAN;sp|Q9Y4L1-2|HYOU1_HUMAN;sp|Q9BXT5|TEX15_HUMAN|: NA	0.320838	0.547897	8	8	7	23	27.473	0.320838	0.914317	0.396297	0.835975	0.396297	27.4173	27.4062	27.1143	27.7111	27.9688	27.2204	6	0.229431	3	0.293779	0.562599	0.106136
sp|Q9Y5B9|SP16H_HUMAN|: NA	3.1055	0.0881187	3	1	4	8	24.1765	3.1055	2.94421	0.0262499	8.6684	0.0262499	22.8476	20.9203	24.1033	26.5365	24.0995	26.5517	6	0.623523	3	3.68895	3.17912	2.44844
sp|Q9Y5L4|TIM13_HUMAN|: NA	0.249192	0.878426	1	1	1	3	23.6323	0.249192	0.228449	0.826991	0.0521891	0.826991	25.4609	23.9509	21.1114	23.9481	23.6299	23.6928	6	2.10586	3	-1.51287	-0.320978	2.58142
sp|Q9Y617|SERC_HUMAN;sp|Q9Y617-2|SERC_HUMAN|: NA	-0.257462	0.849736	2	2	3	7	25.7501	-0.257462	-0.283682	0.786323	0.0804755	0.786323	26.9405	26.8885	23.8075	25.6232	25.8713	25.3695	6	1.58282	3	-1.31725	-1.01714	1.56199
sp|Q9Y625|GPC6_HUMAN|: NA	2.07001	0.0996293	1	1	1	3	22.0407	2.07001	2.79363	0.0319134	7.80436	0.0319134	20.9854	20.9203	21.1114	24.314	21.5059	23.4073	6	1.38534	3	3.32852	0.5856	2.29591
sp|Q9Y696|CLIC4_HUMAN|: NA	-2.98038	0.0416612	1	1	1	3	22.1893	-2.98038	-3.93266	0.00791368	15.4658	0.00791368	23.7087	22.3697	24.96	20.1787	20.4169	21.5017	6	0.890577	3	-3.53003	-1.95287	-3.45826
sp|Q9Y6C2-2|EMIL1_HUMAN;sp|Q9Y6C2|EMIL1_HUMAN|: NA	-2.54637	0.0416612	1	1	1	3	20.7888	-2.54637	-3.92974	0.00794002	15.4429	0.00794002	23.0874	21.9872	21.1114	19.507	20.2339	18.8059	6	0.937069	3	-3.58036	-1.75325	-2.3055
sp|Q9Y6H1|CHCH2_HUMAN;sp|Q5T1J5|CHCH9_HUMAN|: NA	3.78761	0.0202559	1	NA	1	2	22.9422	3.78761	7.38897	0.00194701	54.5969	0.00194701	20.9854	NA	21.1114	24.4644	NA	25.2077	4	0.43657	2	3.47891	NA	4.09631
sp|Q9Y6M1-1|IF2B2_HUMAN;sp|Q9Y6M1|IF2B2_HUMAN;sp|Q9Y6M1-5|IF2B2_HUMAN;sp|Q9Y6M1-6|IF2B2_HUMAN;sp|Q9Y6M1-3|IF2B2_HUMAN;sp|Q9Y6M1-4|IF2B2_HUMAN|: NA	0.719109	0.353527	4	2	5	11	25.2223	0.719109	1.40522	0.210249	1.97465	0.210249	24.6248	24.2483	25.7153	25.9661	25.0764	25.7032	6	0.683246	3	1.34131	0.828098	-0.0120805

## Sheet: Silac_results_myc_48hr
Differentially expressed proteins in myc-tag (48 hours)
Protein	avg log2 L/H	P-value adjusted L/H	b1t1 Ratio counts	b2t1 Ratio counts	b3t1 Ratio counts	Ratio counts total	A	Coef	t	P-value	F	F P-value	H 1	H 2	H 3	L 1	L 2	L 3	N	sd log2 L/H	N log2 L/H	log2 L/H 1	log2 L/H 2	log2 L/H 3
A0A024R4E5;Q00341;C9JZI8;C9J5E5;C9JIZ1;C9JT62;C9JHS7;C9JK79;C9JHZ8;C9JES8;C9JHS9;C9J739;C9JMQ6;C9JQ82;C9JBS3;C9JEJ8;C9JHN6|: Vigilin	-1.66755	0.37125	1	1	1	3	19.7189	-1.66755	-1.36577	0.198214	1.86532	0.198214	22.0319	18.2932	21.3328	19.0272	19.6806	17.9474	6	2.65254	3	-3.00468	1.38744	-3.38541
A0A024R4E5;Q00341;Q00341-2;C9JZI8;C9J5E5;C9JIZ1;C9JT62;C9JHS7;C9JK79;C9JHZ8;C9JES8|: Vigilin	-0.78308	0.727264	1	NA	1	2	18.8789	-0.78308	-0.584557	0.572519	0.341707	0.572519	19.5877	NA	18.9531	19.0272	NA	17.9474	4	0.314894	2	-0.560417	NA	-1.00574
A0A087WTP3;Q92945;M0R0I5|: Far upstream element-binding protein 2	-2.06071	0.434978	3	3	1	7	22.004	-2.06071	-1.21866	0.247464	1.48512	0.247464	24.5295	25.0616	19.5118	22	22.9734	17.9474	6	0.483096	3	-2.52943	-2.08827	-1.56442
A0A087WTP3;Q92945;M0R3J3|: Far upstream element-binding protein 2	-4.22822	0.0168491	1	1	1	3	20.1186	-4.22822	-3.9942	0.00194506	15.9536	0.00194506	21.5138	22.9883	22.196	19.0272	17.0387	17.9474	6	1.73159	3	-2.48652	-5.94952	-4.24863
A0A087WTP3;Q92945|: Far upstream element-binding protein 2	-3.95378	0.0224946	1	1	1	3	20.7486	-3.95378	-3.77635	0.00285645	14.2608	0.00285645	23.1301	23.3408	21.7057	19.0272	19.3406	17.9474	6	0.176919	3	-4.10285	-4.00021	-3.75827
A0A087WTT1;P11940-2;P11940;E7EQV3;E7ERJ7;E5RGH3;E5RJB9;E5RH24;H0YBN4;B1ANR1;E5RHG7|: Polyadenylate-binding protein;Polyadenylate-binding protein 1	-4.18619	0.0581852	1	NA	1	2	20.5804	-4.18619	-3.14324	0.0111669	9.87995	0.0111669	22.6287	NA	22.7184	19.0272	NA	17.9474	4	0.827011	2	-3.6014	NA	-4.77097
A0A087WUK2;O14979-3;O14979-2;O14979|: Heterogeneous nuclear ribonucleoprotein D-like	-3.55197	0.0951774	2	2	1	5	21.9301	-3.55197	-2.61153	0.0234853	6.82008	0.0234853	22.0231	25.9319	23.1631	21.5917	20.9232	17.9474	6	2.70443	3	-0.431458	-5.00875	-5.21571
A0A087WUZ3;Q01082;Q01082-3;Q01082-2;F8W6C1|: Spectrin beta chain, non-erythrocytic 1	0.225549	0.902643	3	4	3	10	22.8351	0.225549	0.214915	0.83361	0.0461886	0.83361	23.1454	21.4984	23.5231	22.5485	22.8447	23.4503	6	1.00535	3	-0.596882	1.3463	-0.072767
A0A087WUZ3;Q01082;Q01082-3;Q01082-2|: Spectrin beta chain, non-erythrocytic 1	-0.865185	0.613005	13	9	15	37	24.8952	-0.865185	-0.800053	0.439948	0.640085	0.439948	25.7678	23.8464	26.3691	23.9458	24.584	24.858	6	1.39669	3	-1.82197	0.737563	-1.51115
A0A087WUZ3;Q01082|: Spectrin beta chain, non-erythrocytic 1	-0.862802	0.603082	2	3	2	7	22.7317	-0.862802	-0.820296	0.428778	0.672885	0.428778	23.4436	22.8112	23.2345	21.5917	23.6201	21.6891	6	1.45583	3	-1.85196	0.808901	-1.54535
A0A087WVQ6;Q00610-2;Q00610;A0A087WX41;P53675-2;P53675|: Clathrin heavy chain;Clathrin heavy chain 1;Clathrin heavy chain 2	0.800958	0.732146	NA	1	1	2	19.7954	0.800958	0.566897	0.583981	0.321372	0.583981	NA	18.2932	20.4967	NA	19.832	20.5598	4	1.0435	2	NA	1.53882	0.0630954
A0A087WVQ6;Q00610-2;Q00610;J3KS13;K7EJJ5|: Clathrin heavy chain;Clathrin heavy chain 1	0.96154	0.710984	NA	1	1	2	20.4946	0.96154	0.621851	0.54873	0.386698	0.54873	NA	18.2932	21.7344	NA	20.4725	21.4781	4	1.72221	2	NA	2.17933	-0.256247
A0A087WVQ6;Q00610-2;Q00610;J3KS13|: Clathrin heavy chain;Clathrin heavy chain 1	-1.28615	0.446865	2	4	5	11	23.5105	-1.28615	-1.19734	0.255351	1.43362	0.255351	24.2626	23.4089	24.7891	21.5917	23.1657	23.8449	6	1.24948	3	-2.67099	-0.243216	-0.94425
A0A087WVQ6;Q00610-2;Q00610|: Clathrin heavy chain;Clathrin heavy chain 1	-0.20605	0.915401	2	4	8	14	22.8387	-0.20605	-0.176017	0.863352	0.030982	0.863352	21.5917	22.241	24.9925	22.7161	23.3955	22.0954	6	2.33053	3	1.12447	1.15444	-2.89706
A0A087WX29;Q13148;Q13148-4|: TAR DNA-binding protein 43	-2.12674	0.213073	1	1	1	3	20.8471	-2.12674	-1.91636	0.0805847	3.67244	0.0805847	22.3465	22.9397	20.4453	19.0272	19.5602	20.7639	6	2.11795	3	-3.31929	-3.37953	0.318612
A0A087WX59;Q16186|: Proteasomal ubiquitin receptor ADRM1	-0.106433	0.965691	NA	1	1	2	19.2251	-0.106433	-0.0621246	0.951756	0.00385947	0.951756	NA	21.5179	17.0387	NA	18.2932	20.0506	4	4.40995	2	NA	-3.22474	3.01187
A0A087WXU9;Q9NPZ5|: Galactosylgalactosylxylosylprotein 3-beta-glucuronosyltransferase 2	-7.46579	0.00394865	NA	1	1	2	21.226	-7.46579	-5.63013	0.000267801	31.6984	0.000267801	NA	25.0799	24.8378	NA	17.0387	17.9474	4	0.81367	2	NA	-8.04115	-6.89044
A0A087WYR3;O43399;O43399-5;O43399-7;A0A087WZ51;O43399-6;O43399-2;O43399-4;O43399-3|: Tumor protein D54	-5.31894	0.0254244	1	1	NA	2	20.6925	-5.31894	-3.83648	0.00363526	14.7185	0.00363526	23.4368	23.2671	NA	19.0272	17.0387	NA	4	1.28604	2	-4.40958	-6.22831	NA
A0A087WYR3;O43399;O43399-5;O43399-7;O43399-6;O43399-2;O43399-4;O43399-3|: Tumor protein D54	-3.00246	0.142123	1	2	1	4	21.3206	-3.00246	-2.28788	0.0420421	5.23439	0.0420421	23.6449	21.6459	23.1747	19.0272	22.4835	17.9474	6	3.33948	3	-4.61765	0.837548	-5.22727
A0A087X0S5;P12109|: Collagen alpha-1(VI) chain	4.88481	0.033453	1	NA	1	2	19.4812	4.88481	3.56044	0.0056479	12.6767	0.0056479	17.0387	NA	17.0387	22.822	NA	21.0251	4	1.27062	2	5.78327	NA	3.98634
A0A0A0MSL8|:	4.85437	0.0423148	1	NA	1	2	23.2569	4.85437	3.38473	0.00751042	11.4564	0.00751042	19.564	NA	22.0954	25.5071	NA	25.861	4	1.5397	2	5.9431	NA	3.76565
A0A0B4J1Z1;C9JAB2;Q16629-3;Q16629-2;Q16629-4;Q16629|: Serine/arginine-rich splicing factor 7	-1.57594	0.356724	2	2	1	5	23.122	-1.57594	-1.42003	0.182223	2.01649	0.182223	25.2862	23.8251	22.6186	21.5917	23.2456	22.1648	6	1.83588	3	-3.69458	-0.579496	-0.453741
A0A0C4DFV9;Q01105-3;Q01105-4;Q01105-2;Q01105;A0A087X027;P0DME0|: Protein SET;Protein SETSIP	0.0501127	0.973799	1	1	1	3	19.993	0.0501127	0.0443765	0.965368	0.00196927	0.965368	19.2971	21.6169	18.9897	19.0272	20.2578	20.769	6	1.5935	3	-0.269824	-1.35914	1.77931
A0A0G2JIW1;P0DMV9;P0DMV8;P0DMV8-2;V9GZ37|: Heat shock 70 kDa protein 1B;Heat shock 70 kDa protein 1A	1.1481	0.65194	1	4	3	8	22.204	1.1481	0.724062	0.483546	0.524265	0.483546	20.4124	20.929	23.5486	19.0272	25.0229	24.2841	6	2.76277	3	-1.38518	4.09396	0.735527
A0A0G2JIW1;P0DMV9;P0DMV8;P0DMV8-2|: Heat shock 70 kDa protein 1B;Heat shock 70 kDa protein 1A	1.20118	0.455939	1	1	1	3	22.4751	1.20118	1.17585	0.263501	1.38263	0.263501	20.9275	22.1264	22.5695	22.7964	23.52	22.9105	6	0.781916	3	1.86889	1.39364	0.341002
A0A0R4J2E8;A8MXP9;P43243;D6REM6;D6R991;B3KM87;P43243-2;H0Y8T4;D6RBI2;D6RE02;D6RIA2;D6RAM9;D6RAY2|: Matrin-3	-4.12819	0.0752525	NA	1	1	2	19.5572	-4.12819	-2.91995	0.0161798	8.52612	0.0161798	NA	22.6945	20.548	NA	17.0387	17.9474	4	2.16036	2	NA	-5.65579	-2.60058
A0A0R4J2E8;A8MXP9;P43243;D6REM6;D6R991;Q68E03;D6RB45;A0A1B0GX04;D6R9F3;D6RBS2;D6RCM3;D6REK4;D6R8Z5|: Matrin-3	-1.81375	0.298723	1	1	1	3	20.6365	-1.81375	-1.60842	0.134921	2.58702	0.134921	20.3543	22.551	21.7248	19.0272	18.9707	21.191	6	1.58046	3	-1.32704	-3.58032	-0.533883
A0A0R4J2E8;A8MXP9;P43243;D6REM6;D6R991|: Matrin-3	-3.15225	0.162728	1	NA	1	2	20.0634	-3.15225	-2.23064	0.0512469	4.97575	0.0512469	20.6108	NA	22.6684	19.0272	NA	17.9474	4	2.21853	2	-1.58351	NA	-4.72099
A0A0U1RR32;A0A0U1RRH7;Q99878;Q96KK5;Q9BTM1;P20671;P0C0S8;H0YFX9;Q9BTM1-2;Q93077;Q7L7L0;P04908;P16104;Q96QV6;Q71UI9;P0C0S5;C9J0D1;Q71UI9-4;Q71UI9-2;Q71UI9-3;C9J386;Q16777;Q6FI13|: Histone H2A type 1-J;Histone H2A type 1-H;Histone H2A.J;Histone H2A type 1-D;Histone H2A type 1;Histone H2A;Histone H2A type 1-C;Histone H2A type 3;Histone H2A type 1-B/E;Histone H2AX;Histone H2A type 1-A;Histone H2A.V;H…	-1.29137	0.544652	1	NA	1	2	25.3864	-1.29137	-0.967023	0.3576	0.935133	0.3576	25.5071	NA	26.5571	24.489	NA	24.9925	4	0.38653	2	-1.01806	NA	-1.56469
A0A0U1RR32;A0A0U1RRH7;Q99878;Q96KK5;Q9BTM1;P20671;P0C0S8;H0YFX9;Q9BTM1-2;Q93077;Q7L7L0;P04908;P16104|: Histone H2A type 1-J;Histone H2A type 1-H;Histone H2A.J;Histone H2A type 1-D;Histone H2A type 1;Histone H2A;Histone H2A type 1-C;Histone H2A type 3;Histone H2A type 1-B/E;Histone H2AX	-1.04844	0.644056	1	1	1	3	23.6807	-1.04844	-0.740351	0.473981	0.54812	0.473981	27.0732	22.011	23.5307	24.6458	21.5572	23.2666	6	1.198	3	-2.42743	-0.453749	-0.264136
A0A0U1RR32;A0A0U1RRH7;Q99878;Q96KK5;Q9BTM1;P20671;P0C0S8;Q9BTM1-2;Q93077;Q7L7L0;P04908;P16104;Q96QV6;Q71UI9;P0C0S5;C9J0D1;Q71UI9-2;Q16777;Q6FI13|: Histone H2A type 1-J;Histone H2A type 1-H;Histone H2A.J;Histone H2A type 1-D;Histone H2A type 1;Histone H2A type 1-C;Histone H2A type 3;Histone H2A type 1-B/E;Histone H2AX;Histone H2A type 1-A;Histone H2A.V;Histone H2A.Z;Histone H2A;Histone H2A type 2-…	-1.46959	0.613005	1	1	1	3	26.439	-1.46959	-0.799035	0.440514	0.638457	0.440514	32.2093	23.8732	25.4388	26.3322	26.4171	24.3632	6	4.22429	3	-5.87709	2.54388	-1.07557
A0A0U1RRM4;P26599;P26599-2;P26599-3;A6NLN1;K7EK45;A0A087WU68|: Polypyrimidine tract-binding protein 1	0.336569	0.911056	1	1	1	3	22.0034	0.336569	0.185811	0.855841	0.0345256	0.855841	21.8307	18.2932	25.3815	19.0272	23.384	24.1039	6	4.18736	3	-2.8034	5.09079	-1.27769
A0A0U1RRM4;P26599;P26599-2;P26599-3;A6NLN1;K7EK45|: Polypyrimidine tract-binding protein 1	0.124877	0.964566	1	1	1	3	21.9831	0.124877	0.072922	0.943125	0.00531761	0.943125	23.095	18.2932	24.3739	19.0272	23.5351	23.5743	6	4.7232	3	-4.06776	5.24195	-0.799558
A0A0U1RRM4;P26599;P26599-2;P26599-3;K7EKJ7;A0A0D9SF20|: Polypyrimidine tract-binding protein 1	-3.36174	0.118396	1	1	NA	2	21.1261	-3.36174	-2.50398	0.0324607	6.26993	0.0324607	22.3022	23.3118	NA	19.0272	19.8633	NA	4	0.122746	2	-3.27495	-3.44854	NA
A0A1C7CYX9;Q16555-2;Q16555|: Dihydropyrimidinase-related protein 2	-2.81615	0.136934	3	1	2	6	21.4381	-2.81615	-2.31978	0.0397167	5.38136	0.0397167	24.0292	21.6685	22.8411	22	18.5281	19.562	6	0.685107	3	-2.02912	-3.14032	-3.27902
A0A1X7SBZ2;A0A1W2PQ51;Q92841-1;Q92841-3;Q92841-2;Q92841;J3KTA4;P17844-2;P17844;J3KRZ1;J3QSF1|: Probable ATP-dependent RNA helicase DDX17;Probable ATP-dependent RNA helicase DDX5	-0.578822	0.77203	1	1	1	3	20.31	-0.578822	-0.473092	0.64503	0.223816	0.64503	21.6972	18.2932	21.8079	19.0272	20.3223	20.7123	6	2.39182	3	-2.66998	2.02915	-1.09564
A0A1X7SBZ2;A0A1W2PQ51;Q92841-1;Q92841-3;Q92841-2;Q92841|: Probable ATP-dependent RNA helicase DDX17	-1.34391	0.434978	2	1	2	5	21.1318	-1.34391	-1.22138	0.246472	1.49176	0.246472	21.2118	22.0439	22.1554	21.5917	18.853	20.9347	6	1.78852	3	0.379835	-3.19085	-1.22072
A0A2R8Y7M3;A0A2R8Y5S7;P35241;P35241-5;P35241-4;P26038;E7EQR4;P15311|: Radixin;Moesin;Ezrin	-0.911422	0.675706	NA	1	1	2	21.2522	-0.911422	-0.683099	0.510923	0.466625	0.510923	NA	22.1458	21.27	NA	20.4325	21.1605	4	1.13412	2	NA	-1.71336	-0.109479
A0A2R8Y851;P62273;P62273-2|: 40S ribosomal protein S29	-3.06824	0.0654685	1	1	1	3	19.5386	-3.06824	-2.91565	0.0135094	8.50103	0.0135094	20.8145	21.819	20.5846	19.0272	17.0387	17.9474	6	1.54238	3	-1.78722	-4.78027	-2.63721
A8MUD9;P18124|: 60S ribosomal protein L7	-1.57539	0.597459	2	NA	1	3	20.5572	-1.57539	-0.849714	0.416467	0.722014	0.416467	23.5458	NA	19.144	21.5917	NA	17.9474	4	0.535627	2	-1.95413	NA	-1.19664
B0YIW2;P02656|: Apolipoprotein C-III	3.75839	0.141992	1	1	NA	2	19.5452	3.75839	2.35289	0.0417986	5.5361	0.0417986	17.0387	18.2932	NA	23.3164	19.5323	NA	4	3.56275	2	6.27763	1.23914	NA
B1AHD1;P55769|: NHP2-like protein 1;NHP2-like protein 1, N-terminally processed	-1.78575	0.417399	1	NA	1	2	19.3802	-1.78575	-1.27926	0.231286	1.63651	0.231286	19.3624	NA	21.1838	19.0272	NA	17.9474	4	2.0515	2	-0.335118	NA	-3.23638
B4DLR8;H3BRK3;P15559-3;P15559-2;P15559|: NAD(P)H dehydrogenase [quinone] 1	1.70109	0.468345	NA	1	1	2	18.5165	1.70109	1.14985	0.278439	1.32216	0.278439	NA	18.2932	17.0387	NA	18.0021	20.732	4	2.81732	2	NA	-0.291055	3.69324
B4DUR8;P49368;P49368-2|: T-complex protein 1 subunit gamma	-1.56419	0.458695	3	NA	3	6	23.1065	-1.56419	-1.18019	0.266745	1.39285	0.266745	24.2164	NA	23.5607	22	NA	22.6487	4	0.922309	2	-2.21636	NA	-0.912022
B4DY09;Q12905|: Interleukin enhancer-binding factor 2	0.132231	0.964566	NA	1	2	3	20.8415	0.132231	0.0742745	0.942339	0.00551671	0.942339	NA	18.2932	23.2575	NA	20.0501	21.7651	4	2.29763	2	NA	1.7569	-1.49244
B5MDF5;P62826;J3KQE5;F5H018;B4DV51|: GTP-binding nuclear protein Ran	-0.208757	0.911056	1	1	1	3	22.7243	-0.208757	-0.188574	0.853725	0.03556	0.853725	21.3908	24.0664	23.029	23.3998	21.8284	22.6317	6	2.12981	3	2.00905	-2.23804	-0.397277
B7ZAR1;E9PCA1;P48643;E7ENZ3;P48643-2|: T-complex protein 1 subunit epsilon	-1.32769	0.567464	1	1	NA	2	19.7021	-1.32769	-0.914391	0.383222	0.836111	0.383222	18.9962	21.7357	NA	19.0272	19.0492	NA	4	1.92159	2	0.0310754	-2.68646	NA
B8ZZQ6;P06454-2;P06454;B8ZZA1;B8ZZW7;H7C2N1|: Prothymosin alpha;Prothymosin alpha, N-terminally processed;Thymosin alpha-1	0.787417	0.778291	NA	1	2	3	20.8561	0.787417	0.464697	0.652658	0.215943	0.652658	NA	18.2932	22.6317	NA	20.3666	22.1331	4	1.81874	2	NA	2.07346	-0.498623
B9A041;P40925-2;P40925;P40925-3;B8ZZ51|: Malate dehydrogenase, cytoplasmic	-1.83074	0.38145	NA	1	2	3	22.1791	-1.83074	-1.35833	0.205862	1.84506	0.205862	NA	23.0346	23.1544	NA	20.5619	21.9656	4	0.907791	2	NA	-2.47265	-1.18884
C9J712;C9J0J7;C9JQ45;G5E9Q6;P35080-2;P35080|: Profilin;Profilin-2	-0.88894	0.71543	NA	1	1	2	19.0716	-0.88894	-0.609746	0.556389	0.37179	0.556389	NA	18.2932	20.7389	NA	19.3068	17.9474	4	2.69067	2	NA	1.01365	-2.79153
C9J9K3;A0A0C4DG17;P08865;F8WD59|: 40S ribosomal protein SA	-1.90435	0.213073	3	2	2	7	24.6063	-1.90435	-1.91435	0.0808632	3.66473	0.0808632	25.9455	25.4461	25.284	23.2039	24.251	23.5076	6	0.781107	3	-2.74155	-1.19515	-1.77634
C9J9K3;A0A0C4DG17;P08865|: 40S ribosomal protein SA	-0.709854	0.756978	NA	2	1	3	23.6224	-0.709854	-0.510304	0.621531	0.26041	0.621531	NA	24.4977	23.457	NA	24.1539	22.3811	4	0.517662	2	NA	-0.343812	-1.0759
C9JNW0;C9JK30;O60239-2|:	4.50485	0.118269	1	1	NA	2	19.9184	4.50485	2.50777	0.0322552	6.28893	0.0322552	17.0387	18.2932	NA	24.7737	19.568	NA	4	4.56799	2	7.73491	1.27479	NA
CON__A2I7N0;CON__Q9TTE1|:	6.34499	0.0108635	NA	1	1	2	20.8385	6.34499	4.60226	0.00112868	21.1808	0.00112868	NA	18.2932	17.0387	NA	23.3031	24.7188	4	1.88806	2	NA	5.00994	7.68005
CON__A2I7N1;CON__A2I7N0|:	7.08106	0.00144722	2	2	2	6	21.9451	7.08106	5.99752	7.55479e-05	35.9703	7.55479e-05	17.3721	20.4695	17.3721	26.4376	24.9224	25.0968	6	2.37272	3	9.06557	4.45293	7.72469
CON__ENSEMBL:ENSBTAP00000007350;CON__P01030|:	5.51678	0.00634424	6	5	5	16	22.1453	5.51678	4.82126	0.000476046	23.2445	0.000476046	18.5606	21.1862	18.414	25.7678	24.0664	24.8769	6	2.31352	3	7.20724	2.88015	6.46297
CON__ENSEMBL:ENSBTAP00000007350;F5GXS0;A0A140TA49;A0A140TA44;A0A140TA32;A0A140TA29;A0A0G2JL54;A0A0G2JPR0;P0C0L4-2;P0C0L5;P0C0L4|: Complement C4-A;Complement C4 beta chain;Complement C4-A alpha chain;C4a anaphylatoxin;C4b-A;C4d-A;Complement C4 gamma chain;Complement C4-B;Complement C4 beta chain;Complement C4-B alpha chain;C4a anaphylatoxin;C4b-B;C4d-B;Complement C4 gamma chain	5.18385	0.00773325	1	1	1	3	20.0488	5.18385	4.62004	0.000664994	21.3448	0.000664994	17.0387	18.2932	17.0387	24.1469	21.1814	22.5939	6	2.13433	3	7.10817	2.88823	5.55515
CON__ENSEMBL:ENSBTAP00000007350|:	6.04653	0.0108635	1	NA	2	3	20.2287	6.04653	4.60783	0.00111945	21.2321	0.00111945	17.0387	NA	17.3721	23.1075	NA	23.3964	4	0.031447	2	6.06876	NA	6.02429
CON__ENSEMBL:ENSBTAP00000014147|:	4.34529	0.0218864	1	1	1	3	19.6295	4.34529	3.81137	0.00268448	14.5265	0.00268448	17.0387	18.2932	17.0387	23.5713	20.4661	21.3691	6	2.17986	3	6.5326	2.17295	4.33033
CON__ENSEMBL:ENSBTAP00000016046;P23142;B1AHL2;P23142-2;P23142-3;P23142-4;B1AHM7;B1AHN3;B1AHM8;H7C1M6;B1AHM9|: Fibulin-1	3.13155	0.120494	1	1	1	3	19.0227	3.13155	2.40609	0.0340279	5.78925	0.0340279	17.0387	18.2932	17.0387	23.0805	18.2104	20.4745	6	3.07358	3	6.04174	-0.082808	3.4357
CON__ENSEMBL:ENSBTAP00000016046;P23142;B1AHL2;P23142-2;P23142-3;P23142-4|: Fibulin-1	6.67866	0.00938266	2	NA	1	3	20.5447	6.67866	4.76202	0.000893587	22.6768	0.000893587	17.3721	NA	17.0387	24.9704	NA	22.7978	4	1.30054	2	7.59828	NA	5.75905
CON__ENSEMBL:ENSBTAP00000016046;P23142|: Fibulin-1	5.32486	0.00924558	1	1	1	3	20.1193	5.32486	4.46252	0.00086719	19.9141	0.00086719	17.0387	18.2932	17.0387	24.5419	20.7642	23.0391	6	2.58317	3	7.5032	2.47107	6.00032
CON__ENSEMBL:ENSBTAP00000016046|:	6.01372	0.00567019	4	3	2	9	21.7956	6.01372	4.92597	0.000400922	24.2652	0.000400922	18.2337	20.7606	17.3721	26.2379	23.8251	24.3446	6	2.60567	3	8.00417	3.0645	6.97248
CON__ENSEMBL:ENSBTAP00000018229;CON__Q3MHN5|:	8.21022	0.00084976	2	4	2	8	22.6628	8.21022	6.82407	2.32382e-05	46.5679	2.32382e-05	17.3721	20.929	17.3721	27.1501	26.4392	26.7145	6	2.34836	3	9.77798	5.51025	9.34244
CON__ENSEMBL:ENSBTAP00000018229;D6RF35;P02774;P02774-3;P02774-2;D6RBJ7;CON__Q3MHN5|: Vitamin D-binding protein	7.78244	0.00109607	2	3	2	7	22.3928	7.78244	6.33958	4.58671e-05	40.1903	4.58671e-05	17.3721	20.7606	17.3721	27.3127	26.2555	25.284	6	2.22568	3	9.94058	5.49487	7.91187
CON__ENSEMBL:ENSBTAP00000018229|:	6.09516	0.00565589	1	3	1	5	21.3269	6.09516	4.94015	0.00039175	24.4051	0.00039175	17.0387	20.7606	17.0387	25.0677	23.9259	24.1299	6	2.58026	3	8.02895	3.16534	7.09119
CON__ENSEMBL:ENSBTAP00000018574|:	5.52427	0.00730696	3	3	3	9	21.6309	5.52427	4.6806	0.000601005	21.908	0.000601005	17.966	20.7606	17.8797	25.4457	23.2671	24.4662	6	2.65137	3	7.47975	2.50647	6.58659
CON__ENSEMBL:ENSBTAP00000024146;P01023|: Alpha-2-macroglobulin	7.79979	0.000736236	1	1	1	3	21.3568	7.79979	7.00941	1.80606e-05	49.1318	1.80606e-05	17.0387	18.2932	17.0387	26.3574	23.6512	25.7614	6	2.13555	3	9.3187	5.358	8.72267
CON__ENSEMBL:ENSBTAP00000024146;P20742;F5GXY0|: Pregnancy zone protein	7.78378	0.000525188	1	1	1	3	21.3488	7.78378	7.45262	1.00576e-05	55.5415	1.00576e-05	17.0387	18.2932	17.0387	26.0728	24.3391	25.3101	6	1.55261	3	9.03407	6.0459	8.27137
CON__ENSEMBL:ENSBTAP00000024146|:	8.11088	0.000615571	26	27	23	76	24.6966	8.11088	7.23742	1.3324e-05	52.3802	1.3324e-05	20.325	22.3875	19.211	28.4692	28.6903	29.0967	6	1.79165	3	8.14412	6.30284	9.88568
CON__ENSEMBL:ENSBTAP00000024466;CON__ENSEMBL:ENSBTAP00000024462|:	4.47432	0.069613	1	1	NA	2	19.9031	4.47432	2.98721	0.014465	8.92342	0.014465	17.0387	18.2932	NA	23.5972	20.6834	NA	4	2.94737	2	6.55842	2.39022	NA
CON__ENSEMBL:ENSBTAP00000032840|:	6.0348	0.0141534	2	NA	2	4	20.3895	6.0348	4.406	0.00151133	19.4129	0.00151133	17.3721	NA	17.3721	24.2887	NA	22.5251	4	1.24701	2	6.91657	NA	5.15303
CON__ENSEMBL:ENSBTAP00000034412|:	3.74365	0.120494	NA	1	1	2	19.5378	3.74365	2.47768	0.0339232	6.13889	0.0339232	NA	18.2932	17.0387	NA	19.89	22.9293	4	3.03614	2	NA	1.59678	5.89053
CON__P00735;E9PIT3;P00734;C9JV37|: Prothrombin;Activation peptide fragment 1;Activation peptide fragment 2;Thrombin light chain;Thrombin heavy chain	6.62148	0.00773325	1	NA	1	2	20.3495	6.62148	4.96305	0.000669545	24.6318	0.000669545	17.0387	NA	17.0387	24.2287	NA	23.0917	4	0.803951	2	7.18996	NA	6.053
CON__P00735|:	3.35341	0.176543	6	3	3	12	23.7277	3.35341	2.08785	0.0598666	4.35912	0.0598666	23.9058	24.3676	17.8797	26.3856	24.4111	25.4165	6	3.82227	3	2.47981	0.0435626	7.53685
[truncated: 618 more rows]

## Sheet: Silac_results_myc_96hr
Differentially expressed proteins in myc-tag (96 hours)
[truncated: 907 more rows]
