# Supplementary material for: LC3A-mediated autophagy elicits PERK-eIF2α-ATF4 axis activation and mitochondrial dysfunction: Exposing vulnerability in aggresome-positive cancer cells
Source: J Biol Chem. 2024 May 20;300(6):107398. doi: 10.1016/j.jbc.2024.107398 (PMC11227016; doi:10.1016/j.jbc.2024.107398)
Supplement: Supplemental Table S3 [file mmc7.xlsx]

## Sheet: SubcellularVis_48hrs.
Subcellular localization prediction of DEPs at 48 hours
	Compartment	p	FDR	Significant	n	Genes
1	Cytoplasm	1.65771e-08	2.32079e-07	TRUE	79	ARCN1,NCAM1,SH3GLB1,LSM2,VDAC2,ADAR,CBS,CSRP2,DDX3X,DDX5,FTH1,GLO1,HMGB3,IPO5,PRDX1,PFDN1,PFDN4,PLAT,PPP1R7,PSME1,RANGAP1,RPL4,RPL7A,SGTA,SPARC,TAGLN,TALDO1,VBP1,AKR7A2,EIF3G,GNPDA1,ARPC5,PLIN3,DCAF7,CAP1,ISOC1,NANS,ARPC5L,TUBB6,SLC25A6,SLC25A3,TUFM,DDX21,CHCHD2,SLC3A2,CANX,MEST,PLOD1,RPS8,P4HA2,PGRMC2,CKAP4,RTN4,FN1,MAPRE1,AP2A2,CAPZA1,CNN3,DFFA,GPI,KRT1,MAP4,MYL4,PGD,PSMB6,PSMB7,PSMD3,PSMD5,RPS…
2	Nucleus	2.47894e-05	0.000322263	TRUE	57	TBL1XR1,H3-3A,HMGA2,H3C1,SNRPD3,ADAR,SLC25A6,CBS,CSRP2,DDX3X,DDX5,DFFA,ERH,FTH1,H1-2,H1-3,H1-4,HMGB3,IPO5,KRT1,PRDX1,PFDN4,PGD,PPP1R7,PSMB6,PSMB7,PSMD3,RPL4,RPL7A,RPS8,SGTA,TALDO1,VBP1,VDAC2,ARPC5,DCAF7,CHCHD2,LSM2,TUBB6,CENPV,RANGAP1,PGRMC2,RTN4,GLO1,GPI,PSMD5,PSME1,RPS16,SLC3A2,P4HA2,DDX21,UTP14A,THUMPD1,NHP2,SPARC,CKAP4,ATXN2L
3	Extracellular region	2.57047e-05	0.000322263	TRUE	39	CAPZA1,DDX3X,FN1,FTH1,GPI,H3-3A,KRT1,LGALS3BP,NCAM1,PLAT,PSMB7,PSMD3,SPARC,H3C1,ARPC5,CAP1,PRDX1,CANX,DDX5,GLO1,MEST,PGD,SLC25A3,PLOD1,PPP1R7,PSMB6,PSME1,RPL4,RPS8,RPS16,SLC3A2,TALDO1,TUFM,AKR7A2,GNPDA1,CKAP4,NANS,ARPC5L,TUBB6
4	Intracellular vesicle	0.000848123	0.00932936	TRUE	22	VDAC2,ARPC5,PLIN3,AP2A2,ARCN1,PLAT,LGALS3BP,SPARC,FN1,SH3GLB1,DDX3X,GPI,PSMB7,PSMD3,CKAP4,CAP1,CANX,PRDX1,SLC3A2,SGTA,FTH1,KRT1
5	Ribosome	0.00102016	0.0102016	TRUE	5	CANX,RPS16,RPL4,RPL7A,RPS8
6	Cytoskeleton	0.00257996	0.0232196	TRUE	20	MYL9,PDLIM3,DDX3X,MAPRE1,CAPZA1,CNN1,CNN3,KRT1,TAGLN,CKAP4,MAP4,BAG2,TUBB6,ARPC5,ARPC5L,CENPV,MYL4,CAP1,RANGAP1,TBL1XR1
7	Vacuole	0.0933549	0.746839	FALSE	6	SH3GLB1,SLC3A2,CKAP4,CAP1,AP2A2,FTH1
8	Lysosome	0.129122	0.903855	FALSE	5	SLC3A2,CKAP4,CAP1,AP2A2,FTH1
9	Peroxisome	0.148139	0.903855	FALSE	1	ISOC1
10	Golgi apparatus	0.64047	1	FALSE	6	ARCN1,NCAM1,SH3GLB1,AKR7A2,PLIN3,MAPRE1
11	Plasma membrane	0.991392	1	FALSE	17	KRT1,AP2A2,DDX3X,DFFA,GLO1,GPI,MAP4,NCAM1,SLC3A2,SPARC,CAP1,CKAP4,RTN4,SLC25A3,FN1,MAPRE1,CANX
12	Mitochondrion	0.38039	1	FALSE	8	SLC25A6,PFDN4,SLC25A3,TUFM,VDAC2,DDX21,CHCHD2,SH3GLB1
13	Endoplasmic reticulum	0.23341	1	FALSE	11	CANX,MEST,PLOD1,RPS8,P4HA2,PGRMC2,CKAP4,RTN4,FN1,ARCN1,RPL4
14	Endosome	0.701566	1	FALSE	3	ARPC5,PLIN3,AP2A2

## Sheet: SubcellularVis_96hrs.
Subcellular localization prediction of DEPs at 96 hours
	Compartment	group	FDR	Significant	n	Genes
1	Grb2-Sos complex	Plasma membrane	0	TRUE	1	KHDRBS1
2	Ku70:Ku80 complex	Nucleus	0	TRUE	2	XRCC6,XRCC5
3	plasma membrane bounded cell projection cytoplasm	Cytoplasm	0	TRUE	1	AKR1B1
4	pole plasm	Cytoplasm	0	TRUE	1	WDR77
5	extracellular exosome	Extracellular region	1.62855e-22	TRUE	66	AKR1B1,ARHGDIA,ATP5F1A,ALDH7A1,CANX,CAPZA2,CCT6A,CD59,TPP1,DDB1,DDX3X,FBL,FAH,FASN,FN1,FTH1,H3-3A,HPRT1,HSPB1,IDH1,LAMA5,LAMC1,STMN1,PRDX1,PGD,SLC25A3,PLOD1,PPP2CA,PSMA1,PSMB3,PSMB6,PSMD3,PSME1,RDX,RPL3,RPL4,RPL23A,RPS13,RPS16,RPS29,SHMT2,SLC3A2,TFRC,TPM4,TUFM,H3C1,CPNE3,PDCD5,HGS,GSTO1,SCAMP3,ARPC5,ACTR1A,CAP1,DCTN2,CKAP4,EMILIN1,PARK7,CLIC4,CACYBP,CUTA,NANS,MACROH2A2,ARPC5L,SH3BGRL3,H3C13
6	cytosolic ribosome	Ribosome, Cytoplasm	1.66203e-15	TRUE	9	RPL3,RPL4,RPL6,RPL7A,RPL23A,RPL32,RPS10,RPS13,RPS16
7	cytosol	Cytoplasm	1.48848e-13	TRUE	87	AKR1B1,ARHGDIA,ALDH7A1,CALM1,CAPZA2,CBS,CCT6A,CRMP1,DDX3X,NQO1,DPYSL3,ETF1,FAH,FASN,FKBP1A,FTH1,XRCC6,HNRNPF,HPRT1,HSPB1,IDH1,STMN1,LMNA,MYL4,PAFAH1B3,PRDX1,PFDN2,PGD,PPP1CC,PPP2CA,PRKDC,PSMA1,PSMB3,PSMB6,PSMD3,PSME1,RAD23B,RANBP2,RELB,RPL3,RPL4,RPL6,RPL7A,RPL23A,RPL32,RPN1,RPS10,RPS13,RPS16,RPS29,SGTA,SHMT2,TPM4,TRIO,VBP1,XRCC5,MANF,YBX3,EIF3G,CPNE3,P4HA2,PDCD5,HGS,GSTO1,BAG2,DNM1L,ARPC5,ACTR1A,…
8	melanosome	Intracellular vesicle, Cytoplasm	3.56485e-13	TRUE	9	CALU,CANX,TPP1,FASN,PRDX1,RPN1,SLC3A2,TFRC,SEC22B
9	cytosolic large ribosomal subunit	Cytoplasm, Ribosome	1.29127e-09	TRUE	6	RPL3,RPL4,RPL6,RPL7A,RPL23A,RPL32
10	ficolin-1-rich granule lumen	Cytoplasm, Intracellular vesicle	2.04003e-07	TRUE	7	DDX3X,FTH1,XRCC6,IDH1,PSMD3,ARPC5,PDAP1
11	rough endoplasmic reticulum	Cytoplasm, Endoplasmic reticulum	3.48441e-07	TRUE	5	CANX,RPL4,RPL6,RPN1,CKAP4
12	cytosolic small ribosomal subunit	Ribosome, Cytoplasm	3.7315e-06	TRUE	4	RPS10,RPS13,RPS16,RPS29
13	mitochondrial nucleoid	Cytoplasm, Mitochondrion	5.6122e-06	TRUE	4	SLC25A5,SHMT2,TUFM,VDAC2
14	secretory granule lumen	Intracellular vesicle, Cytoplasm	6.1541e-06	TRUE	6	DDX3X,XRCC6,IDH1,PSMD3,XRCC5,ARPC5
15	azurophil granule membrane	Cytoplasm, Lysosome, Vacuole, Intracellular vesicle	6.78261e-06	TRUE	3	DDOST,CPNE3,CKAP4
16	ryanodine receptor complex	Plasma membrane, Cytoplasm, Endoplasmic reticulum	1.03132e-05	TRUE	1	FKBP1A
17	sarcoplasmic reticulum lumen	Cytoplasm, Endoplasmic reticulum	4.14758e-05	TRUE	2	CALU,MANF
18	COPI-coated vesicle	Intracellular vesicle, Cytoplasm	7.37337e-05	TRUE	2	SEC22B,ACTR1A
19	ESCRT-0 complex	Endosome, Intracellular vesicle, Cytoplasm	8.37623e-05	TRUE	1	HGS
20	oligosaccharyltransferase complex	Endoplasmic reticulum, Cytoplasm	0.00019509	TRUE	2	DDOST,RPN1
21	cortical microtubule cytoskeleton	Cytoplasm, Cytoskeleton	0.000353047	TRUE	1	MAPRE1
22	mitochondrial proton-transporting ATP synthase, catalytic core	Cytoplasm, Mitochondrion	0.000353047	TRUE	1	ATP5F1A
23	polysomal ribosome	Ribosome	0.000865286	TRUE	4	RPL6,RPL7A,RPL32,RPS29
24	endoplasmic reticulum lumen	Endoplasmic reticulum, Cytoplasm	0.00110993	TRUE	8	CALU,CANX,FN1,LAMC1,MANF,P4HA2,CRTAP,CKAP4
25	mitochondrial proton-transporting ATP synthase complex	Cytoplasm, Mitochondrion	0.00116823	TRUE	2	ATP5F1A,ATP5F1D
26	mitochondrion	Cytoplasm, Mitochondrion	0.00122513	TRUE	20	SLC25A5,SLC25A6,APEX1,ATP5F1A,ALDH7A1,ATP5F1D,IDH1,PFDN2,SLC25A3,PPP1CC,PPP2CA,RANBP2,SHMT2,TUFM,VDAC2,CPNE3,DNM1L,PARK7,CLIC4,CHCHD2
27	mitochondrion-derived vesicle	Cytoplasm, Intracellular vesicle	0.00169026	TRUE	1	DNM1L
28	mitotic spindle astral microtubule end	Cytoskeleton, Cytoplasm	0.00169026	TRUE	1	MAPRE1
29	terminal cisterna	Cytoplasm, Endoplasmic reticulum	0.00169026	TRUE	1	FKBP1A
30	mast cell granule	Cytoplasm, Lysosome, Vacuole	0.00181619	TRUE	1	AKR1B1
31	specific granule membrane	Intracellular vesicle, Cytoplasm	0.00237448	TRUE	4	CD59,PGRMC1,CKAP4,ATP11A
32	cortical cytoskeleton	Cytoplasm, Cytoskeleton	0.00326957	TRUE	2	CAPZA2,TPM4
33	nucleus	Nucleus	0.00417178	TRUE	65	SLC25A5,SLC25A6,APEX1,ARHGDIA,ALDH7A1,PRDM1,CALM1,CBS,CRMP1,DDB1,DDX3X,FBL,EWSR1,FTH1,XRCC6,H3-3A,HNRNPAB,HNRNPF,HSPB1,LAMA5,LMNA,NAP1L4,PRDX1,PFDN2,PGD,PPP1CC,PPP2CA,PRKDC,PSMA1,PSMB3,PSMB6,PSMD3,RAD23B,RELB,RPL3,RPL4,RPL6,RPL7A,RPL23A,RPS13,SGTA,SHMT2,TCEA1,TMPO,VBP1,VDAC2,XRCC5,MANF,H3C1,YBX3,CPNE3,PDCD5,ARPC5,GLRX3,KHDRBS1,PARK7,U2AF2,CACYBP,LSM1,CHCHD2,JPT1,WDR77,DTD1,HSPB6,H3C13
34	ER to Golgi transport vesicle membrane	Cytoplasm, Intracellular vesicle	0.00440325	TRUE	3	CD59,SEC22B,SEC23A
35	extrinsic component of synaptic vesicle membrane	Cytoplasm, Intracellular vesicle	0.00447638	TRUE	1	SGTA
36	mitochondrial proton-transporting ATP synthase complex, catalytic sector F(1)	Cytoplasm, Mitochondrion	0.00447638	TRUE	1	ATP5F1D
37	muscle thin filament tropomyosin	Cytoskeleton, Cytoplasm	0.00447638	TRUE	1	TPM4
38	Arp2/3 protein complex	Cytoskeleton	0.006563	TRUE	2	ARPC5,ARPC5L
39	nuclear telomere cap complex	Nucleus	0.006563	TRUE	2	XRCC6,XRCC5
40	cytoplasmic side of rough endoplasmic reticulum membrane	Endoplasmic reticulum, Cytoplasm	0.00921495	TRUE	1	RPS29
41	endoplasmic reticulum	Cytoplasm, Endoplasmic reticulum	0.00921495	TRUE	16	APEX1,CALU,CANX,DDOST,PLOD1,RPN1,MANF,P4HA2,DNM1L,PGRMC2,CRTAP,PGRMC1,CKAP4,PARK7,ATP11A,RTN4
42	endoplasmic reticulum tubular network membrane	Endoplasmic reticulum, Cytoplasm	0.00921495	TRUE	1	RTN4
43	lamin filament	Nucleus, Cytoskeleton	0.00921495	TRUE	1	LMNA
44	phagocytic vesicle lumen	Intracellular vesicle, Cytoplasm	0.00921495	TRUE	1	HGS
45	amino acid transport complex	Plasma membrane	0.010089	TRUE	1	SLC3A2
46	cytoplasmic periphery of the nuclear pore complex	Cytoplasm	0.010089	TRUE	1	RANBP2
47	dense fibrillar component	Nucleus	0.010089	TRUE	1	FBL
48	negative cofactor 2 complex	Nucleus	0.010089	TRUE	1	DR1
49	TRC complex	Cytoplasm	0.010089	TRUE	1	SGTA
50	cytoplasm	Cytoplasm	0.0162217	TRUE	57	APEX1,PRDM1,CALM1,CBS,CCT6A,DDB1,DDX3X,NQO1,ETF1,EWSR1,FASN,FKBP1A,FTH1,HNRNPAB,HPRT1,HSPB1,IDH1,STMN1,NAP1L4,PAFAH1B3,PRDX1,PFDN2,PPP1CC,PSME1,RANBP2,RPL3,RPL4,RPL7A,RPL23A,SGTA,SHMT2,TAGLN,TPD52L2,VBP1,YBX3,EIF3G,CPNE3,PDCD5,GSTO1,DNM1L,ARPC5,ACTR1A,CAP1,DCTN2,KHDRBS1,PARK7,CLIC4,LSM1,ISOC1,SH3GLB1,JPT1,NANS,WDR77,ARPC5L,SH3BGRL3,DTD1,HSPB6
51	autolysosome	Vacuole, Lysosome, Cytoplasm	0.0196177	TRUE	1	FTH1
52	mitochondrial outer membrane	Mitochondrion, Cytoplasm	0.0197767	TRUE	5	PPP1CC,VDAC2,DNM1L,PGRMC1,SH3GLB1
53	mitochondrial permeability transition pore complex	Cytoplasm, Mitochondrion	0.0252539	TRUE	1	SLC25A5
54	smooth endoplasmic reticulum membrane	Endoplasmic reticulum, Cytoplasm	0.0252539	TRUE	1	PGRMC1
55	ribosome	Ribosome	0.02769	TRUE	4	APEX1,CANX,RPS10,RPS13
56	dendritic microtubule	Cytoskeleton	0.0281284	TRUE	1	BAG2
57	integrin alpha4-beta1 complex	Plasma membrane	0.0281284	TRUE	1	EMILIN1
58	nuclear pore cytoplasmic filaments	Nucleus	0.0281284	TRUE	1	RANBP2
59	translation release factor complex	Cytoplasm	0.0281284	TRUE	1	ETF1
60	XPC complex	Nucleus	0.0281284	TRUE	1	RAD23B
61	dynactin complex	Cytoskeleton	0.0364774	TRUE	2	ACTR1A,DCTN2
62	nucleoplasm	Nucleus	0.0378339	TRUE	47	AKR1B1,APEX1,PRDM1,CALM1,DDB1,DDX3X,DR1,FBL,EWSR1,XRCC6,H3-3A,HNRNPAB,HNRNPF,LMNA,NOP2,PRKDC,PSMA1,PSMB3,PSMB6,PSMD3,PSME1,RAD23B,RANBP2,RELB,RPS10,RPS13,RPS16,RPS29,SLC3A2,TCEA1,XRCC5,H3C1,CPNE3,P4HA2,GSTO1,RBM12,IPO7,KHDRBS1,PARK7,U2AF2,CACYBP,JPT1,MACROH2A2,WDR77,CDKN2AIPNL,FBLL1,H3C13
63	lamellar body	Cytoplasm, Intracellular vesicle	0.0518521	FALSE	1	CKAP4
64	mitochondrial intermembrane space	Mitochondrion, Cytoplasm	0.0522164	FALSE	3	SHMT2,PARK7,CHCHD2
65	DNA-dependent protein kinase-DNA ligase 4 complex	Nucleus	0.0527395	FALSE	1	PRKDC
66	small ribosomal subunit	Ribosome	0.0599907	FALSE	2	RPS16,RPS29
67	rough endoplasmic reticulum membrane	Endoplasmic reticulum, Cytoplasm	0.0696945	FALSE	1	PLOD1
68	striated muscle thin filament	Cytoskeleton, Cytoplasm	0.0696945	FALSE	1	TMOD3
69	TIM23 mitochondrial import inner membrane translocase complex	Cytoplasm, Mitochondrion	0.0696945	FALSE	1	SLC25A6
70	multivesicular body membrane	Intracellular vesicle, Cytoplasm, Endosome	0.0751491	FALSE	1	HGS
71	Z disc	Cytoplasm	0.0772272	FALSE	5	FKBP1A,HSPB1,MYL9,GLRX3,PDLIM3
72	nuclear envelope	Nucleus	0.0824601	FALSE	6	LMNA,RANBP2,TMPO,PGRMC2,IPO7,RTN4
73	Barr body	Nucleus	0.0826898	FALSE	1	MACROH2A2
74	BRISC complex	Nucleus	0.0826898	FALSE	1	SHMT2
75	commitment complex	Nucleus	0.0826898	FALSE	1	U2AF2
76	MMXD complex	Cytoskeleton	0.0826898	FALSE	1	SLC25A5
77	presynaptic endocytic zone membrane	Plasma membrane	0.0826898	FALSE	1	DNM1L
78	U2AF complex	Nucleus	0.118961	FALSE	1	U2AF2
79	recycling endosome	Cytoplasm, Intracellular vesicle, Endosome	0.123748	FALSE	3	TPP1,TFRC,ATP11A
80	glycogen granule	Cytoplasm	0.16322	FALSE	1	FASN
81	granular component	Nucleus	0.16322	FALSE	1	FBL
82	nucleolus	Nucleus	0.16322	FALSE	20	APEX1,FBL,EWSR1,XRCC6,NOP2,PPP1CC,PRKDC,RPL3,RPL4,RPL7A,RPL23A,RPS10,RPS13,TCEA1,XRCC5,CPNE3,JPT1,CDKN2AIPNL,HSPB6,FBLL1
83	peroxisome	Peroxisome, Cytoplasm	0.169902	FALSE	3	IDH1,DNM1L,ISOC1
84	COPII vesicle coat	Cytoplasm, Intracellular vesicle	0.206963	FALSE	1	SEC23A
85	F-actin capping protein complex	Cytoskeleton	0.206963	FALSE	1	CAPZA2
86	fibrinogen complex	Extracellular region	0.206963	FALSE	1	FN1
87	HFE-transferrin receptor complex	Plasma membrane	0.206963	FALSE	1	TFRC
88	muscle myosin complex	Cytoskeleton, Cytoplasm	0.206963	FALSE	1	MYL9
89	tertiary granule lumen	Cytoplasm, Intracellular vesicle	0.21039	FALSE	2	FTH1,IDH1
90	filamentous actin	Cytoskeleton	0.217157	FALSE	2	DPYSL3,PDLIM3
91	endoplasmic reticulum tubular network	Cytoplasm, Endoplasmic reticulum	0.236309	FALSE	1	RTN4
92	NLRP3 inflammasome complex	Cytoplasm	0.251775	FALSE	1	DDX3X
93	cortical actin cytoskeleton	Cytoskeleton, Cytoplasm	0.257007	FALSE	2	RDX,CAP1
94	stress fiber	Cytoskeleton	0.27155	FALSE	3	TPM4,MYL9,PDLIM3
95	nuclear envelope lumen	Nucleus	0.305284	FALSE	1	CACYBP
96	centrosome	Cytoskeleton	0.335392	FALSE	10	APEX1,CALM1,CRMP1,DDX3X,PSMA1,RELB,ACTR1A,DCTN2,MAPRE1,CLIC4
97	beta-catenin destruction complex	Cytoplasm	0.364875	FALSE	1	CACYBP
98	cell cortex region	Cytoplasm	0.364875	FALSE	1	ACTR1A
99	chaperonin-containing T-complex	Cytoplasm	0.364875	FALSE	1	CCT6A
100	methylosome	Cytoplasm	0.424252	FALSE	1	WDR77
101	nuclear pore nuclear basket	Nucleus	0.424252	FALSE	1	RANBP2
102	A band	Cytoplasm	0.489926	FALSE	1	MYL4
103	cell projection membrane	Plasma membrane	0.489926	FALSE	1	MAPRE1
104	integral component of presynaptic active zone membrane	Plasma membrane	0.489926	FALSE	1	CANX
105	nuclear inclusion body	Nucleus	0.489926	FALSE	1	RANBP2
106	tertiary granule membrane	Cytoplasm, Intracellular vesicle	0.611745	FALSE	2	CD59,ATP11A
107	eukaryotic 48S preinitiation complex	Cytoplasm	0.623141	FALSE	1	EIF3G
108	eukaryotic translation initiation factor 3 complex	Cytoplasm	0.623141	FALSE	1	EIF3G
109	manchette	Cytoskeleton	0.623141	FALSE	1	ACTR1A
110	protein phosphatase type 1 complex	Cytoplasm	0.623141	FALSE	1	PPP1CC
111	synaptic vesicle membrane	Intracellular vesicle, Cytoplasm	0.623141	FALSE	2	CALM1,DNM1L
112	P granule	Cytoplasm	0.674798	FALSE	1	DDX3X
113	endoplasmic reticulum quality control compartment	Cytoplasm, Endoplasmic reticulum	0.689884	FALSE	1	CANX
114	eukaryotic 43S preinitiation complex	Cytoplasm	0.745664	FALSE	1	EIF3G
115	exocytic vesicle	Cytoplasm, Intracellular vesicle	0.745664	FALSE	1	DPYSL3
116	nuclear chromosome	Nucleus	0.745664	FALSE	2	H3-3A,H3C1
117	smooth endoplasmic reticulum	Endoplasmic reticulum, Cytoplasm	0.745664	FALSE	1	CANX
118	synaptic cleft	Extracellular region	0.745664	FALSE	1	LAMA5
119	U2-type prespliceosome	Nucleus	0.745664	FALSE	1	U2AF2
120	cleavage furrow	Plasma membrane	0.753376	FALSE	2	PPP1CC,RDX
121	endoplasmic reticulum membrane	Endoplasmic reticulum, Cytoplasm	0.810815	FALSE	12	CALU,CANX,CD59,DDOST,PLOD1,RPN1,SEC22B,DNM1L,SEC23A,CKAP4,ATP11A,RTN4
122	microtubule	Cytoskeleton	0.817388	FALSE	6	CCT6A,STMN1,BAG2,DNM1L,DCTN2,MAPRE1
123	microtubule cytoskeleton	Cytoskeleton	0.817388	FALSE	4	PPP2CA,SHMT2,ACTR1A,CLIC4
124	anchored component of external side of plasma membrane	Plasma membrane	0.921257	FALSE	1	CD59
125	integral component of lumenal side of endoplasmic reticulum membrane	Cytoplasm, Endoplasmic reticulum	0.921257	FALSE	1	CANX
126	perinuclear region of cytoplasm	Cytoplasm	0.921257	FALSE	11	AKR1B1,APEX1,TFRC,MANF,YBX3,EIF3G,DNM1L,SEC23A,CKAP4,PARK7,CLIC4
127	clathrin-coated pit	Plasma membrane	0.97743	FALSE	2	TFRC,DNM1L
128	mitochondrial inner membrane	Cytoplasm, Mitochondrion	0.97743	FALSE	6	SLC25A5,SLC25A6,ATP5F1A,ATP5F1D,SLC25A3,SHMT2
129	acrosomal vesicle	Cytoplasm, Intracellular vesicle	1	FALSE	1	VDAC2
130	actin cytoskeleton	Cytoskeleton	1	FALSE	3	CAPZA2,ARPC5,CLIC4
131	actin filament	Cytoskeleton	1	FALSE	1	TPM4
132	apical plasma membrane	Plasma membrane	1	FALSE	3	FN1,RDX,SLC3A2
133	autophagosome membrane	Vacuole, Cytoplasm	1	FALSE	1	SH3GLB1
134	axon cytoplasm	Cytoplasm	1	FALSE	1	HSPB1
135	azurophil granule lumen	Vacuole, Lysosome, Intracellular vesicle, Cytoplasm	1	FALSE	1	CAP1
136	basal plasma membrane	Plasma membrane	1	FALSE	1	SLC3A2
137	basolateral plasma membrane	Plasma membrane	1	FALSE	2	SLC3A2,TFRC
138	blood microparticle	Extracellular region	1	FALSE	2	FN1,TFRC
139	Cajal body	Nucleus	1	FALSE	2	FBL,FBLL1
140	catalytic step 2 spliceosome	Nucleus	1	FALSE	1	HNRNPF
141	cell cortex	Cytoplasm	1	FALSE	2	MYL9,GLRX3
142	centriole	Cytoskeleton	1	FALSE	1	ACTR1A
143	ciliary basal body	Cytoskeleton	1	FALSE	1	MAPRE1
144	clathrin-coated endocytic vesicle membrane	Cytoplasm, Intracellular vesicle	1	FALSE	1	TFRC
145	cytoplasmic microtubule	Cytoskeleton, Cytoplasm	1	FALSE	1	MAPRE1
146	cytoplasmic ribonucleoprotein granule	Cytoplasm	1	FALSE	2	RPL6,CKAP4
147	cytoplasmic stress granule	Cytoplasm	1	FALSE	1	DDX3X
148	cytoplasmic vesicle	Intracellular vesicle, Cytoplasm	1	FALSE	2	TFRC,SH3GLB1
149	cytoplasmic vesicle membrane	Cytoplasm, Intracellular vesicle	1	FALSE	1	CLIC4
150	cytoskeleton	Cytoskeleton	1	FALSE	7	ARHGDIA,HSPB1,PPP1CC,TAGLN,TPM4,CKAP4,TMOD3
151	dendrite cytoplasm	Cytoplasm	1	FALSE	1	CANX
152	dynein complex	Cytoskeleton	1	FALSE	1	DCTN2
153	early endosome	Cytoplasm, Intracellular vesicle, Endosome	1	FALSE	3	TFRC,HGS,ATP11A
154	early endosome membrane	Endosome, Cytoplasm, Intracellular vesicle	1	FALSE	1	HGS
155	endoplasmic reticulum exit site	Cytoplasm, Endoplasmic reticulum	1	FALSE	1	SEC23A
156	endoplasmic reticulum-Golgi intermediate compartment	Cytoplasm	1	FALSE	2	FN1,SEC22B
157	endoplasmic reticulum-Golgi intermediate compartment membrane	Cytoplasm	1	FALSE	2	CD59,SEC22B
158	endosome	Endosome, Cytoplasm, Intracellular vesicle	1	FALSE	3	TFRC,HGS,ARPC5
159	endosome membrane	Endosome, Cytoplasm, Intracellular vesicle	1	FALSE	1	TFRC
160	external side of plasma membrane	Plasma membrane	1	FALSE	1	TFRC
161	extracellular region	Extracellular region	1	FALSE	22	CALM1,CALU,CAPZA2,DDX3X,FN1,FTH1,XRCC6,H3-3A,IDH1,LAMA5,LAMC1,PSMD3,TFRC,XRCC5,MANF,H3C1,ARPC5,CAP1,EMILIN1,PDAP1,HSPB6,H3C13
162	extracellular space	Extracellular region	1	FALSE	15	AKR1B1,CD59,DDB1,DPYSL3,FN1,HSPB1,LAMA5,LAMC1,PRDX1,RDX,TFRC,MANF,CRTAP,POSTN,EMILIN1
163	extracellular vesicle	Extracellular region	1	FALSE	1	TFRC
164	fibrillar center	Nucleus	1	FALSE	2	FBL,FBLL1
165	Golgi apparatus	Cytoplasm, Golgi apparatus	1	FALSE	7	CALU,TPP1,FASN,DNM1L,MAPRE1,WDR77,HSPB6
166	Golgi cisterna membrane	Cytoplasm, Golgi apparatus	1	FALSE	1	GAL3ST2
167	Golgi membrane	Cytoplasm, Golgi apparatus	1	FALSE	5	CD59,SEC22B,DNM1L,SEC23A,SH3GLB1
168	immunological synapse	Plasma membrane	1	FALSE	1	ARHGDIA
169	integral component of endoplasmic reticulum membrane	Endoplasmic reticulum, Cytoplasm	1	FALSE	1	RTN4
170	integral component of mitochondrial inner membrane	Cytoplasm, Mitochondrion	1	FALSE	1	SLC25A3
171	integral component of plasma membrane	Plasma membrane	1	FALSE	5	SLC25A5,SLC25A3,TFRC,PGRMC1,ATP11A
172	integral component of postsynaptic membrane	Plasma membrane	1	FALSE	1	CANX
173	lysosomal lumen	Cytoplasm, Lysosome, Vacuole	1	FALSE	1	TPP1
174	lysosomal membrane	Lysosome, Vacuole, Cytoplasm	1	FALSE	2	SLC3A2,ATP11A
175	lysosome	Vacuole, Lysosome, Cytoplasm	1	FALSE	2	TPP1,HGS
176	microtubule associated complex	Cytoskeleton	1	FALSE	1	ACTR1A
177	microtubule organizing center	Cytoskeleton	1	FALSE	1	MAPRE1
178	microtubule plus-end	Cytoskeleton	1	FALSE	1	MAPRE1
179	mitochondrial matrix	Mitochondrion, Cytoplasm	1	FALSE	5	ATP5F1A,ALDH7A1,ATP5F1D,SHMT2,PARK7
180	mitochondrial membrane	Mitochondrion, Cytoplasm	1	FALSE	2	CALM1,VDAC2
181	myofibril	Cytoplasm	1	FALSE	1	TMOD3
182	myosin complex	Cytoskeleton	1	FALSE	1	MYL4
183	nuclear body	Nucleus	1	FALSE	2	LMNA,SH3BGRL3
184	nuclear matrix	Nucleus	1	FALSE	2	LMNA,CLIC4
185	nuclear membrane	Nucleus	1	FALSE	3	LMNA,RANBP2,JPT1
186	nuclear pore	Nucleus	1	FALSE	2	RANBP2,IPO7
187	nuclear speck	Nucleus	1	FALSE	5	APEX1,LMNA,PPP1CC,CKAP4,U2AF2
188	P-body	Cytoplasm	1	FALSE	1	LSM1
189	peroxisomal matrix	Peroxisome, Cytoplasm	1	FALSE	1	IDH1
190	phagocytic vesicle membrane	Intracellular vesicle, Cytoplasm	1	FALSE	1	SEC22B
191	plasma membrane	Plasma membrane	1	FALSE	23	ATP5F1A,CALM1,CD59,DDOST,DDX3X,EWSR1,FASN,HNRNPF,HSPB1,PPP2CA,RDX,SLC3A2,TFRC,XRCC5,CPNE3,CAP1,PGRMC1,CKAP4,PARK7,PDAP1,ATP11A,CLIC4,RTN4
192	platelet alpha granule lumen	Intracellular vesicle, Cytoplasm	1	FALSE	1	FN1
193	PML body	Nucleus	1	FALSE	1	PARK7
194	podosome	Cytoskeleton	1	FALSE	1	TPM4
195	recycling endosome membrane	Endosome, Cytoplasm, Intracellular vesicle	1	FALSE	1	SCAMP3
196	RNA polymerase II transcription regulator complex	Nucleus	1	FALSE	2	DR1,HNRNPAB
197	sarcomere	Cytoplasm	1	FALSE	1	CALM1
198	sarcoplasmic reticulum	Endoplasmic reticulum, Cytoplasm	1	FALSE	1	FKBP1A
199	SNARE complex	Cytoplasm	1	FALSE	1	SEC22B
200	spindle	Cytoskeleton	1	FALSE	3	CRMP1,HSPB1,MAPRE1
201	spindle microtubule	Cytoskeleton	1	FALSE	1	CALM1
202	spindle midzone	Cytoskeleton	1	FALSE	1	MAPRE1
203	spindle pole	Cytoskeleton	1	FALSE	2	CALM1,PPP2CA
204	spliceosomal complex	Nucleus	1	FALSE	1	U2AF2
205	synaptic vesicle	Cytoplasm, Intracellular vesicle	1	FALSE	2	VDAC2,SEC22B
206	T-tubule	Plasma membrane	1	FALSE	1	RDX
207	trans-Golgi network	Cytoplasm, Golgi apparatus	1	FALSE	2	POSTN,ATP11A
208	trans-Golgi network membrane	Cytoplasm, Golgi apparatus	1	FALSE	1	SCAMP3
209	transcription factor TFIID complex	Nucleus	1	FALSE	1	TCEA1
210	transport vesicle	Intracellular vesicle, Cytoplasm	1	FALSE	2	CD59,SEC22B
211	voltage-gated potassium channel complex	Plasma membrane	1	FALSE	1	CALM1
