# Supplementary material for: LC3A-mediated autophagy elicits PERK-eIF2α-ATF4 axis activation and mitochondrial dysfunction: Exposing vulnerability in aggresome-positive cancer cells
Source: J Biol Chem. 2024 May 20;300(6):107398. doi: 10.1016/j.jbc.2024.107398 (PMC11227016; doi:10.1016/j.jbc.2024.107398)
Supplement: Supplemental Table S4 [file mmc8.xlsx]

## Sheet: GO_analysis_Exclusive 48hrs.
Enrichment analysis of the (48 hours.)
Category	ID	Description	p.adjust	geneID
BP	GO:0031936	negative regulation of chromatin silencing	0.0008405	H1-4,H1-3,H1-2
BP	GO:0030261	chromosome condensation	0.0008405	HMGA2,H1-4,H1-3,H1-2
BP	GO:0016584	nucleosome positioning	0.0008405	H1-4,H1-3,H1-2
BP	GO:0060969	negative regulation of gene silencing	0.0008405	ADAR,H1-4,H1-3,H1-2
BP	GO:0031935	regulation of chromatin silencing	0.0014172	H1-4,H1-3,H1-2
BP	GO:0051053	negative regulation of DNA metabolic process	0.00143692	HMGA2,H1-4,H1-3,H1-2,DFFA
BP	GO:0045815	positive regulation of gene expression, epigenetic	0.00143692	DDX21,H1-4,H1-3,H1-2
BP	GO:0080182	histone H3-K4 trimethylation	0.00143692	H1-4,H1-3,H1-2
BP	GO:0097549	chromatin organization involved in negative regulation of transcription	0.0016074	CENPV,HMGA2,H1-4,H1-3,H1-2
BP	GO:0060968	regulation of gene silencing	0.0019379	ADAR,H1-4,H1-3,H1-2,DDX5
BP	GO:0034401	chromatin organization involved in regulation of transcription	0.0019945	CENPV,HMGA2,H1-4,H1-3,H1-2
BP	GO:0070734	histone H3-K27 methylation	0.00288336	H1-4,H1-3,H1-2
BP	GO:0031497	chromatin assembly	0.00734942	CENPV,HMGA2,H1-4,H1-3,H1-2
BP	GO:0045910	negative regulation of DNA recombination	0.00736116	H1-4,H1-3,H1-2
BP	GO:0006333	chromatin assembly or disassembly	0.0108998	CENPV,HMGA2,H1-4,H1-3,H1-2
BP	GO:0071103	DNA conformation change	0.0108998	HMGB3,CENPV,HMGA2,H1-4,H1-3,H1-2
BP	GO:0018023	peptidyl-lysine trimethylation	0.0119765	H1-4,H1-3,H1-2
BP	GO:0006364	rRNA processing	0.0120039	UTP14A,DDX21,NHP2,RPS8,THUMPD1
BP	GO:0006323	DNA packaging	0.0126595	CENPV,HMGA2,H1-4,H1-3,H1-2
BP	GO:0016072	rRNA metabolic process	0.0135834	UTP14A,DDX21,NHP2,RPS8,THUMPD1
BP	GO:0051568	histone H3-K4 methylation	0.0145994	H1-4,H1-3,H1-2
BP	GO:0034470	ncRNA processing	0.0180216	UTP14A,DDX21,NHP2,ADAR,RPS8,THUMPD1
BP	GO:1905268	negative regulation of chromatin organization	0.0182659	H1-4,H1-3,H1-2
BP	GO:0006081	cellular aldehyde metabolic process	0.0198327	AKR7A2,GLO1,TALDO1
BP	GO:0006342	chromatin silencing	0.0249709	H1-4,H1-3,H1-2
BP	GO:0042254	ribosome biogenesis	0.0319488	UTP14A,DDX21,NHP2,RPS8,THUMPD1
BP	GO:0006479	protein methylation	0.032932	H1-4,H1-3,H1-2,SNRPD3
BP	GO:0008213	protein alkylation	0.032932	H1-4,H1-3,H1-2,SNRPD3
BP	GO:0042730	fibrinolysis	0.0486246	KRT1,PLAT
BP	GO:0051052	regulation of DNA metabolic process	0.0489171	HMGA2,H1-4,H1-3,H1-2,DFFA
BP	GO:0051156	glucose 6-phosphate metabolic process	0.0489171	GPI,TALDO1
BP	GO:0040029	regulation of gene expression, epigenetic	0.0489982	DDX21,H1-4,H1-3,H1-2
BP	GO:0045069	regulation of viral genome replication	0.0489982	HMGA2,ADAR,DDX5
BP	GO:0000018	regulation of DNA recombination	0.0489982	H1-4,H1-3,H1-2
MF	GO:0031492	nucleosomal DNA binding	0.000307271	HMGA2,H1-4,H1-3,H1-2
MF	GO:0031491	nucleosome binding	0.00174227	HMGA2,H1-4,H1-3,H1-2
MF	GO:0031490	chromatin DNA binding	0.00520446	HMGA2,H1-4,H1-3,H1-2
MF	GO:0016846	carbon-sulfur lyase activity	0.017246	CENPV,GLO1
MF	GO:0017069	snRNA binding	0.017246	DDX21,LSM2,SNRPD3
MF	GO:0008301	DNA binding, bending	0.017246	HMGB3,HMGA2
MF	GO:0045296	cadherin binding	0.0245678	ATXN2L,RANGAP1,CAPZA1,CNN3,PLIN3
MF	GO:0070034	telomerase RNA binding	0.0271578	NHP2,SNRPD3
MF	GO:0030515	snoRNA binding	0.0349401	DDX21,NHP2
MF	GO:0019239	deaminase activity	0.0349401	ADAR,GNPDA1
MF	GO:0000217	DNA secondary structure binding	0.0377354	HMGB3,HMGA2
MF	GO:0008536	Ran GTPase binding	0.0468648	RANGAP1,IPO5
CC	GO:0005719	nuclear euchromatin	0.00856045	H1-4,H1-3,H1-2
CC	GO:0000791	euchromatin	0.0087083	H1-4,H1-3,H1-2
CC	GO:0034709	methylosome	0.0158032	ERH,SNRPD3
CC	GO:0005697	telomerase holoenzyme complex	0.0319744	NHP2,SNRPD3
CC	GO:0032993	protein-DNA complex	0.0319744	HMGA2,H1-4,H1-3,H1-2
CC	GO:0071013	catalytic step 2 spliceosome	0.0319744	DDX5,LSM2,SNRPD3
CC	GO:0005681	spliceosomal complex	0.0321971	ADAR,DDX5,LSM2,SNRPD3
CC	GO:0000786	nucleosome	0.0353277	H1-4,H1-3,H1-2
CC	GO:0044815	DNA packaging complex	0.0383024	H1-4,H1-3,H1-2

## Sheet: GO_analysis_Exclusive 96hrs.
Enrichment analysis of the (96 hours.)
Category	ID	Description	p.adjust	geneID
BP	GO:0006402	mRNA catabolic process	9.86652e-06	RPS29,APEX1,PPP2CA,RPS10,RPL3,RPS13,RPL6,HSPB1,RPL23A,RPL32,ETF1,LSM1,PSMA1,PSMB3,YBX3
BP	GO:0042255	ribosome assembly	2.2593e-05	PRKDC,XRCC5,RPS10,RPL3,NOP2,RPL6,RPL23A
BP	GO:0071474	cellular hyperosmotic response	0.000246485	XRCC5,XRCC6,AKR1B1,YBX3
BP	GO:0006413	translational initiation	0.000368782	RPS29,RPS10,RPL3,RPS13,RPL6,HSPB1,RPL23A,RPL32,KHDRBS1
BP	GO:0006457	protein folding	0.000784287	FKBP1A,RANBP2,HSPB1,CRTAP,RAD23B,PDCD5,CCT6A,HSPB6,PFDN2
BP	GO:0045047	protein targeting to ER	0.000784287	RPS29,RPS10,RPL3,RPS13,RPL6,RPL23A,RPL32
BP	GO:0022618	ribonucleoprotein complex assembly	0.00420253	PRKDC,XRCC5,RPS10,RPL3,NOP2,RPL6,RPL23A,WDR77
BP	GO:0010639	negative regulation of organelle organization	0.00540137	TFRC,XRCC5,SEC22B,SLC25A5,CAPZA2,RDX,LMNA,STMN1,DNM1L,TMOD3
BP	GO:0006605	protein targeting	0.00881379	RPS29,RPS10,RPL3,RPS13,RPL6,IDH1,RPL23A,RPL32,PDCD5,HGS
BP	GO:0060314	regulation of ryanodine-sensitive calcium-release channel activity	0.0203939	FKBP1A,CALM3,GSTO1
BP	GO:0002218	activation of innate immune response	0.0238119	RELB,PRKDC,XRCC5,XRCC6,PSMA1,PSMB3
BP	GO:0031167	rRNA methylation	0.0238119	FBL,NOP2,FBLL1
BP	GO:0010823	negative regulation of mitochondrion organization	0.0244856	TFRC,SLC25A5,LMNA,DNM1L
BP	GO:0010038	response to metal ion	0.0334107	PPP2CA,CPNE3,CALM3,ATP5F1D,CUTA,CLIC4,CACYBP,PARK7
BP	GO:0001975	response to amphetamine	0.0334107	RANBP2,CALM3,HPRT1
BP	GO:0070198	protein localization to chromosome, telomeric region	0.0334107	XRCC5,TPP1,CCT6A
BP	GO:0019882	antigen processing and presentation	0.0338485	RELB,SEC22B,ACTR1A,CAPZA2,SEC23A,DCTN2,PSMA1,PSMB3
BP	GO:0032272	negative regulation of protein polymerization	0.0338485	CAPZA2,RDX,STMN1,TMOD3
BP	GO:0006888	endoplasmic reticulum to Golgi vesicle-mediated transport	0.0338485	CD59,SEC22B,ACTR1A,CAPZA2,SEC23A,DCTN2
BP	GO:0010821	regulation of mitochondrion organization	0.0355343	TFRC,SLC25A5,LMNA,DNM1L,PDCD5,PARK7
BP	GO:0031333	negative regulation of protein-containing complex assembly	0.0374478	CAPZA2,RDX,STMN1,TMOD3,PARK7
BP	GO:0044106	cellular amine metabolic process	0.0430636	ALDH7A1,HPRT1,PSMA1,PARK7,PSMB3
BP	GO:0007006	mitochondrial membrane organization	0.0430636	SLC25A5,ATP5F1A,CALM3,ATP5F1D,PDCD5
BP	GO:0007084	mitotic nuclear envelope reassembly	0.0430636	PPP2CA,LMNA
BP	GO:0110096	cellular response to aldehyde	0.0430636	AKR1B1,PARK7
BP	GO:0034502	protein localization to chromosome	0.0430636	MACROH2A2,XRCC5,TPP1,CCT6A
BP	GO:0051693	actin filament capping	0.0450245	CAPZA2,RDX,TMOD3
BP	GO:1902904	negative regulation of supramolecular fiber organization	0.046829	CAPZA2,RDX,EMILIN1,STMN1,TMOD3
BP	GO:0043484	regulation of RNA splicing	0.0486174	RBM12,HNRNPF,RPS13,U2AF2,KHDRBS1
MF	GO:0003684	damaged DNA binding	0.00621062	APEX1,XRCC5,XRCC6,RAD23B,DDB1
MF	GO:0003735	structural constituent of ribosome	0.0182314	RPS29,RPS10,RPL3,RPS13,RPL6,RPL23A,RPL32
MF	GO:0008649	rRNA methyltransferase activity	0.0213164	FBL,NOP2,FBLL1
MF	GO:0045296	cadherin binding	0.0287843	TMPO,FASN,RPL6,RDX,IDH1,RPL23A,TMOD3,PARK7
MF	GO:0016835	carbon-oxygen lyase activity	0.0288074	XRCC5,FASN,XRCC6,PARK7
MF	GO:0042162	telomeric DNA binding	0.0393812	APEX1,XRCC5,XRCC6
MF	GO:0034511	U3 snoRNA binding	0.0433566	PRKDC,XRCC5
MF	GO:0015036	disulfide oxidoreductase activity	0.0433566	GSTO1,GLRX3,SH3BGRL3
MF	GO:0097493	structural molecule activity conferring elasticity	0.0433566	LAMC1,EMILIN1
CC	GO:0022626	cytosolic ribosome	0.000688553	RPS29,RPS10,RPL3,RPS13,RPL6,RPL23A,RPL32
CC	GO:0000784	nuclear chromosome, telomeric region	0.000792932	PRKDC,APEX1,MACROH2A2,XRCC5,XRCC6,PPP1CC,DDB1
CC	GO:0070419	nonhomologous end joining complex	0.000996613	PRKDC,XRCC5,XRCC6
CC	GO:0005925	focal adhesion	0.000996613	RPS29,CD59,RPS10,CPNE3,RPL3,RPS13,RPL6,PPP1CC,TPM4,RDX,HSPB1
CC	GO:0042470	melanosome	0.000996613	TFRC,RPN1,SEC22B,TPP1,FASN,CALU
CC	GO:1990391	DNA repair complex	0.000996613	PRKDC,XRCC5,XRCC6,RAD23B
CC	GO:0032040	small-subunit processome	0.00181923	PRKDC,XRCC5,FBL,FBLL1
CC	GO:0005844	polysome	0.00653134	RPS29,RPL6,RPL32,PSMA1
CC	GO:0030017	sarcomere	0.00994375	FKBP1A,TPM4,CALM3,HSPB1,TMOD3,GLRX3
CC	GO:0000502	proteasome complex	0.00994375	HSPB1,RAD23B,PSMA1,PSMB3
CC	GO:0030684	preribosome	0.0116769	PRKDC,XRCC5,FBL,FBLL1
CC	GO:1905369	endopeptidase complex	0.0116769	HSPB1,RAD23B,PSMA1,PSMB3
CC	GO:0030016	myofibril	0.0131758	FKBP1A,TPM4,CALM3,HSPB1,TMOD3,GLRX3
CC	GO:0043256	laminin complex	0.0178592	LAMC1,LAMA5
CC	GO:0008250	oligosaccharyltransferase complex	0.0201029	RPN1,DDOST
CC	GO:1905368	peptidase complex	0.0201029	HSPB1,RAD23B,PSMA1,PSMB3
CC	GO:0005869	dynactin complex	0.0245905	ACTR1A,DCTN2
CC	GO:0033178	proton-transporting two-sector ATPase complex, catalytic domain	0.0268876	ATP5F1A,ATP5F1D
CC	GO:0032993	protein-DNA complex	0.0303956	PRKDC,MACROH2A2,XRCC5,XRCC6,H3C13
CC	GO:0016529	sarcoplasmic reticulum	0.0388161	FKBP1A,CALU,MANF
CC	GO:0005667	transcription regulator complex	0.0434247	RELB,PRKDC,APEX1,TCEA1,XRCC6,HNRNPAB,DR1

## Sheet: GO_analysis_common DEPs
Enrichment analysis of the common DEPs
Category	ID	Description	p.adjust	geneID
BP	GO:0070972	protein localization to endoplasmic reticulum	0.0138	RTN4,RPS16,RPL7A,RPL4,SGTA
BP	GO:0006413	translational initiation	0.0232338	RPS16,RPL7A,RPL4,DDX3X,EIF3G
BP	GO:0006457	protein folding	0.0232338	CANX,BAG2,SGTA,VBP1,PFDN1
BP	GO:0006402	mRNA catabolic process	0.0253042	RPS16,RPL7A,RPL4,PSMB6,PSME1,PSMD3
BP	GO:0031334	positive regulation of protein-containing complex assembly	0.0253042	DDX3X,ARPC5,ARPC5L,SH3GLB1,MAPRE1
BP	GO:0006605	protein targeting	0.0253042	RPS16,RPL7A,RPL4,SLC25A6,SGTA,SH3GLB1
BP	GO:0090263	positive regulation of canonical Wnt signaling pathway	0.0253042	DDX3X,PSMB6,PSME1,PSMD3
BP	GO:0006401	RNA catabolic process	0.0253042	RPS16,RPL7A,RPL4,PSMB6,PSME1,PSMD3
BP	GO:0002474	antigen processing and presentation of peptide antigen via MHC class I	0.0253042	CANX,PSMB6,PSME1,PSMD3
BP	GO:0006521	regulation of cellular amino acid metabolic process	0.0301678	PSMB6,PSME1,PSMD3
BP	GO:0045652	regulation of megakaryocyte differentiation	0.0301678	H3C4,H3-3B,MYL9
BP	GO:0030177	positive regulation of Wnt signaling pathway	0.0301678	DDX3X,PSMB6,PSME1,PSMD3
BP	GO:1902036	regulation of hematopoietic stem cell differentiation	0.0301678	PSMB6,PSME1,PSMD3
BP	GO:0061418	regulation of transcription from RNA polymerase II promoter in response to hypoxia	0.0301678	PSMB6,PSME1,PSMD3
BP	GO:0031145	anaphase-promoting complex-dependent catabolic process	0.0301678	PSMB6,PSME1,PSMD3
BP	GO:0006612	protein targeting to membrane	0.0301678	RPS16,RPL7A,RPL4,SGTA
BP	GO:0038061	NIK/NF-kappaB signaling	0.0301678	DDX3X,PSMB6,PSME1,PSMD3
BP	GO:0043687	post-translational protein modification	0.0301678	CKAP4,PSMB6,PSME1,PSMD3,FN1
BP	GO:0001666	response to hypoxia	0.0301678	CHCHD2,PSMB6,PSME1,PSMD3,PLOD1
BP	GO:0071456	cellular response to hypoxia	0.0301678	CHCHD2,PSMB6,PSME1,PSMD3
BP	GO:0033238	regulation of cellular amine metabolic process	0.0301678	PSMB6,PSME1,PSMD3
BP	GO:0060218	hematopoietic stem cell differentiation	0.0301678	PSMB6,PSME1,PSMD3
BP	GO:0019080	viral gene expression	0.0301678	RPS16,RPL7A,RPL4,EIF3G
BP	GO:1901532	regulation of hematopoietic progenitor cell differentiation	0.0301678	PSMB6,PSME1,PSMD3
BP	GO:0036293	response to decreased oxygen levels	0.0301678	CHCHD2,PSMB6,PSME1,PSMD3,PLOD1
BP	GO:0030219	megakaryocyte differentiation	0.0301678	H3C4,H3-3B,MYL9
BP	GO:0010389	regulation of G2/M transition of mitotic cell cycle	0.0301678	PSMB6,PSME1,PSMD3,MAPRE1
BP	GO:0036294	cellular response to decreased oxygen levels	0.0301678	CHCHD2,PSMB6,PSME1,PSMD3
BP	GO:0018126	protein hydroxylation	0.0301678	P4HA2,PLOD1
BP	GO:0045862	positive regulation of proteolysis	0.0305888	DDX3X,BAG2,SGTA,PSME1,FN1
BP	GO:0031146	SCF-dependent proteasomal ubiquitin-dependent protein catabolic process	0.0311061	PSMB6,PSME1,PSMD3
BP	GO:0032271	regulation of protein polymerization	0.0318786	VDAC2,ARPC5,ARPC5L,MAPRE1
BP	GO:0070482	response to oxygen levels	0.0318786	CHCHD2,PSMB6,PSME1,PSMD3,PLOD1
BP	GO:0071453	cellular response to oxygen levels	0.0318786	CHCHD2,PSMB6,PSME1,PSMD3
BP	GO:1902749	regulation of cell cycle G2/M phase transition	0.0318786	PSMB6,PSME1,PSMD3,MAPRE1
BP	GO:0006614	SRP-dependent cotranslational protein targeting to membrane	0.0318786	RPS16,RPL7A,RPL4
BP	GO:0038093	Fc receptor signaling pathway	0.0318786	PSMB6,PSME1,ARPC5,PSMD3
BP	GO:0034123	positive regulation of toll-like receptor signaling pathway	0.0318786	RTN4,DDX3X
BP	GO:0006613	cotranslational protein targeting to membrane	0.0318786	RPS16,RPL7A,RPL4
BP	GO:0010972	negative regulation of G2/M transition of mitotic cell cycle	0.0318786	PSMB6,PSME1,PSMD3
BP	GO:0070498	interleukin-1-mediated signaling pathway	0.0318786	PSMB6,PSME1,PSMD3
BP	GO:0060071	Wnt signaling pathway, planar cell polarity pathway	0.0356106	PSMB6,PSME1,PSMD3
BP	GO:0090175	regulation of establishment of planar polarity	0.0363534	PSMB6,PSME1,PSMD3
BP	GO:1902750	negative regulation of cell cycle G2/M phase transition	0.0386191	PSMB6,PSME1,PSMD3
BP	GO:0043618	regulation of transcription from RNA polymerase II promoter in response to stress	0.0386191	PSMB6,PSME1,PSMD3
BP	GO:0048863	stem cell differentiation	0.0386191	PSMB6,PSME1,PSMD3,FN1
BP	GO:2000736	regulation of stem cell differentiation	0.0386191	PSMB6,PSME1,PSMD3
BP	GO:0000086	G2/M transition of mitotic cell cycle	0.0391248	PSMB6,PSME1,PSMD3,MAPRE1
BP	GO:0000184	nuclear-transcribed mRNA catabolic process, nonsense-mediated decay	0.0394974	RPS16,RPL7A,RPL4
BP	GO:0043620	regulation of DNA-templated transcription in response to stress	0.0394974	PSMB6,PSME1,PSMD3
BP	GO:0000183	rDNA heterochromatin assembly	0.0394974	H3C4,H3-3B
BP	GO:0001736	establishment of planar polarity	0.0394974	PSMB6,PSME1,PSMD3
BP	GO:0007164	establishment of tissue polarity	0.0394974	PSMB6,PSME1,PSMD3
BP	GO:0031333	negative regulation of protein-containing complex assembly	0.0402999	VDAC2,DDX3X,MAPRE1
BP	GO:0002479	antigen processing and presentation of exogenous peptide antigen via MHC class I, TAP-dependent	0.0403467	PSMB6,PSME1,PSMD3
BP	GO:0044839	cell cycle G2/M phase transition	0.042109	PSMB6,PSME1,PSMD3,MAPRE1
BP	GO:0042590	antigen processing and presentation of exogenous peptide antigen via MHC class I	0.0423407	PSMB6,PSME1,PSMD3
BP	GO:0044106	cellular amine metabolic process	0.0423407	PSMB6,PSME1,PSMD3
BP	GO:0060828	regulation of canonical Wnt signaling pathway	0.0423407	DDX3X,PSMB6,PSME1,PSMD3
BP	GO:0032273	positive regulation of protein polymerization	0.0436978	ARPC5,ARPC5L,MAPRE1
BP	GO:0002223	stimulatory C-type lectin receptor signaling pathway	0.0437672	PSMB6,PSME1,PSMD3
BP	GO:0034314	Arp2/3 complex-mediated actin nucleation	0.0439101	ARPC5,ARPC5L
BP	GO:0009308	amine metabolic process	0.0449517	PSMB6,PSME1,PSMD3
BP	GO:0002478	antigen processing and presentation of exogenous peptide antigen	0.0449517	CANX,PSMB6,PSME1,PSMD3
BP	GO:0051258	protein polymerization	0.0449517	VDAC2,ARPC5,ARPC5L,MAPRE1
BP	GO:0002220	innate immune response activating cell surface receptor signaling pathway	0.0449517	PSMB6,PSME1,PSMD3
BP	GO:0002758	innate immune response-activating signal transduction	0.0450501	PSMB6,PSME1,PSMD3
BP	GO:0001738	morphogenesis of a polarized epithelium	0.0464827	PSMB6,PSME1,PSMD3
BP	GO:0019884	antigen processing and presentation of exogenous antigen	0.0464827	CANX,PSMB6,PSME1,PSMD3
BP	GO:0035567	non-canonical Wnt signaling pathway	0.0491902	PSMB6,PSME1,PSMD3
MF	GO:0045296	cadherin binding	7.23687e-05	RTN4,RPL7A,SLC3A2,DDX3X,PSMB6,H3C4,SH3GLB1,MAPRE1
MF	GO:0003779	actin binding	0.0196112	ARPC5,ARPC5L,TAGLN,CAP1,MYL4,PDLIM3
MF	GO:0032036	myosin heavy chain binding	0.0196112	MYL9,MYL4
MF	GO:0031418	L-ascorbic acid binding	0.0304784	P4HA2,PLOD1
MF	GO:0051015	actin filament binding	0.0335619	ARPC5,ARPC5L,TAGLN,MYL4
CC	GO:0005791	rough endoplasmic reticulum	0.00175031	CANX,RPL4,CKAP4,PLOD1
CC	GO:0005925	focal adhesion	0.00175031	RPS16,RPL7A,RPL4,ARPC5,ARPC5L,CAP1,MAPRE1
CC	GO:0030055	cell-substrate junction	0.00175031	RPS16,RPL7A,RPL4,ARPC5,ARPC5L,CAP1,MAPRE1
CC	GO:0022626	cytosolic ribosome	0.00423623	RPS16,RPL7A,RPL4,DDX3X
CC	GO:0101002	ficolin-1-rich granule	0.00424755	FTH1,DDX3X,ARPC5,PSMD3
CC	GO:1904813	ficolin-1-rich granule lumen	0.00424755	FTH1,DDX3X,ARPC5,PSMD3
CC	GO:0005885	Arp2/3 protein complex	0.00424755	ARPC5,ARPC5L
CC	GO:0016272	prefoldin complex	0.00424755	VBP1,PFDN1
CC	GO:0005840	ribosome	0.00426467	RPS16,CANX,RPL7A,RPL4,DDX3X
CC	GO:0000502	proteasome complex	0.00796725	PSMB6,PSME1,PSMD3
CC	GO:0005852	eukaryotic translation initiation factor 3 complex	0.00796725	DDX3X,EIF3G
CC	GO:1905369	endopeptidase complex	0.00796725	PSMB6,PSME1,PSMD3
CC	GO:0034774	secretory granule lumen	0.00796725	DDX3X,ARPC5,PSMD3,CAP1,FN1
CC	GO:0044391	ribosomal subunit	0.00796725	RPS16,RPL7A,RPL4,DDX3X
CC	GO:0060205	cytoplasmic vesicle lumen	0.00796725	DDX3X,ARPC5,PSMD3,CAP1,FN1
CC	GO:0031983	vesicle lumen	0.00796725	DDX3X,ARPC5,PSMD3,CAP1,FN1
CC	GO:1905368	peptidase complex	0.0118208	PSMB6,PSME1,PSMD3
CC	GO:0022624	proteasome accessory complex	0.0118208	PSME1,PSMD3
CC	GO:0000788	nuclear nucleosome	0.026986	H3C4,H3-3B
CC	GO:0009295	nucleoid	0.0272044	VDAC2,TUFM
CC	GO:0042645	mitochondrial nucleoid	0.0272044	VDAC2,TUFM
CC	GO:0005788	endoplasmic reticulum lumen	0.0272044	CANX,CKAP4,P4HA2,FN1
CC	GO:0016459	myosin complex	0.0402464	MYL9,MYL4
CC	GO:0022625	cytosolic large ribosomal subunit	0.0402464	RPL7A,RPL4
CC	GO:0022627	cytosolic small ribosomal subunit	0.0467882	RPS16,DDX3X
